# Supplementary material for: Selective advantage of mutant stem cells in human clonal hematopoiesis is associated with attenuated response to inflammation and aging
Source: Cell Stem Cell. 2024 Aug 1;31(8):1127–1144.e17. doi: 10.1016/j.stem.2024.05.010 (PMC11512683; doi:10.1016/j.stem.2024.05.010)
Supplement: Table S2. Targeted DNA sequencing, related to Figure 1 [file mmc3.xlsx]

## Sheet: Table S2
Table S2. Targeted DNA sequencing
Table S2a. Coverage of targeted sequencing panel.
Table S2b. List of variants detected by panel sequencing of BM MNCs in the MARCH cohort.

## Sheet: Table S2a
Table S2a. Coverage of targeted sequencing panel. Where hotspots only were covered, the hg38 coordinates are shown.
Gene	Ensembl Gene ID	RefSeq Transcript ID	Exonic Coverage
ASXL1	ENSG00000171456	NM_015338	Full
ASXL2	ENSG00000143970	NM_018263	Full
ATM	ENSG00000149311	NM_000051	Full
ATRX	ENSG00000085224	NM_000489	Full
BCOR	ENSG00000183337	NM_001123385	Full
BCORL1	ENSG00000085185	NM_001184772	Full
BRAF	ENSG00000157764	NM_004333	Full
BRCC3	ENSG00000185515	NM_024332	chrX:155078578-155078743;155089249-155089378;155119916-155120208
BRINP3	ENSG00000162670	NM_199051	Full
CALR	ENSG00000179218	NM_004343	chr19:12943524-12943653;12943697-12943923
CBL	ENSG00000110395	NM_005188	Full
CBLB	ENSG00000114423	NM_170662	Full
CDKN2A	ENSG00000147889	NM_000077	Full
CEBPA	ENSG00000245848	NM_004364	Full
CREBBP	ENSG00000005339	NM_004380	Full
CSF1R	ENSG00000182578	NM_005211	Full
CSF3R	ENSG00000119535	NM_000760	Full
CTCF	ENSG00000102974	NM_006565	Full
CUX1	ENSG00000257923	NM_181552;NM_001913	Full
DDX3X	ENSG00000215301	NM_001356	chrX:41337389-41337486;41345342-41345587;41346407-41346796
DHX15	ENSG00000109606	NM_001358	Full
DNMT3A	ENSG00000119772	NM_022552	Full
EP300	ENSG00000100393	NM_001429	Full
ETV6	ENSG00000139083	NM_001987	Full
EZH2	ENSG00000106462	NM_004456	Full
FBXW7	ENSG00000109670	NM_001349798	Full
FLT3	ENSG00000122025	NM_004119	Full
GATA1	ENSG00000102145	NM_002049	Full
GATA2	ENSG00000179348	NM_032638	Full
GNAS	ENSG00000087460	NM_080425	Full
GNB1	ENSG00000078369	NM_002074	chr1:1815749-1815870
HNRNPK	ENSG00000165119	NM_031263	Full
HRAS	ENSG00000174775	NM_005343	chr11:534205-534327
IDH1	ENSG00000138413	NM_005896	Full
IDH2	ENSG00000182054	NM_002168	Full
IKZF1	ENSG00000185811	NM_006060	Full
JAK2	ENSG00000096968	NM_004972	Full
JAK3	ENSG00000105639	NM_000215	chr19:17835049-17835248;17837112-17837227;17838231-17838422
KANSL1	ENSG00000120071	NM_015443	Full
KDM5A	ENSG00000073614	NM_001042603	Full
KDM6A	ENSG00000147050	NM_001291415	Full
KIT	ENSG00000157404	NM_000222	Full
KMT2A	ENSG00000118058	NM_001197104	Full
KMT2C	ENSG00000055609	NM_170606	Full
KMT2D	ENSG00000167548	NM_003482	Full
KMT2E	ENSG00000005483	NM_182931	Full
KRAS	ENSG00000133703	NM_033360	Full
LUC7L2	ENSG00000146963	NM_016019	Full
MAU2	ENSG00000129933	NM_015329	Full
MED12	ENSG00000184634	NM_005120	Full
MPL	ENSG00000117400	NM_005373	Full
MTA2	ENSG00000149480	NM_004739	Full
MYC	ENSG00000136997	NM_002467	Full
MYD88	ENSG00000172936	NM_002468	chr3:38141120-38141293
NF1	ENSG00000196712	NM_001042492	Full
NIPBL	ENSG00000164190	NM_133433	Full
NOTCH1	ENSG00000148400	NM_017617	Full
NPM1	ENSG00000181163	NM_002520	Full
NRAS	ENSG00000213281	NM_002524	Full
PDGFRA	ENSG00000134853	NM_006206	Full
PDS5B	ENSG00000083642	NM_015032	Full
PHF6	ENSG00000156531	NM_001015877	Full
PIGA	ENSG00000165195	NM_002641	Full
PPM1D	ENSG00000170836	NM_003620	Full
PRDM1	ENSG00000057657	NM_001198	chr6:106104757-106105953
PRPF40B	ENSG00000110844	NM_001031698	Full
PRPF8	ENSG00000174231	NM_006445	Full
PTEN	ENSG00000171862	NM_000314	Full
PTPN11	ENSG00000179295	NM_002834	Full
PTPRF	ENSG00000142949	NM_002840	Full
RAD21	ENSG00000164754	NM_006265	Full
RB1	ENSG00000139687	NM_000321	Full
RIT1	ENSG00000143622	NM_006912	Full
RUNX1	ENSG00000159216	NM_001754	Full
SETBP1	ENSG00000152217	NM_015559	Full
SETD2	ENSG00000181555	NM_014159	Full
SETDB1	ENSG00000143379	NM_001145415	chr1:150949117-150949285;150960514-150961253
SF1	ENSG00000168066	NM_004630	Full
SF3A1	ENSG00000099995	NM_005877	Full
SF3B1	ENSG00000115524	NM_012433	Full
SH2B3	ENSG00000111252	NM_005475	Full
SMC1A	ENSG00000072501	NM_006306	Full
SMC3	ENSG00000108055	NM_005445	Full
SMG1	ENSG00000157106	NM_015092	Full
SRSF2	ENSG00000161547	NM_003016	Full
STAG1	ENSG00000118007	NM_005862	Full
STAG2	ENSG00000101972	NM_006603	Full
STAT3	ENSG00000168610	NM_139276	chr17:42322259-42322511;42322994-42323150
STAT5B	ENSG00000173757	NM_012448	Full
SUZ12	ENSG00000178691	NM_015355	Full
TET2	ENSG00000168769	NM_001127208	Full
TP53	ENSG00000141510	NM_000546	Full
U2AF1	ENSG00000160201	NM_006758	Full
U2AF2	ENSG00000063244	NM_007279	Full
WAPL	ENSG00000062650	NM_015045	Full
WT1	ENSG00000184937	NM_024426	Full
ZRSR2	ENSG00000169249	NM_005089	Full

## Sheet: Table S2b
Table S2b. List of variants detected by panel sequencing of BM MNCs in the MARCH cohort (hg38 coordinates). Variant significance (likely pathogenicity) was annotated based on COSMIC, occurrence in previous CH studies and effect on protein. SNP, single nucleotide polymorphism. INDEL, insertion-deletion. VAF, variant allele frequency. VUS, variant of unknown significance.
Sample	Gene	Chrom-osome	Start Position	Type	Reference Allele	Variant Allele	Total Depth	Variant Reads	VAF	Variant Classification	Accession	Exon	cDNA change	Protein change	Significance
NOC002	TET2	chr4	105236118	SNP	C	T	1399	226	0.1615	stopgain	NM_001127208	exon3	c.2176C>T	p.Q726X	Pathogenic
NOC002	TET2	chr4	105243756	SNP	C	T	883	129	0.1461	nonsynonymous_SNV	NM_001127208	exon6	c.3781C>T	p.R1261C	Pathogenic
NOC002	KMT2D	chr12	49032794	SNP	G	C	763	23	0.0301	nonsynonymous_SNV	NM_003482	exon39	c.11911C>G	p.Q3971E	VUS
NOC002	ATM	chr11	108317392	SNP	T	C	591	8	0.0135	nonsynonymous_SNV	NM_000051	exon43	c.6218T>C	p.L2073P	Pathogenic
NOC007	ETV6	chr12	11885969	SNP	G	A	1198	22	0.0184	nonsynonymous_SNV	NM_001987	exon7	c.1196G>A	p.R399H	Pathogenic
NOC007	DNMT3A	chr2	25240699	SNP	A	G	600	9	0.015	nonsynonymous_SNV	NM_022552	exon18	c.2114T>C	p.I705T	Pathogenic
NOC007	DNMT3A	chr2	25247676	SNP	A	C	932	11	0.0118	nonsynonymous_SNV	NM_022552	exon8	c.929T>G	p.I310S	Pathogenic
NOC008	PTPN11	chr12	112450496	SNP	G	A	267	19	0.0712	nonsynonymous_SNV	NM_002834	exon3	c.316G>A	p.D106N	Pathogenic
NOC008	GNB1	chr1	1815790	SNP	T	C	746	10	0.0134	nonsynonymous_SNV	NM_002074	exon5	c.169A>G	p.K57E	Pathogenic
NOC008	CBL	chr11	119278532	SNP	C	G	469	5	0.0107	nonsynonymous_SNV	NM_005188	exon9	c.1250C>G	p.P417R	Pathogenic
NOC008	TP53	chr17	7674872	SNP	T	C	944	15	0.0159	nonsynonymous_SNV	NM_000546	exon6	c.659A>G	p.Y220C	Pathogenic
NOC008	ASXL1	chr20	32434638	INDEL	A	AG	1105	184	0.1665	frameshift_insertion	NM_015338	exon12	c.1927dupG	p.G642fs	Pathogenic
NOC009	DNMT3A	chr2	25241581	SNP	C	T	478	9	0.0188	nonsynonymous_SNV	NM_022552	exon17	c.2063G>A	p.R688H	Pathogenic
NOC010	DNMT3A	chr2	25248036	SNP	C	G	510	6	0.0118	splicing	NM_022552	exon7	c.855+1G>C	p.E285X	Pathogenic
NOC010	ASXL1	chr20	32434638	INDEL	A	AG	827	30	0.0363	frameshift_insertion	NM_015338	exon12	c.1927dupG	p.G642fs	Pathogenic
NOC011	SH2B3	chr12	111447675	INDEL	CAG	C	994	15	0.0151	frameshift_deletion	NM_005475	exon7	c.1257_1258del	p.T419fs	Pathogenic
NOC012	TET2	chr4	105275146	SNP	C	T	1054	37	0.0351	stopgain	NM_001127208	exon11	c.4636C>T	p.Q1546X	Pathogenic
NOC012	TET2	chr4	105276050	SNP	G	A	1107	13	0.0117	stopgain	NM_001127208	exon11	c.5540G>A	p.W1847X	Pathogenic
NOC013	GNB1	chr1	1815790	SNP	T	C	656	119	0.1814	nonsynonymous_SNV	NM_002074	exon5	c.169A>G	p.K57E	Pathogenic
NOC013	PTPRF	chr1	43603697	SNP	G	T	1010	12	0.0119	stopgain	NM_002840	exon16	c.2545G>T	p.E849X	Pathogenic
NOC015	TET2	chr4	105272591	SNP	C	T	585	11	0.0188	stopgain	NM_001127208	exon10	c.4210C>T	p.R1404X	Pathogenic
NOC016	ASXL1	chr20	32434638	INDEL	A	AG	1223	19	0.0155	frameshift_insertion	NM_015338	exon12	c.1927dupG	p.G642fs	Pathogenic
NOC017	ASXL1	chr20	32433373	SNP	C	A	802	13	0.0162	stopgain	NM_015338	exon11	c.1175C>A	p.S392X	Pathogenic
NOC018	KRAS	chr12	25245350	SNP	C	T	1948	20	0.0103	nonsynonymous_SNV	NM_033360	exon2	c.35G>A	p.G12D	Pathogenic
NOC020	DNMT3A	chr2	25240420	SNP	T	C	1290	69	0.0535	nonsynonymous_SNV	NM_022552	exon19	c.2204A>G	p.Y735C	Pathogenic
NOC021	DNMT3A	chr2	25241564	INDEL	G	GCTT	731	34	0.0465	nonframeshift_insertion	NM_022552	exon17	c.2079_2080insAAG	p.H694delinsKH	Pathogenic
NOC022	KRAS	chr12	25245351	SNP	C	T	1883	68	0.0361	nonsynonymous_SNV	NM_033360	exon2	c.34G>A	p.G12S	Pathogenic
NOC022	STAT5B	chr17	42207641	SNP	T	A	810	19	0.0235	nonsynonymous_SNV	NM_012448	exon16	c.1994A>T	p.Y665F	Pathogenic
NOC025	KMT2D	chr12	49030647	SNP	C	T	504	7	0.0139	nonsynonymous_SNV	NM_003482	exon41	c.13793G>A	p.G4598E	VUS
NOC026	TET2	chr4	105243729	INDEL	CT	C	886	14	0.0158	frameshift_deletion	NM_001127208	exon6	c.3755delT	p.L1252fs	Pathogenic
NOC027	KMT2C	chr7	152138805	SNP	T	C	1037	70	0.0675	synonymous_SNV	NM_170606	exon58	c.14634A>G	p.K4878K	Silent
NOC028	PTPRF	chr1	43603741	SNP	G	A	1621	17	0.0105	synonymous_SNV	NM_002840	exon16	c.2589G>A	p.A863A	Silent
NOC030	NF1	chr17	31232164	SNP	G	T	534	11	0.0206	stopgain	NM_001042492	exon25	c.3289G>T	p.E1097X	Pathogenic
NOC030	ASXL1	chr20	32433315	SNP	C	T	861	9	0.0105	stopgain	NM_015338	exon11	c.1117C>T	p.Q373X	Pathogenic
NOC031	TET2	chr4	105236227	INDEL	A	AC	898	72	0.0802	frameshift_insertion	NM_001127208	exon3	c.2286dupC	p.H762fs	Pathogenic
NOC034	DNMT3A	chr2	25246269	SNP	C	T	1115	22	0.0197	stopgain	NM_022552	exon11	c.1320G>A	p.W440X	Pathogenic
NOC034	DNMT3A	chr2	25247676	SNP	A	G	1446	70	0.0484	nonsynonymous_SNV	NM_022552	exon8	c.929T>C	p.I310T	Pathogenic
NOC034	SMG1	chr16	18817405	SNP	T	A	975	19	0.0195	nonsynonymous_SNV	NM_015092	exon57	c.9960A>T	p.L3320F	VUS
NOC035	KMT2E	chr7	105107213	SNP	T	C	466	7	0.015	synonymous_SNV	NM_182931	exon21	c.2895T>C	p.Y965Y	Silent
NOC037	DNMT3A	chr2	25247071	SNP	C	G	1110	88	0.0793	nonsynonymous_SNV	NM_022552	exon9	c.1102G>C	p.A368P	Pathogenic
NOC039	CBL	chr11	119278170	SNP	A	G	872	17	0.0195	nonsynonymous_SNV	NM_005188	exon8	c.1100A>G	p.Q367R	Pathogenic
NOC040	IDH2	chr15	90085308	SNP	C	G	1036	21	0.0203	synonymous_SNV	NM_002168	exon8	c.1047G>C	p.G349G	Silent
NOC042	BRCC3	chrX	155120026	SNP	T	A	1380	77	0.0558	nonsynonymous_SNV	NM_024332	exon11	c.827T>A	p.M276K	VUS
NOC045	PRPF8	chr17	1680944	SNP	T	C	1847	28	0.0152	nonsynonymous_SNV	NM_006445	exon7	c.977A>G	p.H326R	VUS
NOC048	DNMT3A	chr2	25244567	SNP	A	T	768	50	0.0651	nonsynonymous_SNV	NM_022552	exon14	c.1640T>A	p.L547H	Pathogenic
NOC048	IDH2	chr15	90087473	SNP	G	A	411	5	0.0122	nonsynonymous_SNV	NM_002168	exon6	c.781C>T	p.R261C	Pathogenic
NOC050	ASXL1	chr20	32434638	INDEL	A	AG	2097	48	0.0229	frameshift_insertion	NM_015338	exon12	c.1927dupG	p.G642fs	Pathogenic
NOC051	TET2	chr4	105276203	SNP	C	A	1740	25	0.0144	nonsynonymous_SNV	NM_001127208	exon11	c.5693C>A	p.S1898Y	Pathogenic
NOC051	DNMT3A	chr2	25247107	SNP	G	A	1422	18	0.0127	stopgain	NM_022552	exon9	c.1066C>T	p.Q356X	Pathogenic
NOC051	SMG1	chr16	18896856	SNP	C	T	1007	19	0.0189	nonsynonymous_SNV	NM_015092	exon2	c.193G>A	p.V65M	VUS
NOC052	SETD2	chr3	47122241	SNP	C	T	1938	111	0.0573	nonsynonymous_SNV	NM_014159	exon3	c.2395G>A	p.D799N	VUS
NOC056	DNMT3A	chr2	25240705	SNP	A	G	923	117	0.1268	nonsynonymous_SNV	NM_022552	exon18	c.2108T>C	p.L703P	Pathogenic
NOC059	CEBPA	chr19	33301847	MNP	AGG	GGT	1036	18	0.0174	nonframeshift_substitution	NM_004364	exon1	c.566_568ACC	NA	VUS
NOC060	ATRX	chrX	77663455	SNP	G	A	1126	38	0.0337	synonymous_SNV	NM_000489	exon12	c.4047C>T	p.D1349D	Silent
NOC060	NOTCH1	chr9	136509948	SNP	G	A	793	13	0.0164	synonymous_SNV	NM_017617	exon18	c.2754C>T	p.N918N	Silent
NOC061	GATA2	chr3	128481275	SNP	C	T	1150	12	0.0104	nonsynonymous_SNV	NM_032638	exon6	c.1187G>A	p.R396Q	Pathogenic
NOC062	DNMT3A	chr2	25234348	INDEL	G	GC	782	286	0.3657	frameshift_insertion	NM_022552	exon23	c.2669dupG	p.G890fs	Pathogenic
NOC062	SF3B1	chr2	197402110	SNP	T	C	961	13	0.0135	nonsynonymous_SNV	NM_012433	exon15	c.2098A>G	p.K700E	Pathogenic
NOC062	BCORL1	chrX	130015957	SNP	T	C	845	11	0.013	nonsynonymous_SNV	NM_001184772	exon3	c.3185T>C	p.L1062S	VUS
NOC064	DNMT3A	chr2	25247714	SNP	C	A	1205	18	0.0149	nonsynonymous_SNV	NM_022552	exon8	c.891G>T	p.W297C	Pathogenic
NOC064	TET2	chr4	105235611	INDEL	CAGCACTA	C	1858	45	0.0242	frameshift_deletion	NM_001127208	exon3	c.1670_1676del	p.Q557fs	Pathogenic
NOC064	KMT2E	chr7	105110540	SNP	C	A	732	36	0.0492	stopgain	NM_182931	exon25	c.3908C>A	p.S1303X	Pathogenic
NOC064	ASXL1	chr20	32433739	INDEL	CTG	C	1720	23	0.012	frameshift_deletion	NM_015338	exon11	c.1542_1543del	p.V515Gfs	Pathogenic
NOC064	ASXL1	chr20	32434825	SNP	G	T	1359	44	0.0324	stopgain	NM_015338	exon12	c.2113G>T	p.E705X	Pathogenic
NOC065	DNMT3A	chr2	25239199	SNP	A	G	630	20	0.0317	nonsynonymous_SNV	NM_022552	exon20	c.2339T>C	p.I780T	Pathogenic
NOC066	TET2	chr4	105235434	SNP	G	A	1254	21	0.0167	nonsynonymous_SNV	NM_001127208	exon3	c.1492G>A	p.V498I	VUS
NOC067	BRCC3	chrX	155089338	SNP	A	G	447	8	0.0179	nonsynonymous_SNV	NM_024332	exon6	c.479A>G	p.D160G	Pathogenic
NOC068	DNMT3A	chr2	25240312	SNP	C	T	568	10	0.0176	nonsynonymous_SNV	NM_022552	exon19	c.2312G>A	p.R771Q	Pathogenic
NOC075	TP53	chr17	7674947	SNP	A	G	730	25	0.0342	nonsynonymous_SNV	NM_000546	exon6	c.584T>C	p.I195T	Pathogenic
NOC075	ATRX	chrX	77654128	SNP	C	T	597	63	0.1055	synonymous_SNV	NM_000489	exon14	c.4287G>A	p.K1429K	Silent
NOC075	PTPRF	chr1	43619078	SNP	C	T	596	6	0.0101	stopgain	NM_002840	exon27	c.4522C>T	p.Q1508X	Pathogenic
NOC078	TET2	chr4	105243636	SNP	T	A	700	39	0.0557	nonsynonymous_SNV	NM_001127208	exon6	c.3661T>A	p.C1221S	Pathogenic
NOC079	TET2	chr4	105235775	SNP	G	A	1499	28	0.018	nonsynonymous_SNV	NM_001127208	exon3	c.1833G>A	p.M611I	VUS
NOC079	SF3B1	chr2	197402635	SNP	C	G	879	10	0.0114	nonsynonymous_SNV	NM_012433	exon14	c.1998G>C	p.K666N	Pathogenic
NOC082	ASXL1	chr20	32434638	INDEL	A	AG	883	71	0.0804	frameshift_insertion	NM_015338	exon12	c.1927dupG	p.G642fs	Pathogenic
NOC083	DNMT3A	chr2	25234323	SNP	G	A	616	20	0.0325	nonsynonymous_SNV	NM_022552	exon23	c.2695C>T	p.R899C	Pathogenic
NOC083	PTPRF	chr1	43591895	SNP	C	T	780	8	0.0103	nonsynonymous_SNV	NM_002840	exon10	c.1615C>T	p.R539W	Pathogenic
NOC084	DNMT3A	chr2	25247061	MNP	TCG	ACT	511	32	0.0626	stopgain	NM_022552	exon9	c.1110_1112AGT	p.Y370X	Pathogenic
NOC090	DNMT3A	chr2	25244596	SNP	G	T	814	10	0.0123	stopgain	NM_022552	exon14	c.1611C>A	p.C537X	Pathogenic
NOC090	DNMT3A	chr2	25244539	SNP	C	A	541	7	0.0129	splicing	NM_022552	exon14	c.1667+1G>T	p.R556X	Pathogenic
NOC090	SF3B1	chr2	197402757	SNP	T	C	527	13	0.0247	nonsynonymous_SNV	NM_012433	exon14	c.1876A>G	p.N626D	Pathogenic
NOC091	STAG2	chrX	124049075	SNP	A	G	124	6	0.0484	nonsynonymous_SNV	NM_006603	exon9	c.890A>G	p.Y297C	Pathogenic
NOC091	DNMT3A	chr2	25244203	SNP	C	T	922	18	0.0195	stopgain	NM_022552	exon15	c.1803G>A	p.W601X	Pathogenic
NOC091	TP53	chr17	7675148	SNP	G	A	1394	16	0.0115	nonsynonymous_SNV	NM_000546	exon5	c.464C>T	p.T155I	Pathogenic
NOC092	ASXL1	chr20	32434773	SNP	T	A	1038	35	0.0337	stopgain	NM_015338	exon12	c.2061T>A	p.C687X	Pathogenic
NOC092	DNMT3A	chr2	25235749	SNP	A	C	542	12	0.0221	nonsynonymous_SNV	NM_022552	exon22	c.2555T>G	p.M852R	Pathogenic
NOC096	TET2	chr4	105275146	SNP	C	T	640	10	0.0156	stopgain	NM_001127208	exon11	c.4636C>T	p.Q1546X	Pathogenic
NOC096	ASXL1	chr20	32434636	INDEL	GGAGGGGGGGGT	G	669	13	0.0194	frameshift_deletion	NM_015338	exon12	c.1925_1935del	p.G642fs	Pathogenic
NOC096	SMC1A	chrX	53414817	SNP	T	A	523	11	0.021	nonsynonymous_SNV	NM_006306	exon3	c.352A>T	p.S118C	Pathogenic
NOC097	TET2	chr4	105236160	SNP	C	T	937	40	0.0427	stopgain	NM_001127208	exon3	c.2218C>T	p.Q740X	Pathogenic
NOC098	TET2	chr4	105259618	SNP	G	A	452	36	0.0796	splicing	NM_001127208	exon7	c.3804-1G>A	p.E1268X	Pathogenic
NOC103	KDM6A	chrX	45110186	INDEL	CTT	C	363	13	0.0358	frameshift_deletion	NM_001291415	exon29	c.4270_4271del	p.F1424fs	Pathogenic
NOC108	DNMT3A	chr2	25247089	SNP	G	A	1021	73	0.0715	stopgain	NM_022552	exon9	c.1084C>T	p.Q362X	Pathogenic
NOC113	SMC1A	chrX	53381072	SNP	G	A	317	7	0.023	synonymous_SNV	NM_006306	exon23	c.3453C>T	p.P1151P	Silent
NOC113	DNMT3A	chr2	25241575	SNP	A	G	748	9	0.012	nonsynonymous_SNV	NM_022552	exon17	c.2069T>C	p.V690A	Pathogenic
NOC113	DNMT3A	chr2	25245256	SNP	G	T	676	13	0.0192	stopgain	NM_022552	exon13	c.1551C>A	p.C517X	Pathogenic
NOC114	SF1	chr11	64769556	SNP	C	T	1114	20	0.018	nonsynonymous_SNV	NM_004630	exon6	c.533G>A	p.R178Q	Pathogenic
NOC115	DNMT3A	chr2	25241685	SNP	C	G	1122	33	0.0294	nonsynonymous_SNV	NM_022552	exon17	c.1959G>C	p.L653F	Pathogenic
NOC115	TET2	chr4	105243759	SNP	C	T	804	81	0.1007	nonsynonymous_SNV	NM_001127208	exon6	c.3784C>T	p.R1262W	Pathogenic
NOC117	TET2	chr4	105234563	INDEL	GC	G	1032	134	0.1298	frameshift_deletion	NM_001127208	exon3	c.622delC	p.P208fs	Pathogenic
NOC117	TET2	chr4	105242914	SNP	C	A	559	9	0.0161	nonsynonymous_SNV	NM_001127208	exon5	c.3581C>A	p.P1194H	Pathogenic
NOC118	PPM1D	chr17	60663143	INDEL	ATC	A	1006	22	0.0219	frameshift_deletion	NM_003620	exon6	c.1410_1411del	p.D470fs	Pathogenic
NOC123	NOTCH1	chr9	136515676	SNP	G	A	668	29	0.0434	synonymous_SNV	NM_017617	exon11	c.1710C>T	p.C570C	Silent
NOC125	DNMT3A	chr2	25244291	SNP	G	T	677	27	0.0399	nonsynonymous_SNV	NM_022552	exon15	c.1715C>A	p.A572D	Pathogenic
NOC125	KMT2D	chr12	49034660	SNP	T	C	443	24	0.0542	synonymous_SNV	NM_003482	exon36	c.10362A>G	p.Q3454Q	Silent
NOC128	BCORL1	chrX	130056005	SNP	G	A	840	36	0.0429	nonsynonymous_SNV	NM_001184772	exon13	c.5227G>A	p.A1743T	Pathogenic
NOC129	PPM1D	chr17	60663012	INDEL	AT	A	642	18	0.024	frameshift_deletion	NM_003620	exon6	c.1279delT	p.W427Gfs	Pathogenic
NOC129	PPM1D	chr17	60663388	SNP	C	T	629	76	0.1208	stopgain	NM_003620	exon6	c.1654C>T	p.R552X	Pathogenic
NOC129	PPM1D	chr17	60663122	SNP	G	C	665	19	0.0286	nonsynonymous_SNV	NM_003620	exon6	c.1388G>C	p.G463A	VUS
NOC130	NOTCH1	chr9	136518683	SNP	A	G	902	11	0.0122	nonsynonymous_SNV	NM_017617	exon6	c.1007T>C	p.I336T	Pathogenic
NOC131	DNMT3A	chr2	25244190	SNP	G	A	626	38	0.0607	stopgain	NM_022552	exon15	c.1816C>T	p.Q606X	Pathogenic
NOC131	DNMT3A	chr2	25239199	SNP	A	G	477	15	0.0314	nonsynonymous_SNV	NM_022552	exon20	c.2339T>C	p.I780T	Pathogenic
NOC132	DNMT3A	chr2	25240313	SNP	G	A	690	88	0.1275	stopgain	NM_022552	exon19	c.2311C>T	p.R771X	Pathogenic
NOC134	SMC3	chr10	110584380	SNP	A	C	776	9	0.0116	nonsynonymous_SNV	NM_005445	exon13	c.1289A>C	p.N430T	Pathogenic
NOC137	TET2	chr4	105243621	SNP	C	T	815	33	0.0405	stopgain	NM_001127208	exon6	c.3646C>T	p.R1216X	Pathogenic
NOC137	ASXL1	chr20	32435605	SNP	C	T	1295	183	0.1413	stopgain	NM_015338	exon12	c.2893C>T	p.R965X	Pathogenic
NOC138	DNMT3A	chr2	25240661	INDEL	G	GCA	737	34	0.0461	frameshift_insertion	NM_022552	exon18	c.2151_2152insTG	p.P718fs	Pathogenic
NOC138	DNMT3A	chr2	25247683	SNP	C	T	951	23	0.0242	nonsynonymous_SNV	NM_022552	exon8	c.922G>A	p.G308S	Pathogenic
NOC139	DNMT3A	chr2	25240432	SNP	A	T	964	17	0.0176	nonsynonymous_SNV	NM_022552	exon19	c.2192T>A	p.F731Y	Pathogenic
NOC139	PTPN11	chr12	112486532	SNP	G	T	1258	17	0.0135	nonsynonymous_SNV	NM_002834	exon11	c.1282G>T	p.V428L	Pathogenic
NOC140	PPM1D	chr17	60663475	SNP	C	T	1054	12	0.0114	stopgain	NM_003620	exon6	c.1741C>T	p.R581X	Pathogenic
NOC142	TET2	chr4	105243595	SNP	A	G	776	16	0.0206	nonsynonymous_SNV	NM_001127208	exon6	c.3620A>G	p.E1207G	Pathogenic
NOC144	BRAF	chr7	140924611	SNP	G	A	119	6	0.057	synonymous_SNV	NM_004333	exon1	c.93C>T	p.A31A	Silent
NOC144	NOTCH1	chr9	136523878	SNP	C	G	1317	75	0.0569	nonsynonymous_SNV	NM_017617	exon3	c.242G>C	p.G81A	Pathogenic
NOC145	KMT2D	chr12	49033949	SNP	T	G	1094	23	0.021	nonsynonymous_SNV	NM_003482	exon39	c.10756A>C	p.K3586Q	VUS
NOC146	TET2	chr4	105259626	INDEL	T	TG	849	27	0.0318	frameshift_insertion	NM_001127208	exon7	c.3812dupG	p.C1271fs	Pathogenic
NOC146	DNMT3A	chr2	25239130	SNP	C	G	605	15	0.0248	nonsynonymous_SNV	NM_022552	exon20	c.2408G>C	p.R803T	Pathogenic
NOC146	DNMT3A	chr2	25240710	SNP	G	T	863	25	0.029	nonsynonymous_SNV	NM_022552	exon18	c.2103C>A	p.F701L	Pathogenic
NOC148	DNMT3A	chr2	25240439	SNP	G	A	834	16	0.0192	nonsynonymous_SNV	NM_022552	exon19	c.2185C>T	p.R729W	Pathogenic
NOC148	JAK2	chr9	5073770	SNP	G	T	923	10	0.0108	nonsynonymous_SNV	NM_004972	exon14	c.1849G>T	p.V617F	Pathogenic
NOC150	DNMT3A	chr2	25239160	INDEL	TAGCGGGCCCTGTGTGCA	C	1094	17	0.016	frameshift_substitution	NM_022552	exon20	c.2361_2378del	p.A788Lfs	Pathogenic
NOC150	TET2	chr4	105236479	INDEL	A	AACAGACT	1126	20	0.0178	frameshift_insertion	NM_001127208	exon3	c.2537_2538insACAGACT	p.E846fs	Pathogenic
NOC150	TET2	chr4	105236490	SNP	C	G	1118	28	0.025	nonsynonymous_SNV	NM_001127208	exon3	c.2548C>G	p.H850D	VUS
NOC150	TET2	chr4	105237249	INDEL	AATTTTATA	T	1209	16	0.0132	frameshift_substitution	NM_001127208	exon3	c.3307_3315T	p.N1103X	Pathogenic
NOC150	EP300	chr22	41176460	SNP	C	T	1306	32	0.0245	nonsynonymous_SNV	NM_001429	exon30	c.4993C>T	p.R1665C	Pathogenic
NOC151	JAK2	chr9	5073770	SNP	G	T	849	9	0.0106	nonsynonymous_SNV	NM_004972	exon14	c.1849G>T	p.V617F	Pathogenic
NOC151	ASXL1	chr20	32436833	INDEL	T	TG	1242	20	0.0161	frameshift_insertion	NM_015338	exon12	c.4122dupG	p.V1374fs	Pathogenic
NOC152	KMT2C	chr7	152265054	SNP	C	A	1882	85	0.044	nonsynonymous_SNV	NM_170606	exon8	c.1168G>T	p.V390L	Pathogenic
NOC152	SMC1A	chrX	53413086	SNP	A	G	1186	15	0.0126	nonsynonymous_SNV	NM_006306	exon5	c.668T>C	p.L223P	Pathogenic
NOC158	DNMT3A	chr2	25243919	SNP	G	A	627	12	0.0191	nonsynonymous_SNV	NM_022552	exon16	c.1915C>T	p.L639F	Pathogenic
NOC162	DNMT3A	chr2	25247142	SNP	A	G	1076	12	0.0112	nonsynonymous_SNV	NM_022552	exon9	c.1031T>C	p.L344P	Pathogenic
NOC163	PRPF8	chr17	1679661	SNP	G	T	1389	26	0.0187	nonsynonymous_SNV	NM_006445	exon9	c.1237C>A	p.L413I	Pathogenic
NOC164	TET2	chr4	105243757	SNP	G	T	899	10	0.0111	nonsynonymous_SNV	NM_001127208	exon6	c.3782G>T	p.R1261L	Pathogenic
NOC168	DNMT3A	chr2	25244289	SNP	G	A	978	51	0.0521	stopgain	NM_022552	exon15	c.1717C>T	p.Q573X	Pathogenic
NOC170	TET2	chr4	105269685	SNP	T	C	953	25	0.0262	nonsynonymous_SNV	NM_001127208	exon9	c.4120T>C	p.C1374R	Pathogenic
NOC171	DNMT3A	chr2	25244265	INDEL	A	AG	505	116	0.2297	frameshift_insertion	NM_022552	exon15	c.1740dupC	p.W581fs	Pathogenic
NOC174	SF3B1	chr2	197402635	SNP	C	G	763	117	0.1533	nonsynonymous_SNV	NM_012433	exon14	c.1998G>C	p.K666N	Pathogenic
NOC176	PPM1D	chr17	60663092	SNP	C	A	732	31	0.0423	stopgain	NM_003620	exon6	c.1358C>A	p.S453X	Pathogenic
NOC176	PPM1D	chr17	60663365	INDEL	G	GC	870	159	0.1828	frameshift_insertion	NM_003620	exon6	c.1632dupC	p.G544fs	Pathogenic
NOC177	DNMT3A	chr2	25235724	SNP	C	T	492	8	0.0163	stopgain	NM_022552	exon22	c.2580G>A	p.W860X	Pathogenic
NOC179	TET2	chr4	105261769	SNP	T	A	424	26	0.0613	nonsynonymous_SNV	NM_001127208	exon8	c.3965T>A	p.L1322Q	Pathogenic
NOC180	ASXL1	chr20	32433562	INDEL	AGACT	A	615	47	0.0764	frameshift_deletion	NM_015338	exon11	c.1365_1368del	p.K455fs	Pathogenic
NOC181	CSF3R	chr1	36468090	SNP	G	C	589	16	0.0272	nonsynonymous_SNV	NM_000760	exon13	c.1708C>G	p.Q570E	Pathogenic
NOC185	TET2	chr4	105259734	INDEL	AG	A	1032	98	0.095	frameshift_deletion	NM_001127208	exon7	c.3920delG	p.R1307fs	Pathogenic
NOC188	KMT2A	chr11	118501091	SNP	G	A	472	5	0.0106	nonsynonymous_SNV	NM_001197104	exon25	c.6263G>A	p.S2088N	VUS
NOC189	MTA2	chr11	62596641	SNP	T	A	467	47	0.1006	nonsynonymous_SNV	NM_004739	exon9	c.878A>T	p.D293V	Pathogenic
NOC189	DNMT3A	chr2	25234400	SNP	T	C	502	9	0.0179	nonsynonymous_SNV	NM_022552	exon23	c.2618A>G	p.H873R	Pathogenic
NOC189	NF1	chr17	31337881	SNP	G	A	445	6	0.0135	splicing	NM_001042492	exon44	c.6704+1G>A	p.R2235X	Pathogenic
NOC190	DNMT3A	chr2	25244603	SNP	G	A	561	6	0.0107	nonsynonymous_SNV	NM_022552	exon14	c.1604C>T	p.S535F	Pathogenic
NOC195	STAG2	chrX	124061858	SNP	G	T	378	7	0.0185	nonsynonymous_SNV	NM_006603	exon16	c.1622G>T	p.R541I	VUS
NOC196	GNAS	chr20	58854799	SNP	C	T	730	8	0.011	nonsynonymous_SNV	NM_080425	exon1	c.1534C>T	p.R512W	VUS
NOC197	DNMT3A	chr2	25234373	SNP	C	T	410	9	0.022	nonsynonymous_SNV	NM_022552	exon23	c.2645G>A	p.R882H	Pathogenic
NOC197	GATA2	chr3	128485976	SNP	T	C	493	9	0.0183	nonsynonymous_SNV	NM_032638	exon3	c.622A>G	p.K208E	VUS
