# Supplementary material for: Selective advantage of mutant stem cells in human clonal hematopoiesis is associated with attenuated response to inflammation and aging
Source: Cell Stem Cell. 2024 Aug 1;31(8):1127–1144.e17. doi: 10.1016/j.stem.2024.05.010 (PMC11512683; doi:10.1016/j.stem.2024.05.010)
Supplement: Table S3. Samples analyzed by TARGET-seq+, related to Figures 2 and 3 [file mmc4.xlsx]

## Sheet: Table S3
Table S3. Samples analyzed by TARGET-seq+. Demographics, number of cells anlayzed, and details of mutations detected are shown for each sample. The last three columns show whether single-cell genotyping was performed targeting gDNA and cDNA or gDNA only, whether a heterozygous germline SNP was present in the gDNA amplicon, and the phasing of the SNP alternate allele with the mutation. QC, quality…
Sample	Sample type	Sex	Age	Cells sorted	Cells passing QC	Gene	Consequence	Exon	cDNA change	Protein change	BM VAF	PB VAF	Single-cell genotyping	Germline SNP	SNP-mutation phasing
NOC108	CH	Female	80	1824	1696	DNMT3A	Nonsense	exon9	c.1084C>T	p.Q362X	0.0715	0.0213	gDNA & cDNA	-	-
NOC132	CH	Male	72	726	654	DNMT3A	Nonsense	exon19	c.2311C>T	p.R771X	0.1275	0.2494	gDNA & cDNA	rs2289195	In-phase
NOC171	CH	Female	62	696	670	DNMT3A	Frameshift insertion	exon15	c.1740dupC	p.W581fs	0.2297	0.233	gDNA & cDNA	-	-
NOC131	CH	Female	55	1044	1013	DNMT3A	Nonsense	exon15	c.1816C>T	p.Q606X	0.0607	0.0452	gDNA & cDNA	rs2289093	Out-of-phase
						DNMT3A	Missense	exon20	c.2339T>C	p.I780T	0.0314	0.0329	gDNA & cDNA	-	-
NOC062	CH	Male	86	697	661	DNMT3A	Frameshift insertion	exon23	c.2669dupG	p.G890fs	0.3657	0.4275	gDNA & cDNA	-	-
						SF3B1	Missense	exon15	c.2098A>G	p.K700E	0.0135	0.00825	gDNA & cDNA	-	-
						BCORL1	Missense (VUS)	exon3	c.3185T>C	p.L1062S	0.013	0.00414	gDNA only	-	-
NOC031	CH	Female	65	1496	1386	TET2	Frameshift insertion	exon3	c.2286dupC	p.H762fs	0.0802	0.0907	gDNA only	-	-
NOC117		Female	89	1392	1357	TET2	Frameshift deletion	exon3	c.622delC	p.P208fs	0.1298	0.0432	gDNA only	rs17253672	In-phase
NOC117		Female	89			TET2	Missense	exon5	c.3581C>A	p.P1194H	0.0161	0.0116	gDNA only	rs55838312	Out-of-phase
NOC002	CH	Female	77	1044	1018	TET2	Nonsense	exon3	c.2176C>T	p.Q726X	0.1615	NA	gDNA only	-	-
NOC002		Female	77			TET2	Missense	exon6	c.3781C>T	p.R1261C	0.1461	NA	gDNA & cDNA	-	-
NOC002		Female	77			ATM	Missense	exon43	c.6218T>C	p.L2073P	0.0135	NA	gDNA & cDNA	-	-
NOC115	CH	Male	77	1392	1368	TET2	Missense	exon6	c.3784C>T	p.R1262W	0.1007	0.175	gDNA & cDNA	-	-
NOC115		Male	77			DNMT3A	Missense	exon17	c.1959G>C	p.L653F	0.0294	0.0067	gDNA & cDNA	-	-
NOC071	Non-CH control	Male	80	348	323	-	-	-	-	-	-	-	-	-	-
NOC072	Non-CH control	Female	75	696	657	-	-	-	-	-	-	-	-	-	-
NOC153	Non-CH control	Female	63	1446	1385	-	-	-	-	-	-	-	-	-	-
NOC156	Non-CH control	Female	63	1125	1059	-	-	-	-	-	-	-	-	-	-
