# Supplementary material for: Selective advantage of mutant stem cells in human clonal hematopoiesis is associated with attenuated response to inflammation and aging
Source: Cell Stem Cell. 2024 Aug 1;31(8):1127–1144.e17. doi: 10.1016/j.stem.2024.05.010 (PMC11512683; doi:10.1016/j.stem.2024.05.010)
Supplement: Table S5. Hematopoietic stem/progenitor and lineage genesets used for GSEA and AUCell analyses, related to Figures 4, 5, and 6 [file mmc6.xlsx]

## Sheet: Sheet1
Table S5. Hematopoietic stem/progenitor and lineage genesets used for GSEA and AUCell analyses (related to Figures 4, 5, and 6).
Geneset	Publication
BM LT-HSC vs ST-HSC	https://doi.org/10.1038/s41556-022-00931-x	SCARA3	GASK1B	EMCN	HLF	THY1	CD4	ABI3BP	AVP	LAG3	EMP2	KLF2	TNFRSF1B	ABCA13	CDH7	TCEAL2	APBB2	RAI14	CNTN1	GATA3	ACOX2	KCND1	ANK3	SHE	PRSS2	PTGS2	CEACAM1	RRAS	NRBP2	CLDN7	MAGI2	TMEM200A	MORC4	SH3BP5	NAALAD2	NLRP12	GPAT3	LILRB2	PREX2	PTGER4	RUNDC3B	C11orf45	IQCA1	EPPK1	AJ009632.2	ALS2CL	EPHX2	FLT1	LSR
BM ST-HSC vs LT-HSC	https://doi.org/10.1038/s41556-022-00931-x	CLC	CPA3	EPX	AC244502.1	LGALS1	ADCYAP1	HPGDS	AMHR2	FCER1A	BLNK	CSF2RB	AL157895.1	DHRS9	P2RX5	SLC24A3	PLIN2	ACSM1	RAB44	TFR2	CST7	PLD1	SLC45A3	FYB1	MITF	SPON2	RASGRP3	ABTB2	CLEC12A	KCNK5	ANGPT2	NIBAN3	NTRK1	MICAL2	LTBP1	IGLL1	ARPP21	HES6	PTH2R	TNFRSF19	TLE1	HBD	IL5RA	VPREB1	TRPM2	STAR	CDK15	MME	HPGD
Dormant BM HSC	https://doi.org/10.1038/s41556-022-00931-x	NBL1	ID3	RPL11	SH3BGRL3	CD52	JUN	GADD45A	AC103591.3	S100A10	S100A6	LMNA	ATF3	RHOB	PPP1CB	YPEL5	NR4A2	LRRFIP1	SH3BP5	ANKRD28	MLF1	HES1	RPL9	HOPX	AREG	RPL34	MAP9	CRHBP	CAST	DPYSL3	CD74	DUSP1	HIST1H1C	HIST1H2BC	HIST1H2AE	HLA-E	HLA-C	HSPA1A	HSPA1B	HLA-DRA	HLA-DRB5	HLA-DRB1	HLA-DQA1	HLA-DQB1	HLA-DMA	HLA-DPA1	HLA-DPB1	RPS18	RPS12
CB LT-HSC vs ST-HSC	https://doi.org/10.1016/j.stem.2021.07.003	CLEC14A	ID3	MFAP4	ID1	AREG	AVP	CLEC9A	DLK1	SPP1	JAML	SPAG17	B3GNT5	STAB1	HLF	SLC2A3	HLA-DMB	GPAT3	SOCS2	ALDH1A1	EPPK1	CAVIN2	HLA-DRB1	ANXA3	MAP3K8	FCMR	GASK1B	APP	EMCN	STC1	ADA2	SRGN	HLA-DRA	FXYD6	HLA-DOA	FBLN5	PECAM1	BTF3L4	BIRC7	SERPING1	TXNIP	LIMCH1	LOXL1-AS1	HLA-DPA1	MECOM	HLA-DQB1	ETV3	CD164	CEROX1
CB ST-HSC vs LT-HSC	https://doi.org/10.1016/j.stem.2021.07.003	ANXA1	DUSP10	CPA3	CDK6	CD69	ZEB2	CDK6-AS1	FREM1	FCER1A	GADD45G	MALAT1	CCDC6	RHOH	JARID2	SLC12A6	RNF130	S100A10	CASC15	TFR2	ZBTB16	IGLL1	TYROBP	KLF6	TTF1	JMJD1C	FNIP1	MOB1B	MXD1	HPGDS	DENND1B	TSPOAP1	SPTBN2	EREG	SNHG1	ABCA1	DENND4A	ESYT2	ETS2	S100A9	FBRS	TGFBI	ITGA9	USP24	PYGM	LGALS1	LYSMD2	CHRNB1	COL24A1
Quiescent (vs activated) HSC	https://doi.org/10.1016/j.stem.2021.07.003	AREG	JUNB	TAMALIN	PELI1	CLEC14A	MAP3K8	STK17B	RBM38	CSF3R	NFIL3	CSNK1E	HMGA2	IRGQ	CSRNP1	NR4A1	SLC25A27	MAP3K3	TSPYL2	MDK	ARRDC2	IRF1	ELF1	KLF3	ZBTB21	ST3GAL1	TSC22D3	PER1	MIDN	ATG16L2	SERTAD2	MEF2D	RILPL2	FAM117A	OSER1	TAPBP	GSTM2	GAB2	FCMR	JUND	VPS37B	SDE2	AVP	CCNL1	SRGN	FOXO1	GBP4	SEMA4C	MBOAT7
Activated (vs quiescent) HSC	https://doi.org/10.1016/j.stem.2021.07.003	ASPM	AURKB	KIF4A	MAD2L1	TXNDC17	PCNA	GINS2	RAD51	NEIL3	TYMS	DHFR	MCM10	BRCA1	KIFC1	C14orf119	NDUFB3	CIP2A	ACAT2	NEK2	FOXM1	POLQ	CDC25C	CDC6	DEPDC1	MYBL2	HMGB2	CDCA3	ABI3	RAD54L	SDHD	TMEM97	PARPBP	KIF23	FBXO43	IDH1	MKI67	CTSC	CENPW	SMC2	FEN1	UNG	SKA1	NEK6	FABP5P7	SKA3	TADA1	ICMT	PGAM1
HSC Cycle Primed	https://doi.org/10.1016/j.stem.2019.09.008	SLC25A5	SRSF3	NCL	NUCB2	STMN1	XRCC5	DUT	RBM3	EEF2	RAN	ENO1	CDK6	HMGB2	HSPD1	HSP90AA1	DEK	H2AZ1	RPS6	DDX5	NAP1L1	SUB1	NOP58	RBM39	TPR	CAT	SERBP1	PNN	C1QBP	SRSF7	CCT8	PRPF40A	GPX1	PTPRC	PTGES3	RSL24D1	XRN2	VAPA	PNISR	HSP90AB1	SERPINB1	UBXN4	ANP32B	PCM1	TMED2	LCP1	HNRNPDL	JMJD1C	PARP1
HSC vs Progenitor	https://doi.org/10.1158/2643-3230.BCD-20-0155	CLEC14A	ZFPM2	HOXB-AS3	CDH4	AVP	MECOM	PREX2	NFIB	DMKN	HLF	RPSAP52	TAMALIN	EPPK1	FOXO1	TIE1	ARHGAP20	HIF3A	CLEC9A	OXT	IQCA1	FXYD6	SH3GL2	LIMCH1	HOXB5	SPAG17	RASSF6	EMCN	NKX2-3	STX3	AC026369.3	CAVIN1	SPP1	FBLN5	DLGAP2	SELENOP	MFAP4	LOXL1-AS1	SKAP1	EHD2	CNMD	AC009041.2	CRHBP	XXYLT1-AS2	ROBO4	MLLT3	BEX5	MYCT1	MEG3
LMPP	https://doi.org/10.1158/2643-3230.BCD-20-0155	CD34	BAALC	CLDN10	AC002454.1	SPINK2	NPR3	MZB1	ERG	C1QTNF4	PRSS57	SPNS3	MSRB3	PROM1	ZNF521	LAPTM4B	MFAP4	DIPK1B	HMGA2	FAM30A	CDK2AP1	CPXM1	HOXA9	CYTL1	EGFL7	AJ009632.2	MFAP2	AC074327.1	EMID1	CRHBP	TFPI	RBPMS	ITM2C	ISYNA1	SERPING1	SMIM3	LDHB	NUCB2	PHGDH	AC138649.1	HOXA10	DDAH2	ROBO3	SEPTIN6	SMIM24	ATP8B4	CD200	PRSS2	GATA2
GMP	https://doi.org/10.1158/2643-3230.BCD-20-0155	AC002454.1	CD34	CLDN10	C1QTNF4	PRSS57	BAALC	SPINK2	MZB1	CPXM1	SPNS3	GALNT14	IGLL1	PROM1	MAGED1	NPR3	SMIM24	MSRB3	ISYNA1	AC125603.2	DIPK1B	LAPTM4B	NUCB2	TRH	SHD	IGFBP7	CPA3	CRYGD	ZNF521	MPO	PEBP1	CDK2AP1	GPSM1	HTRA3	STMN1	NREP	EGFL7	UMODL1	ITM2C	AC084033.3	EMID1	HOXA10	JUP	HGF	HPGDS	NPDC1	ARMH1	LDHB	BAHCC1
Monocyte	https://doi.org/10.1158/2643-3230.BCD-20-0155	PADI4	ORM1	AC245884.2	USP3	GRB2	LAPTM5	BPI	JARID2	SLC24A4	ADAM19	S100P	CD83	C19orf38	SOAT1	NCF1C	OSCAR	B4GALT1	DES	SLC2A3	AC245884.11	TOM1	CLMN	CD1D	NCF1	CD55	GPR35	PIK3R5	CTSA	STX1A	UBXN11	CASP1	CEBPA	PFKFB3	SMPDL3A	FCN2	CLEC4D	IFNGR1	TMEM154	ARHGAP26	NAMPTP1	CFP	PRKAG2	CLEC5A	HEXB	MEFV	IMPDH1	CTSS	WARS
Granulocyte	https://doi.org/10.1158/2643-3230.BCD-20-0155	LAPTM5	JARID2	GPR35	LINC-PINT	UBXN11	USP3	PRKAG2	CD83	CFP	CD1D	CASP1	GRB2	RABGEF1	FCN2	TOM1	MTCH1	OSCAR	PADI4	WARS	SOAT1	MAP2K1	ARHGAP26	B4GALT1	FAM49A	C19orf38	CDKN1A	IGSF6	LYPD3	MEFV	AC245884.2	NRG1	STX1A	PIK3R5	CLMN	AC092865.3	MTSS1	TCIRG1	ZNF703	SAT1	NEDD9	PSAP	RBPJ	PID1	SLC24A4	HEXB	SECTM1	C1orf162	SH3BP2
Neutrophil Progenitor	https://doi.org/10.1038/ncb3493	MPO	RNASE2	ATP8B4	MPEG1	KCNE5	TENT5A	AKR7L	RAB32	CTSG	AZU1	ELANE	PRTN3	CST7	SRGN	RNASE3	SLPI	COL23A1	IGFBP2	MS4A3	TSPOAP1	HOMER3	ANKRD18A	CALR	NTSR1	KBTBD11	PLPPR3	LPO	CFD	CSF3R	FCGR1A	PRRT4	SERPINB10	CORO2A	CSTA	LYST	MNDA	B4GALT5	NDRG1	P2RY2	CEBPD	HGF	SDF2L1	C1QTNF4	CEBPA	CELSR1	THBS4	UGT3A2	PRSS57
PreB	https://doi.org/10.1038/ncb3493	JCHAIN	DNTT	CD79A	LTB	MS4A1	VPREB1	DDIT4	LAT2	MME	BLNK	RASD1	TNFRSF4	CCR7	FCMR	CD22	GSDME	UMODL1	IL7R	CNTNAP2	KCNK17	NIBAN3	CAPG	SH2D3C	DUSP4	CLNK	EBF1	CYTH4	TMEM200A	LCN10	CYFIP2	CYGB	CD52	SATB1	STK17B	CORO1A	SH3TC1	IL2RA	FCRL1	SP140	MMP11	NCF1	SASH3	LGMN	CD79B	SLC43A2	NEGR1	ADA	HLA-DOB
MEP	https://doi.org/10.1038/ncb3493	CA1	HBB	LMNA	CD36	BLVRB	APOE	RHAG	AHSP	PKLR	CNRIP1	KLF1	APOC1	KCNH2	CA2	FAM178B	FAM89A	REXO2	TFR2	SELENBP1	EPCAM	PLIN2	TGM2	CDH1	ADD2	GFI1B	GATA1	GPT	TLCD4	TFRC	UROD	EPB42	CAST	RFESD	ANK1	FECH	NFIA	MPC2	FBXO7	MYC	APOL4	SCPEP1	TMOD1	SLC39A8	S100A6	HBD	G0S2	A4GALT	ATP5IF1
Ery Progenitor	https://doi.org/10.1038/ncb3493	CA1	HBB	LMNA	CD36	BLVRB	APOE	RHAG	AHSP	PKLR	CNRIP1	KLF1	APOC1	KCNH2	CA2	FAM178B	FAM89A	REXO2	TFR2	SELENBP1	EPCAM	PLIN2	TGM2	CDH1	ADD2	GFI1B	GATA1	GPT	TLCD4	TFRC	UROD	EPB42	CAST	RFESD	ANK1	FECH	NFIA	MPC2	FBXO7	MYC	APOL4	SCPEP1	TMOD1	SLC39A8	S100A6	HBD	G0S2	A4GALT	ATP5IF1
Mk Progenitor	https://doi.org/10.1038/ncb3493	GP1BB	PLEK	ITGA2B	FCER1A	GATA2	SELP	PDLIM1	SLC40A1	ARHGAP6	ABHD4	SOD2	MPIG6B	AOAH	GMPR	RGS18	VWF	FERMT3	MINPP1	ALOX12	LGALSL	ST6GAL2	ITGB3	GP1BA	PTGS1	ABCC4	HEMGN	BAG3	MPL	TRPC6	SLC9A9	PBX1	LTBP1	GUCY1B1	LAPTM4B	SEMA3C	TUBB1	RAMP1	TC2N	SEPTIN5	IFITM2	PLXDC2	RAP1B	MEIS1	MED12L	GCSAML	PTAFR	GATA1	RNF130
In-house Aged vs Young HSC	This study	NEDD4L	AKAP12	MAST4	PRR16	ACTB	HSPA5	GRAMD1B	INSIG1	CALR	STARD4	GLIS3	ARHGAP21	SLC41A2	VEGFA	MIR222HG	SKIL	ARHGAP31	SLC44A1	HSP90B1	PKIA	SOX5	SV2C	SLC8A3	PPFIBP1	PECAM1	EGR1	CXCL8	DGKH	ITGA2	FLT1	EMP1	AC092069.1	CYTOR	PLAUR	FNDC3A	FAM160A1	SLC12A6	PCBP3	KDM6B	LXN	FOCAD	ACVR1	AFDN	PFKFB3	KIF21A	BMP6	PTMA	AC234772.2
Ainciburu Aged vs Young HSC	https://doi.org/10.7554/eLife.79363	FIGN	AC025171.3	ZFP36	KLF2	NR4A2	DLK1	ARL4A	FOSB	TTTY15	FOS	DUSP1	AL118516.1	BIRC3	ATF3	NFKBID	TNFAIP3	HSPA1B	PDZK1IP1	WASHC1	PCDH17	GADD45B	CCNH	AC020916.1	NR4A1	PTGS2	ID2	CDH7	AL136987.1	DDN-AS1	CAVIN2	IDS	TENT5C	EMCN	SELENOM	PHACTR1	ETV3	SAT1	MYL9	PCDH9	CXCL10	CHMP1B	TCEAL2	GTPBP1	NR4A3	TAMALIN	TPT1	CDKN1A	AL121944.1
Aksoz Aged vs Young HSC	https://doi.org/10.1101/2022.01.14.475546	ARF6	ARL4A	ARL5A	ATF3	ATP2B1-AS1	B2M	CAVIN2	CCDC42	CD69	CDKN1A	CITED2	CKS2	CMPK1	CXCL2	DUSP1	DUSP2	DUSP6	EEF1G	ETV3	FOS	FOSB	FTH1	GABARAP	GADD45B	H1-0	H3-3B	HERPUD1	H2AC6	H2BC4	HSPA5	IFIT2	IFIT3	INSIG1	JUN	JUNB	KLF2	KLF4	KLF6	MCL1	MIDN	MSMO1	NEAT1	PCDH9	PMAIP1	PPP1R15A	PSMA2	RPL17	SAT1
[truncated: 761 more columns]
