# Supplementary material for: Selective advantage of mutant stem cells in human clonal hematopoiesis is associated with attenuated response to inflammation and aging
Source: Cell Stem Cell. 2024 Aug 1;31(8):1127–1144.e17. doi: 10.1016/j.stem.2024.05.010 (PMC11512683; doi:10.1016/j.stem.2024.05.010)
Supplement: Table S6. Differential expression results, related to Figures 4, 5, and 6 [file mmc7.xlsx]

## Sheet: Overview
Table S6. Differential expression results.
For all comparisons positive log2FC indicates upregulation in the first group (A) relative to the second group (B). In tables S6a-S6t, TotalA and TotalB indicate the number of cells in each group.
Table	Population	Comparison	Method
Table S6a	LMPP	TET2mut vs TET2WT within CH	Dream linear mixed model
Table S6b	LMPP cycling	TET2mut vs TET2WT within CH	Dream linear mixed model
Table S6c	Early GMP	TET2mut vs TET2WT within CH	Dream linear mixed model
Table S6d	Late GMP	TET2mut vs TET2WT within CH	Dream linear mixed model
Table S6e	pDC	TET2mut vs TET2WT within CH	Dream linear mixed model
Table S6f	Monocytes	TET2mut vs TET2WT within CH	Dream linear mixed model
Table S6g	Pro-B/Pre-B	TET2mut vs TET2WT within CH	Dream linear mixed model
Table S6h	HSC/MPP	DNMT3Amut vs Non-CH	Dream linear mixed model
Table S6i	HSC/MPP	DNMT3AWT vs Non-CH	Dream linear mixed model
Table S6j	HSC/MPP	TET2mut vs Non-CH	Dream linear mixed model
Table S6k	HSC/MPP	TET2WT vs Non-CH	Dream linear mixed model
Table S6l	HSC/MPP	CH-WT vs Non-CH	Dream linear mixed model
Table S6m	HSC/MPP	DNMT3Amut vs DNMT3AWT within CH	Dream linear mixed model
Table S6n	HSC/MPP	TET2mut vs TET2WT within CH	Dream linear mixed model
Table S6o	HSC1	DNMT3Amut vs DNMT3AWT within CH	Dream linear mixed model
Table S6p	HSC2	DNMT3Amut vs DNMT3AWT within CH	Dream linear mixed model
Table S6q	HSC3	DNMT3Amut vs DNMT3AWT within CH	Dream linear mixed model
Table S6r	HSC1	TET2mut vs TET2WT within CH	Dream linear mixed model
Table S6s	HSC2	TET2mut vs TET2WT within CH	Dream linear mixed model
Table S6t	HSC3	TET2mut vs TET2WT within CH	Dream linear mixed model
Table S6u	HSC	In-house Aged vs Young donors	DESeq pseudobulk
Table S6v	HSC	Ainciburu Aged vs Young donors	DESeq pseudobulk
Table S6w	HSC	Aksöz Aged vs Young donors	EdgeR pseudobulk
Table S6x	HSC/MPP	CH-MUT vs CH-WT HSC/MPP. Comparison of the original analysis with analyses using the alternative mutation calling strategy with a 0.15 VAF threshold, and with 10% ADO simulation.	GSEA on Dream DEG results

## Sheet: Table S6a
Table S6a. LMPP TET2mut vs TET2WT within CH
Gene	TotalA	TotalB	log2FC	p.value	FDR	z_score_ranking
MT-CO2	130	280	0.444189	6.41167e-09	8.66922e-05	5.80565
CLEC11A	130	280	1.3781	4.25756e-07	0.00223304	5.05707
MT-ND4	130	280	0.308527	4.95461e-07	0.00223304	5.02806
WASH6P	130	280	1.25307	2.02761e-06	0.00685381	4.75065
RP11-734K23.9	130	280	0.807085	7.8165e-06	0.0120438	4.47015
MT-CO3	130	280	0.265763	8.01672e-06	0.0120438	4.46474
RP11-354E11.2	130	280	1.30798	1.24873e-05	0.0168841	4.3689
MLST8	130	280	1.11847	3.80847e-05	0.046813	4.1188
IL27RA	130	280	1.29974	4.9426e-05	0.0556907	4.05832
ANO5	130	280	1.02283	5.79035e-05	0.0602241	4.0212
TYW1	130	280	1.38357	0.000103597	0.0911384	3.88201
DPPA4	130	280	1.08333	0.000108986	0.0911384	3.86966
RP11-283I3.6	130	280	0.614278	0.000170231	0.109604	3.75953
RNF208	130	280	0.481525	0.00019491	0.114582	3.72552
CMC4	130	280	0.903196	0.000316864	0.158678	3.60111
RP11-820K3.7	130	280	0.539996	0.000330637	0.159662	3.59003
GDAP1	130	280	0.657986	0.0004271	0.188696	3.52275
EEF1D	130	280	0.255854	0.000458242	0.188696	3.50405
LINC01036	130	280	0.942383	0.000465634	0.188696	3.49978
CPT1A	130	280	0.801023	0.000475594	0.188696	3.49414
CIP2A	130	280	0.546157	0.000481434	0.188696	3.49088
DDX46	130	280	0.967361	0.000546727	0.194534	3.45675
CD9	130	280	1.09609	0.000603597	0.196316	3.42999
CADM2	130	280	0.863487	0.000626832	0.196316	3.41973
MT-ATP6	130	280	0.217709	0.000656127	0.197139	3.40728
CTD-3105H18.7	130	280	0.507345	0.000681757	0.197139	3.39681
PEX6	130	280	1.02834	0.00068527	0.197139	3.39541
APOLD1	130	280	0.883661	0.000705857	0.198831	3.38729
RP11-265F24.1	130	280	0.458793	0.000736853	0.203326	3.37549
TRIP13	130	280	0.509362	0.000794905	0.20333	3.35456
AGPAT1	130	280	0.890409	0.000796795	0.20333	3.35391
PRELID3B	130	280	1.03496	0.000827095	0.20333	3.34356
TIMM44	130	280	1.03908	0.00089872	0.21153	3.32045
COX5B	130	280	0.539664	0.000914211	0.21153	3.31568
CDH20	130	280	0.366213	0.000936758	0.21153	3.30886
LYRM4	130	280	1.03193	0.00111944	0.2365	3.25865
USP4	130	280	0.921391	0.00117465	0.237629	3.24496
TDRD3	130	280	1.06544	0.00117751	0.237629	3.24427
NRXN3	130	280	0.699005	0.00126303	0.24025	3.22425
CD96	130	280	0.440565	0.00127629	0.24025	3.22126
MIR222HG	130	280	1.17139	0.00130386	0.24025	3.21513
COX18	130	280	0.750952	0.00136959	0.24025	3.20098
LRRN1	130	280	0.611994	0.00141967	0.24025	3.19062
SACM1L	130	280	1.05564	0.00143474	0.24025	3.18757
USP30-AS1	130	280	0.66216	0.00144737	0.24025	3.18503
VCPKMT	130	280	1.05239	0.00149834	0.24025	3.17501
C8orf58	130	280	0.485599	0.00150949	0.24025	3.17285
RP11-115H15.2	130	280	0.663807	0.00151965	0.24025	3.1709
CD46	130	280	0.837013	0.00154587	0.24025	3.16593
GSS	130	280	0.941428	0.00162153	0.248174	3.15201
FKBP11	130	280	1.10339	0.00164036	0.248174	3.14863
CSF3R	130	280	0.481969	0.0017024	0.248174	3.13777
NFIB	130	280	0.737064	0.00184446	0.254806	3.1142
RAB9B	130	280	0.585029	0.00185201	0.254806	3.11299
PPM1F	130	280	1.00297	0.00187019	0.254806	3.11011
MRPS16	130	280	1.10611	0.00188452	0.254806	3.10785
SEC13	130	280	0.940956	0.00202648	0.268325	3.08632
CALR	130	280	0.641203	0.00205807	0.268325	3.08172
SMAP1	130	280	0.940617	0.00208025	0.268325	3.07853
ZNF567	130	280	1.05485	0.00210358	0.268325	3.07521
STARD3	130	280	0.829181	0.00214227	0.270706	3.06977
WT1-AS	130	280	0.38088	0.00222717	0.274707	3.05814
HUWE1	130	280	0.887843	0.00228871	0.274707	3.04996
AC026188.1	130	280	0.71713	0.00231172	0.274707	3.04696
DDX10	130	280	0.958689	0.00242271	0.280596	3.03283
RFX7	130	280	1.03445	0.00247501	0.281085	3.02638
SELENOM	130	280	0.641845	0.0025298	0.281085	3.01975
CDK6-AS1	130	280	1.18004	0.00259783	0.285571	3.01171
HDGFL3	130	280	0.993629	0.00273969	0.29123	2.99553
NDUFS6	130	280	0.788154	0.00280857	0.29123	2.98795
POF1B	130	280	0.425353	0.00282755	0.29123	2.98589
SOX4	130	280	0.5698	0.00285346	0.29123	2.9831
ELAVL1	130	280	0.939493	0.00296598	0.29123	2.97124
TOP3B	130	280	0.466511	0.00307969	0.293243	2.95967
HM13	130	280	0.822238	0.00317684	0.296235	2.95009
SMARCD1	130	280	0.880774	0.00321836	0.297403	2.94607
RAB3D	130	280	0.875305	0.00336697	0.3076	2.93208
UAP1L1	130	280	0.521741	0.00342203	0.310532	2.92704
PLIN5	130	280	0.49937	0.00350099	0.311321	2.91994
MIR1-1HG-AS1	130	280	0.445202	0.00350168	0.311321	2.91988
TMEM205	130	280	0.917511	0.0035289	0.311321	2.91746
TMEM17	130	280	0.574239	0.00355362	0.311321	2.91529
GYG1	130	280	0.847325	0.00356596	0.311321	2.9142
TECR	130	280	0.810501	0.00356887	0.311321	2.91395
NCOA7-AS1	130	280	0.552843	0.00387073	0.323063	2.88851
PPCDC	130	280	1.09031	0.00393806	0.323707	2.88308
CRPPA	130	280	0.823797	0.00396232	0.323707	2.88115
MIS18BP1	130	280	0.870654	0.00406195	0.323707	2.87331
LARP1B	130	280	0.891081	0.00414089	0.323707	2.86722
ASPH	130	280	0.984306	0.00416993	0.323707	2.86501
AK4	130	280	0.653379	0.00418213	0.323707	2.86409
ANXA4	130	280	0.955025	0.00423757	0.323707	2.85991
CAPG	130	280	0.692888	0.00430704	0.326483	2.85475
PTPRK	130	280	0.476245	0.00434235	0.326483	2.85216
STAMBPL1	130	280	0.724081	0.00434634	0.326483	2.85187
PSMD11	130	280	0.822872	0.00448934	0.329893	2.84156
CDKN1B	130	280	0.958027	0.00460757	0.336595	2.83326
AC064852.4	130	280	0.449131	0.00463032	0.336595	2.83169
ATG4A	130	280	0.466141	0.00478405	0.343399	2.82123
RAD23A	130	280	0.535748	0.00489281	0.34727	2.81401
ZNF804A	130	280	1.05133	0.00490559	0.34727	2.81317
SELENOH	130	280	0.46328	0.00497986	0.348166	2.80833
PPRC1	130	280	0.723269	0.00498484	0.348166	2.80801
RP11-927P21.1	130	280	0.531324	0.0050028	0.348166	2.80685
MTMR12	130	280	1.01234	0.00502125	0.348166	2.80567
NHLRC2	130	280	0.777415	0.00517749	0.356691	2.79578
ANXA1	130	280	0.541641	0.00527674	0.357251	2.78964
GS1-57L11.1	130	280	0.779786	0.00531666	0.357251	2.78719
ZNF816	130	280	0.437779	0.00533723	0.357251	2.78594
ATP5PF	130	280	0.450841	0.00538482	0.358027	2.78306
AKAP6	130	280	0.888893	0.00554705	0.358027	2.77342
ECPAS	130	280	0.75114	0.00555063	0.358027	2.77321
LNX1	130	280	0.410922	0.00560413	0.358027	2.77009
UBP1	130	280	0.795487	0.00561016	0.358027	2.76974
MRPL19	130	280	0.844622	0.00562129	0.358027	2.76909
RP11-17A1.3	130	280	0.587876	0.00565301	0.358027	2.76726
PLGRKT	130	280	0.770591	0.00574222	0.358027	2.76215
TFE3	130	280	0.775107	0.00576014	0.358027	2.76113
TOMM40	130	280	0.569523	0.00586982	0.359122	2.75497
CDC25A	130	280	0.4054	0.00610369	0.360485	2.74216
NIPSNAP3A	130	280	0.851373	0.00610893	0.360485	2.74188
NELL1	130	280	0.370235	0.00613679	0.360485	2.74038
POLQ	130	280	0.473813	0.00615871	0.360485	2.73921
SLC25A6	130	280	0.270425	0.00631621	0.361023	2.7309
TIMM29	130	280	0.715448	0.00668315	0.366935	2.71223
CDKN2AIP	130	280	0.747685	0.00669679	0.366935	2.71156
FPGS	130	280	0.757014	0.00670312	0.366935	2.71124
GADD45GIP1	130	280	0.813734	0.00675166	0.368102	2.70885
SEPSECS	130	280	0.709282	0.00682421	0.370563	2.7053
MGST1	130	280	0.884897	0.00687975	0.372084	2.70261
KLHDC3	130	280	0.679695	0.00704022	0.379073	2.69494
RP1-102G20.8	130	280	0.472761	0.00712991	0.379073	2.69071
APLF	130	280	0.606784	0.00713502	0.379073	2.69048
FBXW2	130	280	0.709035	0.00713989	0.379073	2.69025
PTGER2	130	280	0.80553	0.00714916	0.379073	2.68982
C2orf69	130	280	0.811845	0.0072905	0.38356	2.68328
GCSH	130	280	0.93751	0.00750081	0.391577	2.67375
NDUFAF2	130	280	0.822271	0.0077242	0.398896	2.66389
MANEA	130	280	0.449577	0.00790129	0.403145	2.65626
SLC38A2	130	280	0.622034	0.00794183	0.403494	2.65453
MT-ND4L	130	280	0.369627	0.00796783	0.403494	2.65343
ZNF830	130	280	0.756742	0.00808383	0.405222	2.64855
CACYBP	130	280	0.928204	0.00809185	0.405222	2.64821
CHAF1B	130	280	0.734127	0.00816026	0.40714	2.64537
MRPL36	130	280	0.88133	0.00822609	0.408915	2.64265
FRY-AS1	130	280	0.545939	0.00827706	0.409942	2.64055
TSEN2	130	280	0.734454	0.00841237	0.409976	2.63505
ZNRF2	130	280	0.963246	0.00856704	0.409976	2.62886
ZNF197	130	280	0.780492	0.00857391	0.409976	2.62859
JAGN1	130	280	0.927179	0.00858255	0.409976	2.62825
DTX3L	130	280	0.663859	0.00862284	0.409976	2.62666
RP11-973N13.4	130	280	0.59946	0.00868296	0.409976	2.62429
LY6E	130	280	0.494747	0.00870226	0.409976	2.62353
SPDYE21	130	280	0.783645	0.00881237	0.410369	2.61925
ANGEL1	130	280	0.607478	0.00882393	0.410369	2.6188
SAYSD1	130	280	0.530171	0.00883287	0.410369	2.61846
SLC2A6	130	280	0.476636	0.00899024	0.410369	2.61243
SDCBP	130	280	0.78243	0.00903793	0.410369	2.61062
MED16	130	280	0.653094	0.00913665	0.410369	2.6069
NRROS	130	280	0.633842	0.00916428	0.410369	2.60586
GRINA	130	280	0.590656	0.00940055	0.414022	2.59713
PRKX	130	280	0.872893	0.00948477	0.414302	2.59407
NPW	130	280	0.409251	0.00949881	0.414302	2.59356
SUGCT	130	280	0.580331	0.00956164	0.415701	2.59129
LMBRD1	130	280	0.853722	0.00974461	0.416764	2.58476
RP1-78O14.1	130	280	0.558106	0.00991626	0.417233	2.57874
RP11-195C7.1	130	280	0.620706	0.00994782	0.417233	2.57764
TRAM1	130	280	0.768374	0.0100681	0.417233	2.57348
LMNB1	130	280	0.529335	0.0100796	0.417233	2.57309
HPGDS	130	280	0.668096	0.0102112	0.417233	2.56859
PNRC2	130	280	0.596582	0.0105119	0.419267	2.55852
RAD54L	130	280	0.412513	0.0107157	0.421412	2.55184
ISCA2	130	280	0.7761	0.0107881	0.421412	2.54949
PFKFB3	130	280	0.838571	0.0108745	0.421412	2.54671
ZNF785	130	280	0.608526	0.0109421	0.421412	2.54454
KB-1836B5.5	130	280	0.451777	0.0109535	0.421412	2.54418
OAZ1	130	280	0.244919	0.0109709	0.421412	2.54363
MRPL32	130	280	0.91371	0.0111439	0.423595	2.53815
SIPA1L3	130	280	0.77542	0.0111487	0.423595	2.538
ERCC5	130	280	0.705402	0.0112027	0.424291	2.53631
EMC3	130	280	0.847499	0.0113524	0.426376	2.53166
SUMF2	130	280	0.5648	0.0114048	0.427021	2.53005
AIMP1	130	280	0.815843	0.0114327	0.427021	2.52919
TUBGCP2	130	280	0.704738	0.0114898	0.427973	2.52744
NEDD4	130	280	0.857259	0.0115278	0.428175	2.52628
SAR1A	130	280	0.812381	0.0116531	0.430498	2.52248
DPH5	130	280	0.788161	0.0118571	0.434515	2.51637
EIF1AX	130	280	0.511628	0.0121082	0.434515	2.50898
AGBL3	130	280	0.63126	0.0122438	0.434515	2.50504
LINC02055	130	280	0.397034	0.0123639	0.436227	2.50158
CAMTA1-DT	130	280	0.432015	0.0123662	0.436227	2.50152
HOTAIRM1	130	280	0.735457	0.012389	0.436227	2.50087
CTNNA3	130	280	0.528566	0.0124549	0.436277	2.49899
PDGFA	130	280	0.457529	0.01252	0.436778	2.49714
JSRP1	130	280	0.36676	0.0125338	0.436778	2.49675
SPIRE1	130	280	0.848539	0.0125831	0.437368	2.49536
RILPL2	130	280	0.384898	0.0126174	0.437435	2.49439
STXBP1	130	280	0.57894	0.0126926	0.438916	2.49228
EXOSC9	130	280	0.854953	0.0128195	0.439069	2.48875
SHANK1	130	280	0.393304	0.0128646	0.439069	2.4875
AK2	130	280	0.67124	0.0128789	0.439069	2.4871
CHD1L	130	280	0.683894	0.0129126	0.439069	2.48617
FYB1	130	280	0.373805	0.0129445	0.439069	2.48529
NUP58	130	280	0.558864	0.0129892	0.439069	2.48406
MTRNR2L12	130	280	0.329637	0.0133152	0.447847	2.47523
BRD7	130	280	0.741254	0.0134991	0.448862	2.47032
WIPF1	130	280	0.606441	0.0135891	0.448862	2.46795
TSHZ1	130	280	0.629324	0.0136109	0.448862	2.46737
MRPL30	130	280	0.689946	0.0136731	0.448956	2.46574
FRMD8	130	280	0.653875	0.0136802	0.448956	2.46555
MIR181A1HG	130	280	1.04792	0.0137459	0.450021	2.46384
BHLHE40	130	280	0.668035	0.0138365	0.451893	2.46148
CENPS	130	280	0.465695	0.0139936	0.455264	2.45743
DDX42	130	280	0.779553	0.0142338	0.45724	2.45131
KCNK5	130	280	0.423504	0.0145558	0.459163	2.44325
RP11-162D16.2	130	280	0.429518	0.0145799	0.459163	2.44265
CHRNB1	130	280	0.635952	0.0146147	0.459163	2.44179
RP11-517P14.2	130	280	0.473722	0.014682	0.459163	2.44013
RBM10	130	280	0.686366	0.0146839	0.459163	2.44008
VDAC1	130	280	0.640691	0.0146912	0.459163	2.4399
BIN2	130	280	0.679715	0.0147478	0.459163	2.43851
CLYBL	130	280	0.746129	0.0148353	0.459163	2.43638
RAB5IF	130	280	0.785157	0.0148481	0.459163	2.43606
CYTOR	130	280	0.52857	0.0149366	0.459163	2.43391
FAM78A	130	280	0.668772	0.0150575	0.459163	2.43099
ZNF124	130	280	0.812319	0.015152	0.459163	2.42873
THRAP3	130	280	0.541915	0.0152178	0.459163	2.42715
MT-CO1	130	280	0.159277	0.0152213	0.459163	2.42707
SMG1	130	280	0.62198	0.0152303	0.459163	2.42686
JAK3	130	280	0.797066	0.0152921	0.459163	2.42539
PTGIR	130	280	0.442742	0.0153129	0.459163	2.42489
KCNQ5	130	280	0.851255	0.0153496	0.459163	2.42402
ZNF800	130	280	0.75229	0.0153844	0.45919	2.4232
PHPT1	130	280	0.725479	0.0154965	0.461516	2.42056
PHB	130	280	0.664492	0.0157338	0.465508	2.41503
LINC00276	130	280	0.259377	0.0159639	0.46808	2.40974
DNM1	130	280	0.512242	0.0159939	0.46808	2.40906
UBL5	130	280	0.365685	0.0163264	0.475282	2.40154
HOXA5	130	280	0.950882	0.0163594	0.475282	2.4008
EML5	130	280	0.504196	0.0163805	0.475282	2.40032
COTL1	130	280	0.752915	0.0165099	0.47801	2.39744
AC021188.4	130	280	0.387189	0.0167009	0.478391	2.39323
BOLA2B	130	280	0.514135	0.0167687	0.478391	2.39174
BCAT1	130	280	0.782372	0.0167899	0.478391	2.39128
CD38	130	280	0.695413	0.0168057	0.478391	2.39093
SPICE1	130	280	0.485904	0.0168415	0.478391	2.39015
CENPV	130	280	0.607838	0.0170586	0.482634	2.38544
PIM3	130	280	0.716211	0.0171626	0.482634	2.38321
GCAT	130	280	0.653279	0.0171674	0.482634	2.3831
NBR2	130	280	0.474243	0.0171902	0.482634	2.38261
UBAC2	130	280	0.574879	0.017237	0.482634	2.38161
ENKD1	130	280	0.467374	0.0172414	0.482634	2.38152
SH2D3A	130	280	0.452223	0.0172764	0.482634	2.38077
ARRDC1-AS1	130	280	0.372421	0.01746	0.48464	2.37688
TOMM34	130	280	0.6631	0.017487	0.48464	2.37631
VWA2	130	280	0.486091	0.0175294	0.48464	2.37541
ODF2L	130	280	0.819083	0.0176392	0.48464	2.37311
PLD3	130	280	0.627455	0.017768	0.48464	2.37042
KDSR-DT	130	280	0.457192	0.0177923	0.48464	2.36991
ELF4	130	280	0.792508	0.0178061	0.48464	2.36963
ATP5MF	130	280	0.421758	0.01791	0.48464	2.36747
CTSD	130	280	0.366307	0.017943	0.48464	2.36679
CST7	130	280	0.426244	0.01797	0.48464	2.36624
TBCC	130	280	0.663397	0.0180133	0.48464	2.36535
PPIF	130	280	0.7037	0.0181165	0.48464	2.36323
PMS2	130	280	0.599337	0.0181776	0.48464	2.36198
REPS2	130	280	0.501963	0.0182111	0.48464	2.3613
C11orf65	130	280	0.421585	0.0183988	0.48464	2.35749
RP11-432I5.4	130	280	0.240382	0.018494	0.48464	2.35558
PRR14	130	280	0.839905	0.018594	0.48464	2.35357
LINC01322	130	280	0.426517	0.0186018	0.48464	2.35342
GTPBP3	130	280	0.510486	0.0186312	0.48464	2.35283
NOD1	130	280	0.676996	0.0186692	0.48464	2.35207
EDEM1	130	280	0.635079	0.0186806	0.48464	2.35184
WDR44	130	280	0.739193	0.0187508	0.48464	2.35045
NFIC	130	280	0.707636	0.0188795	0.48464	2.3479
RPL41	130	280	0.118128	0.0188902	0.48464	2.34769
IFRD2	130	280	0.702438	0.0188925	0.48464	2.34765
SIRPA	130	280	0.442345	0.0189995	0.48464	2.34554
TRAF3	130	280	0.78869	0.0190106	0.48464	2.34532
MEF2C-AS1	130	280	0.893453	0.0190585	0.48464	2.34438
TMEM141	130	280	0.725657	0.0191625	0.48464	2.34235
FAM234A	130	280	0.786174	0.0191736	0.48464	2.34214
TMEM131L	130	280	0.624725	0.0191784	0.48464	2.34204
USP51	130	280	0.588334	0.019263	0.48464	2.3404
TMOD1	130	280	0.561625	0.0193376	0.48464	2.33896
ZNF213	130	280	0.485381	0.0193407	0.48464	2.3389
RP11-175O15.1	130	280	0.469712	0.0193601	0.48464	2.33852
MGME1	130	280	0.582477	0.0193885	0.48464	2.33798
OVOL2	130	280	0.337669	0.0193913	0.48464	2.33792
TM4SF1	130	280	0.743994	0.0194277	0.484653	2.33722
BCL11A	130	280	0.605809	0.0195152	0.48594	2.33554
DCAF17	130	280	0.518321	0.0196931	0.487674	2.33215
BGLAP	130	280	0.374978	0.0199388	0.491958	2.3275
RP11-326K13.5	130	280	0.48289	0.0200578	0.493093	2.32527
CAMK2G	130	280	0.778473	0.0201734	0.494384	2.32311
RNPEP	130	280	0.566345	0.0203841	0.495003	2.3192
ZDHHC9	130	280	0.537391	0.0204814	0.495003	2.31741
TOR2A	130	280	0.51387	0.0204955	0.495003	2.31715
PIK3R3	130	280	0.509034	0.020648	0.495003	2.31436
CDK16	130	280	0.404663	0.0208757	0.497656	2.31023
SCRN3	130	280	0.515062	0.0209884	0.497656	2.30819
NUCB1	130	280	0.453232	0.0210457	0.497656	2.30716
XIAP	130	280	0.747046	0.0211874	0.497656	2.30463
PGP	130	280	0.359654	0.0212146	0.497656	2.30414
FEM1B	130	280	0.643309	0.0212513	0.497656	2.30349
CDH12	130	280	0.344666	0.0212746	0.497656	2.30307
ZBTB1	130	280	0.739551	0.0213605	0.497656	2.30155
FAT4	130	280	0.37643	0.0213679	0.497656	2.30142
ZNF575	130	280	0.551487	0.0213705	0.497656	2.30137
LSM7	130	280	0.205515	0.0213844	0.497656	2.30113
SHD	130	280	0.26176	0.0214892	0.498001	2.29928
LINC01970	130	280	0.396844	0.0215097	0.498001	2.29892
TM2D2	130	280	0.57133	0.0215635	0.498394	2.29797
VTI1A	130	280	0.783962	0.0216093	0.498486	2.29717
RP11-16B13.1	130	280	0.429408	0.0217587	0.500338	2.29455
RAD23B	130	280	0.694281	0.021819	0.500874	2.2935
H4C5	130	280	0.455205	0.0218887	0.5013	2.29229
CEBPB-AS1	130	280	0.441498	0.0219488	0.5013	2.29125
RP11-445F6.2	130	280	0.401409	0.0219995	0.501611	2.29038
LINC00265	130	280	0.400687	0.0220516	0.501952	2.28948
RP11-298J20.3	130	280	0.484273	0.0221333	0.502966	2.28807
TAPBP	130	280	0.497949	0.0221856	0.503297	2.28717
ARIH2OS	130	280	0.664671	0.0224703	0.503297	2.28232
DPP10	130	280	0.646842	0.0225423	0.503297	2.2811
NR4A2	130	280	0.635154	0.0225609	0.503297	2.28079
CTNNA1	130	280	0.723807	0.0225657	0.503297	2.28071
KIAA2013	130	280	0.44332	0.0226245	0.503297	2.27972
RP11-1275H24.3	130	280	0.345395	0.0227007	0.503297	2.27843
RP11-750H9.5	130	280	0.672586	0.0227053	0.503297	2.27836
LSM14A	130	280	0.517361	0.0228093	0.503297	2.27661
UTP14A	130	280	0.659603	0.0228796	0.503297	2.27544
RBMXL1	130	280	0.64468	0.0229263	0.503297	2.27466
AP3B2	130	280	0.268463	0.0229342	0.503297	2.27453
CIPC	130	280	0.351009	0.0229668	0.503297	2.27399
WT1	130	280	0.412925	0.0230302	0.503869	2.27293
ZFYVE28	130	280	0.818635	0.0231277	0.504465	2.27132
NOTCH2	130	280	0.601752	0.0234054	0.509604	2.26675
TMEM208	130	280	0.731455	0.0239624	0.518186	2.25773
ZDHHC24	130	280	0.788817	0.0240302	0.518186	2.25665
SUPV3L1	130	280	0.649804	0.024323	0.518963	2.25199
RP11-188P8.4	130	280	0.572096	0.0243879	0.518963	2.25096
CDK14	130	280	0.774887	0.0244935	0.518963	2.2493
RP11-120D5.1	130	280	0.508227	0.0245606	0.518963	2.24824
LINC00476	130	280	0.687281	0.0246508	0.518963	2.24683
SNRPA	130	280	0.484502	0.024733	0.518963	2.24555
ERV3-1	130	280	0.658168	0.0248442	0.518963	2.24382
TRIM34	130	280	0.446102	0.0249578	0.518963	2.24205
ASB3	130	280	0.536054	0.0250183	0.518963	2.24112
ZNF813	130	280	0.493059	0.0250349	0.518963	2.24086
EIF1AY	130	280	0.29038	0.0251018	0.518963	2.23983
RP11-554D15.1	130	280	0.276417	0.0251081	0.518963	2.23974
LRP1B	130	280	0.31461	0.0254055	0.522843	2.23518
MESD	130	280	0.823408	0.0255884	0.523816	2.2324
PSMD7	130	280	0.566957	0.0256086	0.523816	2.2321
SETX	130	280	0.645744	0.0256854	0.523816	2.23094
PGAM5	130	280	0.414559	0.02571	0.523816	2.23056
GM2A	130	280	0.579435	0.0257207	0.523816	2.2304
NELFB	130	280	0.49867	0.0257465	0.523816	2.23001
GRK6	130	280	0.560954	0.0257627	0.523816	2.22977
RCL1	130	280	0.743638	0.0258993	0.524839	2.22772
PUM1	130	280	0.281312	0.0260501	0.524839	2.22546
HMGN5	130	280	0.745782	0.0261236	0.524839	2.22437
TTLL1	130	280	0.632778	0.0262677	0.525308	2.22223
BCKDHB	130	280	0.779669	0.0263023	0.525308	2.22172
CTD-2203K17.1	130	280	0.382242	0.0264805	0.526534	2.21909
POLD2	130	280	0.706265	0.0267555	0.529968	2.21507
RANBP1	130	280	0.623251	0.0268084	0.529968	2.2143
GPX4	130	280	0.380227	0.0268873	0.529968	2.21315
NOP58	130	280	0.400445	0.0269167	0.529968	2.21272
RAP1B	130	280	0.30962	0.0270444	0.529968	2.21088
RALA	130	280	0.786427	0.0270776	0.529968	2.2104
E2F4	130	280	0.585044	0.0270974	0.529968	2.21011
RP4-785G19.5	130	280	0.335312	0.0273538	0.529968	2.20643
U91319.1	130	280	0.256507	0.0274042	0.529968	2.20571
TNFRSF1A	130	280	0.713904	0.0274286	0.529968	2.20536
RPL7L1	130	280	0.628236	0.0274399	0.529968	2.2052
DHX29	130	280	0.824077	0.0274686	0.529968	2.20479
MEGF6	130	280	0.714321	0.0275196	0.529968	2.20407
C3orf62	130	280	0.574417	0.0275348	0.529968	2.20385
EIF4EBP1	130	280	0.690002	0.0275411	0.529968	2.20376
ARRDC3-AS1	130	280	0.500878	0.0276601	0.530411	2.20207
HMBS	130	280	0.626591	0.0277621	0.530411	2.20063
EMILIN2	130	280	0.698872	0.0278609	0.530411	2.19924
RSAD1	130	280	0.592311	0.0279117	0.530411	2.19853
TMEM184B	130	280	0.780068	0.0279587	0.530411	2.19787
DACT3-AS1	130	280	0.271216	0.027965	0.530411	2.19778
PFDN4	130	280	0.543256	0.0280116	0.530456	2.19712
TMEM182	130	280	0.546314	0.0280623	0.530673	2.19641
TRA2A	130	280	0.328379	0.0281197	0.531015	2.19561
RP11-638I2.8	130	280	0.359882	0.0282098	0.531897	2.19436
ZNF385C	130	280	0.395977	0.0286324	0.53404	2.18851
SCAND1	130	280	0.451965	0.0286832	0.53404	2.18781
EREG	130	280	0.829178	0.0288805	0.53404	2.18511
HSPD1	130	280	0.331922	0.0289665	0.53404	2.18394
TRAP1	130	280	0.685329	0.029099	0.53404	2.18214
FADS2	130	280	0.542606	0.0291618	0.53404	2.18129
SSBP1	130	280	0.478905	0.0291872	0.53404	2.18095
GYPE	130	280	0.495628	0.0292169	0.53404	2.18055
MYO1G	130	280	0.611431	0.0293175	0.53404	2.17919
RP11-983P16.2	130	280	0.310741	0.0293385	0.53404	2.17891
SLC30A7	130	280	0.683407	0.029449	0.53404	2.17742
PRCP	130	280	0.684585	0.0295002	0.53404	2.17674
LETM1	130	280	0.54206	0.0295509	0.53404	2.17606
CCDC69	130	280	0.771085	0.0295979	0.53404	2.17543
ALCAM	130	280	0.786328	0.029632	0.53404	2.17497
ZNF217	130	280	0.538551	0.0296631	0.53404	2.17456
NCOA6	130	280	0.65344	0.0297759	0.53404	2.17306
PLRG1	130	280	0.648185	0.0297786	0.53404	2.17302
NRXN2	130	280	0.252957	0.0298107	0.53404	2.1726
PIGV	130	280	0.414719	0.0299157	0.53404	2.1712
DONSON	130	280	0.411164	0.0299443	0.53404	2.17083
NCLN	130	280	0.622019	0.0299661	0.53404	2.17054
CTC-338M12.4	130	280	0.479803	0.0300512	0.53404	2.16942
LINC01943	130	280	0.389523	0.0300725	0.53404	2.16913
RP11-394J1.3	130	280	0.504045	0.0300754	0.53404	2.1691
PLCH1	130	280	0.348117	0.0301175	0.53404	2.16854
MYL12A	130	280	0.510678	0.0301179	0.53404	2.16854
ZNF34	130	280	0.456455	0.0301494	0.53404	2.16812
RRM1	130	280	0.5981	0.0302266	0.53404	2.16711
FSIP2-AS1	130	280	0.308224	0.0302995	0.53404	2.16615
RPUSD2	130	280	0.540998	0.0303669	0.53404	2.16527
CIZ1	130	280	0.612067	0.0304359	0.53404	2.16437
GABPA	130	280	0.660815	0.0305771	0.53404	2.16253
ASB1	130	280	0.444663	0.0307021	0.53404	2.16091
ARHGAP9	130	280	0.652949	0.0307958	0.53404	2.1597
ARL4C	130	280	0.693222	0.0308199	0.53404	2.15939
TNIP2	130	280	0.726843	0.0310347	0.53404	2.15663
SLC7A6	130	280	0.604631	0.0310415	0.53404	2.15654
ENG	130	280	0.676128	0.0310859	0.53404	2.15597
NUDT5	130	280	0.745977	0.0311468	0.53404	2.15519
SMARCC2	130	280	0.574223	0.0311493	0.53404	2.15516
GFI1	130	280	0.34297	0.0311614	0.53404	2.15501
AC064875.2	130	280	0.259507	0.0311697	0.53404	2.1549
MICAL1	130	280	0.549035	0.0312809	0.53404	2.15348
CCDC134	130	280	0.546397	0.0312819	0.53404	2.15347
LIMK1	130	280	0.478219	0.0314335	0.53404	2.15154
GGCT	130	280	0.647336	0.031501	0.53404	2.15069
AK6	130	280	0.769269	0.0316422	0.53404	2.1489
ZNF440	130	280	0.647297	0.0316574	0.53404	2.14871
NECTIN1	130	280	0.405279	0.0317496	0.53404	2.14755
RHOG	130	280	0.610748	0.0319731	0.53404	2.14475
TMC6	130	280	0.682414	0.0320204	0.53404	2.14416
ZNF681	130	280	0.427536	0.0320648	0.53404	2.1436
GRK2	130	280	0.552657	0.0321273	0.53404	2.14282
ZNF326	130	280	0.637955	0.0321777	0.53404	2.1422
SLC19A1	130	280	0.468365	0.0322052	0.53404	2.14185
LY6G5B	130	280	0.483212	0.0322464	0.53404	2.14134
PLD4	130	280	0.392895	0.0322921	0.53404	2.14078
LUZP2	130	280	0.303712	0.0323141	0.53404	2.1405
TSPAN33	130	280	0.643121	0.032379	0.53404	2.1397
SCO2	130	280	0.455317	0.0324234	0.53404	2.13915
OSTF1	130	280	0.580434	0.0324551	0.53404	2.13876
PLIN3	130	280	0.603615	0.032512	0.53404	2.13806
SLC43A1	130	280	0.516432	0.0325157	0.53404	2.13801
CCBE1	130	280	0.256134	0.0325317	0.53404	2.13782
SPRED1	130	280	0.551503	0.0326565	0.53404	2.13628
MSMO1	130	280	0.590581	0.032817	0.53404	2.13431
YWHAG	130	280	0.522212	0.0328463	0.53404	2.13396
INTS11	130	280	0.661066	0.0329502	0.53404	2.13269
LINC02476	130	280	0.266233	0.0329667	0.53404	2.13249
LMCD1-AS1	130	280	0.296026	0.0329998	0.53404	2.13209
GLUD1	130	280	0.677715	0.0330524	0.53404	2.13145
BACH1	130	280	0.702254	0.0331553	0.53404	2.1302
CTXND1	130	280	0.226338	0.0331555	0.53404	2.1302
RAB28	130	280	0.569893	0.0331888	0.53404	2.12979
RP11-221G19.1	130	280	0.370872	0.0333536	0.53404	2.1278
CCDC152	130	280	0.741891	0.0333699	0.53404	2.1276
C21orf91	130	280	0.586794	0.0334573	0.534229	2.12655
NDUFB7	130	280	0.468948	0.0336082	0.535869	2.12474
IGFBP7	130	280	0.765557	0.0339052	0.537436	2.1212
KCNB1	130	280	0.319319	0.0340566	0.538573	2.1194
ZSCAN2	130	280	0.541221	0.0342385	0.538865	2.11725
PSAT1	130	280	0.26881	0.0342657	0.538865	2.11693
DPM3	130	280	0.634989	0.0346513	0.542897	2.11241
RBFADN	130	280	0.372662	0.034736	0.543594	2.11142
CCND2	130	280	0.613736	0.0347856	0.543655	2.11085
CEP135	130	280	0.669841	0.0348364	0.543655	2.11025
SHPRH	130	280	0.747311	0.0348759	0.543655	2.1098
VWA5A	130	280	0.435933	0.0349543	0.543864	2.10889
CDK6	130	280	0.367013	0.0351658	0.544992	2.10644
ITGB2	130	280	0.584995	0.0351798	0.544992	2.10628
FAM83G	130	280	0.318128	0.0352305	0.544992	2.1057
SDHA	130	280	0.537824	0.035309	0.544992	2.1048
LUZP1	130	280	0.703604	0.0356107	0.547998	2.10134
NOP14	130	280	0.555243	0.0356607	0.547998	2.10077
HS6ST2	130	280	0.247439	0.0356658	0.547998	2.10072
RP11-1080G15.1	130	280	0.28041	0.0357911	0.548352	2.09929
ADSS2	130	280	0.688289	0.0358224	0.548352	2.09894
UBA2	130	280	0.63512	0.0359262	0.548352	2.09776
CCNT2-AS1	130	280	0.428533	0.0360104	0.548607	2.09681
ABCA1	130	280	0.54071	0.0361519	0.54946	2.09521
KB-1440D3.13	130	280	0.35319	0.0362182	0.54946	2.09447
FAM89B	130	280	0.479794	0.0363704	0.54946	2.09276
AEN	130	280	0.521706	0.0363769	0.54946	2.09269
ZNF778	130	280	0.346374	0.0364955	0.54946	2.09136
ZNF658	130	280	0.32	0.036572	0.54946	2.09051
LMAN1	130	280	0.625007	0.0365874	0.54946	2.09034
FAAP20	130	280	0.59331	0.0367703	0.549961	2.08831
TLCD5	130	280	0.614239	0.0368281	0.549961	2.08766
USP45	130	280	0.669334	0.0368812	0.549961	2.08708
BEST1	130	280	0.360504	0.0368961	0.549961	2.08691
SPDYE16	130	280	0.455259	0.0369153	0.549961	2.0867
FBXL2	130	280	0.458358	0.0369732	0.549961	2.08606
MTRES1	130	280	0.406253	0.0370376	0.550313	2.08535
NDUFB2	130	280	0.527042	0.0372256	0.55109	2.08328
CYTIP	130	280	0.780271	0.0372325	0.55109	2.08321
RETREG2	130	280	0.619066	0.0376377	0.551345	2.07878
CTD-2175A23.1	130	280	0.302188	0.0376581	0.551345	2.07856
ACTB	130	280	0.248866	0.0376747	0.551345	2.07838
GGH	130	280	0.588611	0.0376779	0.551345	2.07834
AMACR	130	280	0.413885	0.0377368	0.55139	2.0777
MOB1A	130	280	0.618084	0.0379484	0.552122	2.07541
GPS2	130	280	0.578673	0.0380624	0.552122	2.07418
LAMTOR4	130	280	0.408916	0.0381352	0.552122	2.0734
CSNK1G1	130	280	0.722724	0.0381609	0.552122	2.07312
USPL1	130	280	0.690155	0.0381802	0.552122	2.07292
ANKRD13D	130	280	0.732684	0.0384448	0.553161	2.07008
PDE3B	130	280	0.454812	0.0385108	0.553161	2.06938
CCNG1	130	280	0.504866	0.0385853	0.553161	2.06858
RP11-968A15.8	130	280	0.583005	0.0386069	0.553161	2.06835
PMVK	130	280	0.672347	0.0387576	0.553402	2.06675
DMXL1	130	280	0.607974	0.038813	0.553402	2.06616
CYP1B1-AS1	130	280	0.371592	0.0388533	0.553402	2.06574
APOBEC3F	130	280	0.429103	0.0388826	0.553402	2.06543
SIN3B	130	280	0.426696	0.039105	0.554518	2.06308
TMIGD2	130	280	0.715752	0.0391251	0.554518	2.06287
ATP13A1	130	280	0.346749	0.039342	0.554803	2.06059
INTS3	130	280	0.509845	0.0393914	0.554803	2.06008
PLEKHA4	130	280	0.423159	0.0395782	0.554813	2.05812
CIAPIN1	130	280	0.619644	0.0395957	0.554813	2.05794
GNPDA1	130	280	0.331498	0.0396072	0.554813	2.05782
PLOD1	130	280	0.38326	0.0396669	0.554813	2.0572
AC004158.3	130	280	0.347841	0.0398125	0.554813	2.05569
AHSA1	130	280	0.696668	0.0398159	0.554813	2.05565
SLC35C1	130	280	0.383397	0.0398366	0.554813	2.05544
MRPS7	130	280	0.750175	0.0398801	0.554813	2.05499
RP11-336A10.2	130	280	0.406251	0.0399718	0.554965	2.05404
KIAA0895	130	280	0.484712	0.0400428	0.555254	2.05331
ZNF670	130	280	0.510718	0.0401347	0.555254	2.05236
E4F1	130	280	0.526389	0.0402161	0.555254	2.05152
GPR141	130	280	0.359062	0.0405006	0.556081	2.04861
PAFAH1B3	130	280	0.676086	0.0405103	0.556081	2.04851
CLUH	130	280	0.4778	0.0409981	0.560501	2.04355
RP11-556I14.2	130	280	0.438596	0.0410464	0.560594	2.04306
SH3PXD2B	130	280	0.369463	0.0411939	0.561265	2.04157
SLCO5A1	130	280	0.485706	0.0412709	0.561265	2.0408
KDELR1	130	280	0.471295	0.0412848	0.561265	2.04066
KIF22	130	280	0.611854	0.0414494	0.56156	2.03901
NENF	130	280	0.646581	0.0415924	0.561917	2.03758
LA16c-321D4.2	130	280	0.435053	0.0416116	0.561917	2.03738
YWHAE	130	280	0.293949	0.0417322	0.561917	2.03618
LINC00205	130	280	0.424561	0.0418835	0.561917	2.03468
POLA2	130	280	0.349127	0.0419003	0.561917	2.03451
MPZ	130	280	0.26268	0.0419386	0.561917	2.03413
CTD-3088G3.8	130	280	0.325537	0.0420363	0.561917	2.03316
FAM204A	130	280	0.700779	0.0420831	0.561917	2.0327
PTBP3	130	280	0.635141	0.0420908	0.561917	2.03262
RP11-499E18.1	130	280	0.374051	0.0421407	0.561917	2.03213
DAZAP1	130	280	0.622609	0.0422086	0.562269	2.03146
SPNS3	130	280	0.767389	0.0423822	0.563967	2.02975
PHF3	130	280	0.618198	0.0424617	0.563967	2.02897
NCL	130	280	0.312951	0.0425449	0.563967	2.02815
NRXN1	130	280	0.451005	0.0426306	0.563967	2.02731
GLUL	130	280	0.410681	0.0426307	0.563967	2.02731
CTPS1	130	280	0.679032	0.0427754	0.563967	2.0259
RASA2	130	280	0.583196	0.0429528	0.563967	2.02417
ENTR1	130	280	0.460272	0.0430469	0.564537	2.02325
MYCN	130	280	0.303094	0.043089	0.564541	2.02285
PROK2	130	280	0.263124	0.0432825	0.566527	2.02097
JDP2	130	280	0.57017	0.0434295	0.567144	2.01956
ZFP36L2	130	280	0.252674	0.0435102	0.567311	2.01878
ACTR1B	130	280	0.611378	0.0435524	0.567314	2.01837
BEND4	130	280	0.463597	0.0436363	0.56786	2.01757
RP11-538P18.2	130	280	0.370496	0.0437857	0.56857	2.01614
MINDY2	130	280	0.524734	0.0442455	0.570235	2.01176
CGREF1	130	280	0.414327	0.0442827	0.570235	2.0114
NT5C	130	280	0.5765	0.0444077	0.57089	2.01022
NME1	130	280	0.634102	0.044418	0.57089	2.01012
DHTKD1	130	280	0.568344	0.044471	0.571028	2.00962
CTSW	130	280	0.470123	0.0445905	0.57142	2.0085
RGS1	130	280	0.872618	0.0446283	0.57142	2.00814
OAS3	130	280	0.445976	0.0446986	0.571778	2.00748
PKMYT1	130	280	0.2496	0.0447705	0.572157	2.0068
SF3B3	130	280	0.633678	0.0451445	0.575305	2.00331
ADNP2	130	280	0.699117	0.0452582	0.576151	2.00225
DEPDC5	130	280	0.556358	0.0455499	0.576151	1.99954
C19orf53	130	280	0.594169	0.0456011	0.576151	1.99907
WDR25	130	280	0.39629	0.0457979	0.576151	1.99725
MBTPS2	130	280	0.437825	0.0458108	0.576151	1.99713
AMBRA1	130	280	0.342991	0.0458962	0.576151	1.99635
TMEM109	130	280	0.666226	0.0459092	0.576151	1.99623
SMIM20	130	280	0.681221	0.0459798	0.576151	1.99558
C19orf47	130	280	0.329746	0.046	0.576151	1.99539
REEP3	130	280	0.412807	0.0460223	0.576151	1.99519
ZDHHC18	130	280	0.410344	0.0460254	0.576151	1.99516
ZNF546	130	280	0.376508	0.0462172	0.576151	1.9934
GIT2	130	280	0.55144	0.0462221	0.576151	1.99336
RRP1	130	280	0.481614	0.0462634	0.576151	1.99298
PRKAR1B	130	280	0.492978	0.0462648	0.576151	1.99297
MED13	130	280	0.575617	0.0462826	0.576151	1.99281
MPZL1	130	280	0.554414	0.0463727	0.576292	1.99199
RNF212B	130	280	0.25529	0.0464774	0.577062	1.99103
DCTD	130	280	0.623751	0.0465716	0.577172	1.99018
TRMT12	130	280	0.396818	0.046683	0.577494	1.98917
RP11-417L19.4	130	280	0.363353	0.0469632	0.578218	1.98663
PHKA1	130	280	0.533523	0.0470122	0.578218	1.98619
GALNT14	130	280	0.542018	0.0470409	0.578218	1.98593
ZNF714	130	280	0.70621	0.0471369	0.578872	1.98507
KIF3A	130	280	0.419771	0.0474261	0.580439	1.98248
KIAA0100	130	280	0.536125	0.0475089	0.580439	1.98173
ARL5B	130	280	0.673267	0.0476308	0.580439	1.98065
CNKSR3	130	280	0.549472	0.0476714	0.580439	1.98029
BICC1	130	280	0.432318	0.0477671	0.580439	1.97943
VPS9D1	130	280	0.720797	0.0477922	0.580439	1.97921
KIAA2026	130	280	0.584483	0.0478026	0.580439	1.97912
RP11-305O6.4	130	280	0.485186	0.0480203	0.582316	1.97719
SKAP2	130	280	0.695199	0.0483389	0.583418	1.97438
MAP1A	130	280	0.663046	0.0484859	0.583624	1.97308
ALG5	130	280	0.650959	0.0484955	0.583624	1.973
CALHM2	130	280	0.32038	0.0485166	0.583624	1.97282
NDUFA6	130	280	0.6096	0.0487618	0.584493	1.97067
ARHGAP30	130	280	0.623114	0.0492804	0.587584	1.96616
SLC17A9	130	280	0.51542	0.0494598	0.589203	1.96461
BRD3	130	280	0.640077	0.0496642	0.590974	1.96284
INTS8	130	280	0.599516	0.0498343	0.590974	1.96138
SPG7	130	280	0.516572	0.04999	0.590974	1.96005
TMTC4	130	280	0.506813	0.0499961	0.590974	1.96
C10orf143	130	280	0.458612	0.0500294	0.590974	1.95971
MCUR1	130	280	0.601105	0.0500306	0.590974	1.9597
SPPL2B	130	280	0.433424	0.0500845	0.590974	1.95924
SFXN3	130	280	0.434005	0.0500867	0.590974	1.95922
NOMO1	130	280	0.548377	0.0500892	0.590974	1.9592
HOXA3	130	280	0.516813	0.0501419	0.59108	1.95875
ZNF419	130	280	0.388785	0.050412	0.592712	1.95645
TMEM230	130	280	0.484854	0.0507365	0.592712	1.9537
HMGA1	130	280	0.220595	0.0508004	0.592712	1.95316
BTK	130	280	0.602527	0.0508285	0.592712	1.95293
TMEM234	130	280	0.422491	0.0508374	0.592712	1.95285
LINC01320	130	280	0.225676	0.0508405	0.592712	1.95282
TCEA2	130	280	0.553308	0.0508507	0.592712	1.95274
RNF24	130	280	0.531871	0.0508941	0.592712	1.95237
SND1-IT1	130	280	0.379998	0.0510732	0.593497	1.95086
R3HDM1	130	280	0.688197	0.0510932	0.593497	1.9507
TMX2	130	280	0.611934	0.0511909	0.594122	1.94988
ZNF776	130	280	0.508097	0.0512807	0.594654	1.94912
THOC6	130	280	0.714674	0.0513621	0.594661	1.94844
MOB3A	130	280	0.699638	0.0513693	0.594661	1.94838
SUPT16H	130	280	0.627004	0.0514781	0.594834	1.94747
ERO1A	130	280	0.598	0.0514821	0.594834	1.94744
RP11-968O1.5	130	280	0.448316	0.0518605	0.594834	1.94429
FOCAD	130	280	0.592272	0.0520199	0.594834	1.94297
MARCHF2	130	280	0.42854	0.0520368	0.594834	1.94283
IMPDH1	130	280	0.51051	0.0520496	0.594834	1.94272
ZFAND1	130	280	0.52224	0.0520538	0.594834	1.94269
DEDD	130	280	0.483752	0.0520658	0.594834	1.94259
C9orf139	130	280	0.528653	0.0522231	0.594834	1.94129
TUT7	130	280	0.641908	0.0522641	0.594834	1.94095
MAPK12	130	280	0.593467	0.0523582	0.594834	1.94018
COMMD7	130	280	0.442223	0.0523827	0.594834	1.93998
BEND7	130	280	0.583927	0.0525323	0.594834	1.93875
ADSL	130	280	0.714338	0.0526349	0.594834	1.9379
ZNF598	130	280	0.502655	0.0526936	0.594834	1.93742
ZNF571	130	280	0.40377	0.0526969	0.594834	1.9374
RP11-154D6.1	130	280	0.236746	0.052704	0.594834	1.93734
ZMAT3	130	280	0.554232	0.0528912	0.595456	1.93581
CFAP57	130	280	0.328397	0.0533341	0.595943	1.93221
RP11-549D18.1	130	280	0.322486	0.0533828	0.595943	1.93181
ATG4C	130	280	0.497067	0.0534372	0.595943	1.93137
TMEM248	130	280	0.565531	0.0534938	0.595943	1.93091
LINC00641	130	280	0.303802	0.0535294	0.595943	1.93063
AP3M2	130	280	0.611411	0.0536155	0.595943	1.92993
RP5-1021I20.8	130	280	0.259394	0.0536835	0.595943	1.92938
RP11-81A1.6	130	280	0.286448	0.0536874	0.595943	1.92935
MCM8	130	280	0.325015	0.0537153	0.595943	1.92913
AHRR	130	280	0.432927	0.0538503	0.595943	1.92804
MFSD13A	130	280	0.343758	0.0538578	0.595943	1.92798
CBWD6	130	280	0.361775	0.0540503	0.595943	1.92643
LINC00506	130	280	0.391606	0.0540925	0.595943	1.92609
PRKRA	130	280	0.678035	0.0542107	0.595943	1.92515
P4HA2	130	280	0.327584	0.054229	0.595943	1.925
NCOA4	130	280	0.526072	0.054401	0.595943	1.92363
MAF	130	280	0.277983	0.05442	0.595943	1.92348
LAMA2	130	280	0.216303	0.0544488	0.595943	1.92325
NCBP2AS2	130	280	0.664096	0.0546246	0.596646	1.92185
MRPL22	130	280	0.687168	0.0546954	0.596646	1.92129
NSD2	130	280	0.595632	0.0547625	0.596646	1.92076
MTDH	130	280	0.286099	0.0548064	0.596646	1.92041
YIF1A	130	280	0.651883	0.0548713	0.596646	1.91989
PFN1	130	280	0.232924	0.0548921	0.596646	1.91973
PAQR3	130	280	0.625298	0.0549043	0.596646	1.91963
STXBP4	130	280	0.458194	0.0550674	0.596997	1.91834
MSL1	130	280	0.515993	0.0552526	0.596997	1.91688
RSL1D1	130	280	0.23764	0.0553141	0.596997	1.9164
ATXN7L3	130	280	0.347056	0.0553246	0.596997	1.91632
SLC2A14	130	280	0.263433	0.055351	0.596997	1.91611
CISD2	130	280	0.608438	0.0554154	0.596997	1.91561
SFT2D2	130	280	0.653841	0.0554324	0.596997	1.91547
QRSL1	130	280	0.556047	0.0554967	0.596997	1.91497
DMAC2L	130	280	0.601615	0.0555395	0.596997	1.91463
ZNF589	130	280	0.41349	0.0555965	0.596997	1.91419
ABTB2	130	280	0.258532	0.0556716	0.596997	1.9136
CCDC24	130	280	0.339982	0.0557	0.596997	1.91338
RUBCN	130	280	0.583188	0.0557215	0.596997	1.91321
CCDC80	130	280	0.246457	0.0557705	0.597049	1.91282
UROD	130	280	0.533351	0.0558533	0.597107	1.91218
MYO15A	130	280	0.286	0.0558642	0.597107	1.91209
PDCD5	130	280	0.536772	0.055959	0.597344	1.91135
RGS2	130	280	0.737252	0.0559748	0.597344	1.91123
CLASP1	130	280	0.626126	0.0560848	0.598046	1.91038
MIR3936HG	130	280	0.5594	0.0563559	0.599173	1.90827
ZNF8	130	280	0.57034	0.0564048	0.599173	1.90789
MCM3AP	130	280	0.540449	0.0564121	0.599173	1.90784
NFKBIL1	130	280	0.384763	0.0565557	0.599275	1.90673
RHOA	130	280	0.219762	0.0565909	0.599275	1.90646
CIAO1	130	280	0.549996	0.0566712	0.599275	1.90584
ALDH5A1	130	280	0.458064	0.05668	0.599275	1.90577
FBXO46	130	280	0.402327	0.0566876	0.599275	1.90571
SGTB	130	280	0.433158	0.0568413	0.599961	1.90453
PTDSS1	130	280	0.511901	0.056944	0.60031	1.90374
TOP1MT	130	280	0.609664	0.0570981	0.600624	1.90256
ZFYVE16	130	280	0.448632	0.0571228	0.600624	1.90237
SMIM10	130	280	0.590713	0.0571673	0.600624	1.90203
ZNF765	130	280	0.451082	0.0574131	0.601365	1.90015
TIMP2	130	280	0.722571	0.057419	0.601365	1.90011
SWI5	130	280	0.541647	0.0574694	0.601427	1.89972
NT5DC1	130	280	0.632581	0.0575254	0.601479	1.8993
COMMD3	130	280	0.684068	0.0575634	0.601479	1.89901
CTSG	130	280	0.522482	0.0577232	0.602684	1.89779
TBC1D24	130	280	0.392035	0.0578595	0.602836	1.89676
FAM189B	130	280	0.382254	0.057966	0.602836	1.89596
CD300A	130	280	0.641185	0.0581281	0.602836	1.89473
PCMTD2	130	280	0.498373	0.0582475	0.602836	1.89383
GLB1	130	280	0.621216	0.0584173	0.602836	1.89255
ATP5F1D	130	280	0.284271	0.0584826	0.602836	1.89206
ST3GAL6	130	280	0.608133	0.0585127	0.602836	1.89184
KIF26B	130	280	0.416604	0.058651	0.602836	1.8908
FBH1	130	280	0.531347	0.0586922	0.602836	1.89049
ARGLU1	130	280	0.33751	0.0587062	0.602836	1.89039
MMP28	130	280	0.517695	0.058825	0.602836	1.8895
LINC02649	130	280	0.471827	0.0588344	0.602836	1.88943
LDLRAD4	130	280	0.665343	0.0588408	0.602836	1.88938
UST	130	280	0.488771	0.0588627	0.602836	1.88922
AKAP17A	130	280	0.621333	0.0590789	0.602836	1.88761
SIPA1	130	280	0.369716	0.0590808	0.602836	1.88759
CCDC85B	130	280	0.398852	0.0591614	0.602836	1.88699
PRKD3	130	280	0.643418	0.0592091	0.602836	1.88664
RP11-1000B6.8	130	280	0.518481	0.0594669	0.604823	1.88473
HK2	130	280	0.579994	0.0597974	0.605898	1.88228
MLH1	130	280	0.623198	0.0598181	0.605898	1.88213
PIN1	130	280	0.582755	0.0599202	0.605961	1.88138
PANK2-AS1	130	280	0.400216	0.0600483	0.605961	1.88044
AUH	130	280	0.682523	0.0600843	0.605961	1.88017
LINC00173	130	280	0.532152	0.0602715	0.606039	1.8788
HAMP	130	280	0.332699	0.0603566	0.606039	1.87818
AGTPBP1	130	280	0.626033	0.0604745	0.606039	1.87732
C16orf72	130	280	0.550085	0.060497	0.606039	1.87715
RP11-830F9.6	130	280	0.473632	0.0605082	0.606039	1.87707
AGAP2	130	280	0.387256	0.0605098	0.606039	1.87706
SCFD2	130	280	0.631443	0.0608062	0.607989	1.8749
ACD	130	280	0.505256	0.0612484	0.610784	1.8717
PTMA	130	280	0.120083	0.0616681	0.61355	1.86867
HYDIN	130	280	0.234198	0.0618917	0.614145	1.86707
MATN1-AS1	130	280	0.321354	0.0620575	0.614145	1.86588
NUP153	130	280	0.521622	0.062161	0.614145	1.86515
CDKN2B-AS1	130	280	0.255533	0.0621633	0.614145	1.86513
NXT2	130	280	0.477065	0.0622028	0.614145	1.86485
ZNF786	130	280	0.340706	0.062273	0.614145	1.86435
CCT8	130	280	0.346405	0.0624969	0.614511	1.86275
ABHD17C	130	280	0.730776	0.0625012	0.614511	1.86272
CTA-414D7.1	130	280	0.254582	0.0625373	0.614511	1.86247
MAK	130	280	0.625856	0.062594	0.614621	1.86206
SV2C	130	280	0.26147	0.062704	0.61518	1.86128
IGFLR1	130	280	0.601209	0.0627962	0.61518	1.86063
GTF2H2C	130	280	0.475094	0.0628416	0.61518	1.86031
SCN8A	130	280	0.282152	0.0628784	0.61518	1.86005
RPS15	130	280	0.108144	0.06314	0.616101	1.8582
TOM1	130	280	0.609837	0.0631764	0.616101	1.85795
CMTM6	130	280	0.54703	0.0632459	0.616101	1.85746
PRKCD	130	280	0.259732	0.0635809	0.616506	1.85511
TRIM45	130	280	0.39361	0.0636067	0.616506	1.85493
ZNF740	130	280	0.327572	0.0639227	0.617084	1.85272
MTHFD1	130	280	0.660989	0.0639542	0.617084	1.8525
HERC5	130	280	0.40977	0.0640022	0.617084	1.85216
PACRGL	130	280	0.405423	0.0640314	0.617084	1.85196
U91328.19	130	280	0.281966	0.0640943	0.61725	1.85152
SNX10	130	280	0.637244	0.0641911	0.617519	1.85085
DNASE2	130	280	0.431646	0.0643768	0.617519	1.84956
MAZ	130	280	0.414984	0.0643785	0.617519	1.84955
DNAJC3	130	280	0.635081	0.0644851	0.61767	1.84881
HNRNPA2B1	130	280	0.190921	0.0645286	0.61767	1.84851
C1orf35	130	280	0.479228	0.0647779	0.61767	1.84679
MRC2	130	280	0.488129	0.06515	0.61767	1.84423
PCYT2	130	280	0.325453	0.065169	0.61767	1.8441
GPR27	130	280	0.306268	0.0652631	0.61767	1.84345
GRB2	130	280	0.460064	0.0652656	0.61767	1.84343
CLASRP	130	280	0.573644	0.0653267	0.61767	1.84302
ARPC4	130	280	0.498537	0.0653301	0.61767	1.84299
GRIP1	130	280	0.402819	0.0653778	0.61767	1.84267
ZNF492	130	280	0.317248	0.0653816	0.61767	1.84264
RTEL1	130	280	0.355077	0.0654309	0.61767	1.8423
SRP19	130	280	0.647116	0.0655855	0.618397	1.84125
GTF3C3	130	280	0.51058	0.0656874	0.618473	1.84055
SNHG5	130	280	0.190746	0.0658407	0.618473	1.83951
AC092620.2	130	280	0.361937	0.0658515	0.618473	1.83943
NOB1	130	280	0.559683	0.0659137	0.618473	1.83901
PRPSAP2	130	280	0.505668	0.0660298	0.618871	1.83822
LYST	130	280	0.523885	0.0661369	0.619278	1.83749
RP11-438L19.1	130	280	0.283794	0.06641	0.620117	1.83565
MED13L	130	280	0.261236	0.0666912	0.621455	1.83375
PRR7	130	280	0.285272	0.0667801	0.621535	1.83315
TATDN3	130	280	0.447575	0.0668179	0.621535	1.8329
RAB21	130	280	0.603792	0.0668658	0.621535	1.83257
FDFT1	130	280	0.534709	0.0668853	0.621535	1.83244
SF3B6	130	280	0.392307	0.0669296	0.621535	1.83215
PGRMC2	130	280	0.502072	0.0670417	0.622149	1.83139
BCS1L	130	280	0.513657	0.0671441	0.622671	1.83071
ITPRID2	130	280	0.553108	0.0672889	0.62316	1.82974
PEX2	130	280	0.52762	0.0673583	0.62323	1.82928
KCTD5	130	280	0.507599	0.0673937	0.62323	1.82904
ZBED3-AS1	130	280	0.417844	0.0674348	0.62323	1.82877
GABPB2	130	280	0.37628	0.0674998	0.623405	1.82833
FGL2	130	280	0.288027	0.0676413	0.62386	1.82739
ANKRD39	130	280	0.576737	0.0679718	0.624721	1.82519
CORO1A	130	280	0.501574	0.068306	0.624721	1.82298
AC005301.9	130	280	0.555871	0.0683847	0.624721	1.82246
PCNX1	130	280	0.504758	0.0684767	0.624721	1.82186
FXYD5	130	280	0.230303	0.0684956	0.624721	1.82173
FBXW5	130	280	0.523989	0.0685375	0.624721	1.82146
RP4-798A10.7	130	280	0.329721	0.068612	0.624721	1.82097
ATP5PD	130	280	0.371599	0.0687394	0.624721	1.82013
UBE2J1	130	280	0.558191	0.0687587	0.624721	1.82
MRPL40	130	280	0.695769	0.0689144	0.624721	1.81898
CHURC1	130	280	0.451349	0.0689455	0.624721	1.81878
CSRNP1	130	280	0.460015	0.0689653	0.624721	1.81865
LINC01703	130	280	0.318415	0.0690001	0.624721	1.81842
OR3A2	130	280	0.319621	0.0690284	0.624721	1.81823
LMLN	130	280	0.296126	0.0692534	0.625441	1.81676
ST3GAL4	130	280	0.525657	0.0693308	0.625441	1.81626
ADGRE2	130	280	0.669019	0.0696274	0.625752	1.81433
SNAPC2	130	280	0.376702	0.0696907	0.625752	1.81392
TSHZ2	130	280	0.272273	0.0697363	0.625752	1.81362
NCK1	130	280	0.566728	0.069744	0.625752	1.81357
PIK3R1	130	280	0.479498	0.0698083	0.625865	1.81315
TMOD2	130	280	0.340556	0.0698953	0.625865	1.81259
DROSHA	130	280	0.533267	0.0698955	0.625865	1.81259
DUT	130	280	0.462625	0.0703555	0.627041	1.80961
GYPC	130	280	0.314264	0.0704142	0.627041	1.80924
RUFY1-AS1	130	280	0.42571	0.0704441	0.627041	1.80904
ZNF684	130	280	0.3437	0.0708364	0.628995	1.80653
ERP44	130	280	0.506109	0.0708498	0.628995	1.80644
MRPL49	130	280	0.54484	0.0710517	0.629961	1.80515
CTD-2555O16.2	130	280	0.323902	0.0715303	0.632544	1.8021
CCNYL1	130	280	0.535464	0.0717745	0.632794	1.80055
RP13-516M14.1	130	280	0.560197	0.0718102	0.632794	1.80032
ATP2C1	130	280	0.380473	0.0718795	0.632794	1.79988
CANX	130	280	0.37768	0.0719329	0.632794	1.79954
ZKSCAN1	130	280	0.563128	0.0720607	0.633506	1.79873
PTP4A3	130	280	0.381292	0.0721305	0.633584	1.79829
ACTR2	130	280	0.36273	0.0721633	0.633584	1.79809
SCOC-AS1	130	280	0.358806	0.0722904	0.633782	1.79729
RASSF8-AS1	130	280	0.355836	0.0723199	0.633782	1.7971
GTPBP8	130	280	0.600937	0.0724103	0.633782	1.79653
DYNC1I2	130	280	0.494001	0.0724202	0.633782	1.79647
ZNF281	130	280	0.620896	0.0726678	0.634216	1.79491
GALK2	130	280	0.543364	0.0726969	0.634216	1.79473
BEAN1	130	280	0.385744	0.0727278	0.634216	1.79454
RP1-315G1.3	130	280	0.301804	0.0727993	0.634226	1.79409
UHMK1	130	280	0.561918	0.0729233	0.634489	1.79331
CEP78	130	280	0.363518	0.0739646	0.642309	1.78683
NDUFS1	130	280	0.573226	0.0740713	0.642394	1.78617
KIF2A	130	280	0.534926	0.0742424	0.642394	1.78512
CACNA1C-AS2	130	280	0.552661	0.0743046	0.642394	1.78473
FAM207A	130	280	0.408165	0.0743109	0.642394	1.78469
DNMT3B	130	280	0.550397	0.0744354	0.642394	1.78393
PKIG	130	280	0.556542	0.0745739	0.642394	1.78308
PSMA6	130	280	0.318656	0.074591	0.642394	1.78297
SEPTIN7	130	280	0.36834	0.07464	0.642394	1.78267
NR1D2	130	280	0.560448	0.0746685	0.642394	1.7825
KLF3	130	280	0.549691	0.0747729	0.642394	1.78186
SLAIN2	130	280	0.529857	0.0751432	0.642394	1.77959
B3GAT3	130	280	0.482609	0.075221	0.642394	1.77911
ZNF174	130	280	0.276858	0.0753046	0.642394	1.7786
LARS1	130	280	0.61216	0.0753178	0.642394	1.77852
ARHGEF5	130	280	0.377986	0.0753327	0.642394	1.77843
MLC1	130	280	0.627658	0.0753328	0.642394	1.77843
THSD4	130	280	0.255075	0.0756709	0.642394	1.77638
PET100	130	280	0.350938	0.0756822	0.642394	1.77631
ITGAL	130	280	0.512266	0.0757781	0.642394	1.77573
LINC00907	130	280	0.28183	0.0758099	0.642394	1.77553
CYB5R3	130	280	0.468279	0.0759402	0.642394	1.77474
PDE8B	130	280	0.309918	0.0759953	0.642394	1.77441
SRP72	130	280	0.407604	0.0761158	0.642394	1.77368
RP11-310J24.5	130	280	0.297671	0.0761328	0.642394	1.77358
SLBP	130	280	0.599714	0.0761844	0.642394	1.77327
ZNF582	130	280	0.360097	0.0763133	0.642394	1.77249
STYK1	130	280	0.274051	0.0763331	0.642394	1.77237
CACNB1	130	280	0.235875	0.0763484	0.642394	1.77228
PSMD4	130	280	0.504984	0.076379	0.642394	1.77209
TTTY10	130	280	0.257489	0.0764227	0.642394	1.77183
UCK2	130	280	0.656143	0.0764282	0.642394	1.7718
STIP1	130	280	0.433981	0.0764378	0.642394	1.77174
NRAS	130	280	0.55406	0.0764445	0.642394	1.7717
ARL1	130	280	0.520252	0.0764993	0.642394	1.77137
NSF	130	280	0.634282	0.0766055	0.642394	1.77073
STAB1	130	280	0.276839	0.0768635	0.642394	1.76918
MTHFD1L	130	280	0.554435	0.0769669	0.642394	1.76856
PTDSS2	130	280	0.396398	0.0770064	0.642394	1.76833
RABGAP1L	130	280	0.539982	0.0771087	0.642394	1.76771
DCTPP1	130	280	0.640011	0.0771147	0.642394	1.76768
LINC00899	130	280	0.375431	0.0771861	0.642394	1.76725
RP11-158I9.8	130	280	0.264637	0.0771914	0.642394	1.76722
TBC1D10B	130	280	0.313992	0.0772502	0.642394	1.76687
GPX1	130	280	0.200075	0.0772526	0.642394	1.76685
RPS21	130	280	0.12183	0.0773169	0.642534	1.76647
NREP	130	280	0.640196	0.0777415	0.643781	1.76394
EIF4G2	130	280	0.360392	0.0778108	0.643781	1.76353
XRCC5	130	280	0.385215	0.0778582	0.643781	1.76325
ZNF721	130	280	0.508424	0.0779151	0.643781	1.76291
RNLS	130	280	0.360962	0.0779322	0.643781	1.76281
CRELD2	130	280	0.474267	0.0779974	0.643781	1.76243
EFTUD2	130	280	0.489127	0.0784457	0.644395	1.75978
MRPL58	130	280	0.461648	0.0785096	0.644395	1.7594
TFRC	130	280	0.516866	0.0785202	0.644395	1.75934
AASDHPPT	130	280	0.470344	0.0786931	0.644766	1.75832
IMMP2L	130	280	0.471546	0.0787983	0.644766	1.7577
DUSP11	130	280	0.513305	0.0788254	0.644766	1.75754
RP11-498C9.15	130	280	0.270695	0.0789989	0.645092	1.75652
CLIC4	130	280	0.62596	0.0790084	0.645092	1.75647
SLC22A18	130	280	0.374648	0.0791084	0.645281	1.75588
CCT5	130	280	0.572676	0.0793769	0.6463	1.75431
CTSC	130	280	0.634651	0.0794702	0.6463	1.75377
PSMD6	130	280	0.561599	0.0796631	0.646533	1.75264
MRPS17	130	280	0.503684	0.0797515	0.646862	1.75213
C5orf15	130	280	0.501732	0.0798575	0.647334	1.75151
AC009506.1	130	280	0.331129	0.0801054	0.64812	1.75007
DBP	130	280	0.262047	0.0803587	0.64812	1.74861
VPS39	130	280	0.508059	0.0803984	0.64812	1.74838
DNAJC12	130	280	0.331358	0.0804119	0.64812	1.7483
ZFP82	130	280	0.277572	0.0807209	0.648501	1.74652
KCNIP3	130	280	0.320869	0.0810792	0.650606	1.74446
RMRP	130	280	0.21585	0.0812304	0.650955	1.74359
CDK2AP2	130	280	0.560891	0.0812371	0.650955	1.74355
CASP6	130	280	0.571798	0.081267	0.650955	1.74338
LIX1L-AS1	130	280	0.431275	0.0814636	0.651414	1.74226
RSL1D1-DT	130	280	0.423533	0.0814699	0.651414	1.74222
ZNF646	130	280	0.371911	0.0816108	0.651414	1.74142
NUP153-AS1	130	280	0.289068	0.0818347	0.651414	1.74014
ANXA7	130	280	0.373913	0.0818456	0.651414	1.74008
USP34	130	280	0.340552	0.0819144	0.651414	1.73968
TTC9	130	280	0.323368	0.0819467	0.651414	1.7395
ATG101	130	280	0.503164	0.0820219	0.651414	1.73907
TMEM232	130	280	0.289674	0.082068	0.651414	1.73881
CFAP97	130	280	0.603822	0.0820811	0.651414	1.73874
DPH7	130	280	0.472769	0.0820878	0.651414	1.7387
ORC2	130	280	0.525887	0.0821644	0.65158	1.73826
MRNIP	130	280	0.438905	0.0822147	0.651595	1.73798
PCYOX1L	130	280	0.411572	0.0823696	0.651761	1.7371
ZNF343	130	280	0.286184	0.082571	0.652891	1.73596
TNNT3	130	280	0.525942	0.0829164	0.654185	1.73401
RBM38	130	280	0.500236	0.0830105	0.654185	1.73348
TUBG2	130	280	0.29046	0.0831214	0.654185	1.73286
AC002116.7	130	280	0.248158	0.0832366	0.654185	1.73221
LARP1	130	280	0.380762	0.083311	0.654185	1.73179
SNF8	130	280	0.592141	0.0833153	0.654185	1.73177
NUDCD3	130	280	0.519754	0.0833713	0.654244	1.73145
NPHP4	130	280	0.342061	0.0834909	0.654702	1.73078
POP7	130	280	0.411196	0.083966	0.656755	1.72812
ZADH2	130	280	0.404583	0.0839715	0.656755	1.72809
CACNA2D4	130	280	0.320421	0.0841788	0.656755	1.72694
BCORL1	130	280	0.289237	0.0841905	0.656755	1.72687
DENND1C	130	280	0.473865	0.0842574	0.656755	1.7265
IKZF3	130	280	0.167368	0.08426	0.656755	1.72649
KCNN4	130	280	0.431647	0.0843634	0.656755	1.72591
TNNC2	130	280	0.35817	0.0843898	0.656755	1.72576
TUBGCP4	130	280	0.518576	0.0844102	0.656755	1.72565
USP39	130	280	0.502094	0.0844683	0.656755	1.72533
SMARCA4	130	280	0.445645	0.0845953	0.6568	1.72462
MARK2	130	280	0.372921	0.0846415	0.6568	1.72437
CAP1	130	280	0.451307	0.084655	0.6568	1.72429
CTD-2270L9.4	130	280	0.294752	0.0847126	0.6568	1.72397
ANO9	130	280	0.357497	0.084717	0.6568	1.72395
PSMA7	130	280	0.203511	0.0850221	0.65783	1.72226
SLC27A5	130	280	0.527295	0.0851248	0.65783	1.72169
ADAM8	130	280	0.554679	0.0851626	0.65783	1.72149
NOVA1	130	280	0.251891	0.0851804	0.65783	1.72139
ZMYM1	130	280	0.424251	0.085445	0.65783	1.71993
RP11-79N22.1	130	280	0.34397	0.0854793	0.65783	1.71974
C1QBP	130	280	0.408232	0.0855896	0.65783	1.71914
SLITRK5	130	280	0.263588	0.0856922	0.65783	1.71857
ITPR3	130	280	0.343962	0.0857244	0.65783	1.7184
ITFG2	130	280	0.605892	0.085762	0.65783	1.71819
HNRNPAB	130	280	0.543964	0.0857743	0.65783	1.71812
EPCAM-DT	130	280	0.324853	0.0860191	0.65896	1.71678
DERL1	130	280	0.540559	0.0862816	0.659982	1.71535
MAT2A	130	280	0.537163	0.0865975	0.659982	1.71363
TELO2	130	280	0.267822	0.0866058	0.659982	1.71358
C9orf24	130	280	0.301018	0.0866228	0.659982	1.71349
GABPB1-AS1	130	280	0.42089	0.0873705	0.662222	1.70943
F2RL1	130	280	0.321558	0.0873896	0.662222	1.70933
PROCR	130	280	0.410324	0.0875157	0.662273	1.70865
HERC6	130	280	0.448865	0.0875635	0.662273	1.70839
USP18	130	280	0.278878	0.0876249	0.662273	1.70806
ALG9	130	280	0.477665	0.0876443	0.662273	1.70796
USP10	130	280	0.454377	0.0876761	0.662273	1.70779
SUCO	130	280	0.518575	0.0878743	0.662387	1.70672
PDE6B	130	280	0.515036	0.0878771	0.662387	1.7067
SLC24A1	130	280	0.471937	0.087918	0.662387	1.70648
NAA15	130	280	0.46007	0.0879511	0.662387	1.70631
PYGL	130	280	0.586162	0.0882534	0.662387	1.70468
NDUFA12	130	280	0.562305	0.0882834	0.662387	1.70452
HOXA10-AS	130	280	0.482333	0.0882963	0.662387	1.70445
DAGLB	130	280	0.599443	0.0883527	0.662387	1.70415
MEI1	130	280	0.365964	0.0884202	0.662387	1.70379
MPC2	130	280	0.429442	0.088543	0.662387	1.70313
ACLY	130	280	0.480758	0.0885531	0.662387	1.70308
RNF138	130	280	0.388894	0.0885785	0.662387	1.70294
JPT1	130	280	0.598008	0.088655	0.662387	1.70254
KRTCAP2	130	280	0.285367	0.0887466	0.662586	1.70205
ST3GAL1-DT	130	280	0.28377	0.089048	0.663133	1.70044
CTBP1	130	280	0.544989	0.0892231	0.663133	1.69951
PABIR1	130	280	0.352047	0.0894165	0.663133	1.69848
FMC1	130	280	0.606336	0.0895438	0.663133	1.69781
HDGFL2	130	280	0.348057	0.0896713	0.663133	1.69713
TUB	130	280	0.322409	0.0897038	0.663133	1.69696
RP11-446N19.1	130	280	0.222935	0.0898619	0.663133	1.69613
TPD52	130	280	0.612983	0.0898785	0.663133	1.69604
ABHD3	130	280	0.620991	0.0898839	0.663133	1.69601
WDR49	130	280	0.405592	0.089887	0.663133	1.69599
RP11-284N8.3	130	280	0.287689	0.090086	0.663133	1.69494
DYNLT2	130	280	0.260524	0.0902427	0.663133	1.69412
PSMG3	130	280	0.412113	0.0902533	0.663133	1.69406
NDST2	130	280	0.414115	0.0904012	0.663133	1.69329
PLOD2	130	280	0.565622	0.0905002	0.663133	1.69277
FRMD6	130	280	0.292495	0.090537	0.663133	1.69257
MANBA	130	280	0.507835	0.0907333	0.663133	1.69154
PNO1	130	280	0.550085	0.0907817	0.663133	1.69129
FAM98B	130	280	0.506696	0.0908368	0.663177	1.691
CALM3	130	280	0.489231	0.0910132	0.663775	1.69008
NQO2	130	280	0.480775	0.0912172	0.663775	1.68901
ING4	130	280	0.608677	0.0912211	0.663775	1.68899
ZDHHC5	130	280	0.543591	0.0913262	0.663775	1.68844
ERBIN	130	280	0.449215	0.0915078	0.663775	1.6875
MTA1	130	280	0.466741	0.0917258	0.664658	1.68636
EBF4	130	280	0.500219	0.091795	0.664658	1.686
SS18L1	130	280	0.600426	0.0918798	0.664658	1.68556
STT3B	130	280	0.419148	0.0919024	0.664658	1.68545
SEC11C	130	280	0.610343	0.0919753	0.664658	1.68507
POLR3B	130	280	0.353592	0.091978	0.664658	1.68505
PRAM1	130	280	0.60283	0.0922637	0.664804	1.68358
ZNF639	130	280	0.577001	0.0922888	0.664804	1.68345
FBXW7	130	280	0.496109	0.0924385	0.665418	1.68267
AHCYL1	130	280	0.529453	0.0924724	0.665418	1.6825
KXD1	130	280	0.480416	0.0927403	0.666636	1.68112
ARHGAP32	130	280	0.520184	0.0928936	0.666674	1.68033
GOPC	130	280	0.549745	0.0931573	0.6668	1.67897
RP11-228B15.4	130	280	0.314322	0.0932117	0.6668	1.67869
MDGA2	130	280	0.545484	0.0934009	0.6668	1.67772
ARV1	130	280	0.380546	0.0935927	0.6668	1.67674
ZNF431	130	280	0.539446	0.0936083	0.6668	1.67666
NDUFV3	130	280	0.490485	0.0936162	0.6668	1.67662
CTD-2224J9.11	130	280	0.49656	0.0936196	0.6668	1.67661
ANKRD13A	130	280	0.539923	0.0936363	0.6668	1.67652
ATP6V0D1-DT	130	280	0.345496	0.0938609	0.667279	1.67537
PPP1R21	130	280	0.554271	0.0938915	0.667279	1.67522
TRMT10B	130	280	0.505232	0.0941667	0.668712	1.67382
YME1L1	130	280	0.442375	0.0945565	0.670168	1.67184
CLP1	130	280	0.473473	0.0946196	0.670168	1.67152
C3orf14	130	280	0.341628	0.0949081	0.67061	1.67006
PYROXD1	130	280	0.359087	0.0951055	0.67061	1.66906
SCAP	130	280	0.563002	0.0952206	0.67061	1.66848
WNK1	130	280	0.437778	0.0952417	0.67061	1.66837
RP11-377D9.3	130	280	0.301674	0.0953103	0.67061	1.66803
DESI1	130	280	0.544694	0.095363	0.67061	1.66776
RP4-594L9.2	130	280	0.202851	0.0955681	0.67061	1.66673
TAGLN2	130	280	0.207748	0.0955838	0.67061	1.66665
ZNF184	130	280	0.381246	0.095672	0.67061	1.66621
ADAM32	130	280	0.374506	0.0956739	0.67061	1.6662
CEP250	130	280	0.458081	0.0958047	0.670832	1.66554
CSDE1	130	280	0.234885	0.0959541	0.671267	1.66479
HBA1	130	280	0.267225	0.0960159	0.671267	1.66448
POGLUT3	130	280	0.260717	0.0961582	0.67167	1.66377
CHMP4C	130	280	0.304831	0.0961729	0.67167	1.6637
SIN3A	130	280	0.59751	0.0963239	0.672378	1.66294
ZNF33B	130	280	0.565783	0.096622	0.673415	1.66146
RPLP1	130	280	0.0980666	0.0968683	0.674323	1.66023
LRFN4	130	280	0.366119	0.0970763	0.674323	1.6592
AP4E1	130	280	0.39686	0.0972011	0.674323	1.65858
RP11-154H12.3	130	280	0.519665	0.0972875	0.674576	1.65815
RP11-111G13.1	130	280	0.283324	0.0973672	0.674783	1.65775
THOC2	130	280	0.42801	0.0975088	0.67481	1.65705
RP11-16C1.3	130	280	0.63569	0.0975769	0.67481	1.65672
CFAP410	130	280	0.381639	0.0975817	0.67481	1.65669
UBALD1	130	280	0.439115	0.0977391	0.674911	1.65591
NPIPB5	130	280	0.493608	0.0977413	0.674911	1.6559
ACAT2	130	280	0.448086	0.097785	0.674911	1.65569
MPC1	130	280	0.545628	0.0979346	0.675599	1.65495
CPNE2	130	280	0.407695	0.0981512	0.676058	1.65388
ZBTB41	130	280	0.329809	0.0983925	0.677375	1.6527
TMCC1-DT	130	280	0.462408	0.099003	0.679072	1.64971
ZNF71	130	280	0.25612	0.0991117	0.679072	1.64918
MIGA1	130	280	0.447039	0.0992208	0.679072	1.64864
CCDC47	130	280	0.459856	0.0992276	0.679072	1.64861
CLBA1	130	280	0.271896	0.0992364	0.679072	1.64857
PFKL	130	280	0.462482	0.0993803	0.679072	1.64787
TSC22D4	130	280	0.335627	0.0993951	0.679072	1.64779
RP11-436D23.1	130	280	0.215073	0.099421	0.679072	1.64767
TRAPPC1	130	280	0.448602	0.0996396	0.679072	1.6466
MORF4L2	130	280	0.309705	0.0996398	0.679072	1.6466
CALU	130	280	0.56291	0.0996791	0.679072	1.64641
AKNAD1	130	280	0.427471	0.0997388	0.679072	1.64612
RPL35	130	280	0.0863939	0.0997853	0.679072	1.6459
ZNF384	130	280	0.442357	0.0998701	0.679072	1.64548
GOLGA8O	130	280	0.276353	0.0999364	0.679072	1.64516
LHPP	130	280	0.441348	0.100159	0.679481	1.64408
C22orf34	130	280	0.592615	0.100266	0.679481	1.64356
TBL1X	130	280	0.638681	0.100482	0.679605	1.64252
WASIR2	130	280	0.405152	0.1005	0.679605	1.64244
RSF1	130	280	0.413851	0.100685	0.679781	1.64154
MTMR14	130	280	0.490697	0.100813	0.679781	1.64093
GLRX3	130	280	0.546149	0.100969	0.679781	1.64018
MATN1	130	280	0.267698	0.101113	0.679781	1.63948
SPAG7	130	280	0.471749	0.101155	0.679781	1.63928
ABCA2	130	280	0.310452	0.101588	0.68167	1.63721
RP11-32B5.7	130	280	0.256983	0.101796	0.681718	1.63621
PABPC4	130	280	0.500106	0.101893	0.682024	1.63575
TATDN2	130	280	0.443909	0.102	0.682408	1.63523
LRRC37A2	130	280	0.411026	0.102381	0.68246	1.63342
IFT74	130	280	0.509959	0.102425	0.68246	1.63321
PLD1	130	280	0.259406	0.102461	0.68246	1.63304
YWHAH	130	280	0.525215	0.102665	0.68246	1.63207
UBE2L3	130	280	0.318893	0.102766	0.68246	1.63159
VPS13B-DT	130	280	0.426954	0.10277	0.68246	1.63157
ESRRG	130	280	0.173822	0.102889	0.68246	1.63101
HPRT1	130	280	0.459574	0.103006	0.68246	1.63045
POLR2J	130	280	0.464455	0.103066	0.68246	1.63017
LINC01277	130	280	0.204541	0.103103	0.68246	1.62999
ITGAE	130	280	0.610932	0.103151	0.68246	1.62977
PSMC4	130	280	0.478422	0.103295	0.682627	1.62908
ZNF362	130	280	0.415941	0.103861	0.685027	1.62642
CTC-260E6.6	130	280	0.436306	0.103982	0.685492	1.62585
ERI1	130	280	0.551513	0.104277	0.686058	1.62447
AP2M1	130	280	0.301029	0.104846	0.686058	1.6218
GMFB	130	280	0.543885	0.104921	0.686058	1.62145
ACSL1	130	280	0.64125	0.104922	0.686058	1.62145
RNF4	130	280	0.49399	0.104927	0.686058	1.62142
LRRC41	130	280	0.481747	0.105185	0.686058	1.62022
INVS	130	280	0.626573	0.105315	0.686058	1.61962
RP11-413N10.3	130	280	0.41771	0.105449	0.686058	1.61899
ZNF484	130	280	0.40737	0.105511	0.686058	1.61871
GNG2	130	280	0.50015	0.105521	0.686058	1.61866
TAS2R14	130	280	0.216447	0.105602	0.686058	1.61828
TFAP2E	130	280	0.284329	0.105753	0.686058	1.61758
SMYD2	130	280	0.326269	0.105804	0.686058	1.61734
DEPP1	130	280	0.450225	0.105855	0.686058	1.61711
RPL8	130	280	0.0972878	0.105891	0.686058	1.61694
AIMP2	130	280	0.484547	0.106145	0.686058	1.61576
RPL36AL	130	280	0.16872	0.106204	0.686058	1.61549
KMT2E	130	280	0.194623	0.106207	0.686058	1.61548
MATK	130	280	0.45939	0.106397	0.686058	1.6146
RITA1	130	280	0.368194	0.106411	0.686058	1.61454
SNX27	130	280	0.35802	0.106432	0.686058	1.61444
CTC-338M12.5	130	280	0.420376	0.106479	0.686058	1.61422
BSPRY	130	280	0.541969	0.106504	0.686058	1.61411
SPATS2	130	280	0.528977	0.106583	0.686241	1.61374
DHX30	130	280	0.52245	0.106705	0.68644	1.61318
C12orf45	130	280	0.574858	0.107042	0.68789	1.61163
NUDT10	130	280	0.312609	0.107498	0.689772	1.60954
HNRNPUL1	130	280	0.319211	0.108033	0.689772	1.6071
CCDC186	130	280	0.506898	0.108035	0.689772	1.60709
SARS2	130	280	0.409495	0.108037	0.689772	1.60708
RGS14	130	280	0.396644	0.108099	0.689772	1.6068
GATM	130	280	0.287903	0.108239	0.689772	1.60616
NCAM2	130	280	0.194651	0.108255	0.689772	1.60609
LENG8	130	280	0.319529	0.108327	0.689772	1.60576
CYFIP1	130	280	0.524305	0.108356	0.689772	1.60563
RNMT	130	280	0.414185	0.108561	0.690126	1.6047
SNAI3-AS1	130	280	0.249099	0.108686	0.690126	1.60413
TMEM41A	130	280	0.460179	0.108708	0.690126	1.60403
PRICKLE1	130	280	0.201167	0.108832	0.690126	1.60346
AGAP3	130	280	0.601981	0.109135	0.690829	1.60209
MRPL51	130	280	0.552948	0.109914	0.691685	1.59858
SDHAF3	130	280	0.418356	0.109935	0.691685	1.59849
GNA15-DT	130	280	0.547702	0.109987	0.691691	1.59825
KLHL28	130	280	0.569364	0.110159	0.692098	1.59748
SERPINH1	130	280	0.337277	0.110213	0.692098	1.59723
PRSS57	130	280	0.248466	0.11055	0.693156	1.59572
ATP6V0C	130	280	0.2103	0.110579	0.693156	1.5956
INTS13	130	280	0.419775	0.110817	0.693392	1.59453
BAZ1B	130	280	0.463158	0.11096	0.693392	1.59389
RP5-882C2.2	130	280	0.263135	0.111045	0.693508	1.59351
SERPINB1	130	280	0.207675	0.111544	0.69464	1.59129
GRK3	130	280	0.537555	0.111584	0.69464	1.59111
KIZ	130	280	0.493944	0.111586	0.69464	1.5911
ADIPOR1	130	280	0.51237	0.111695	0.694679	1.59062
CGGBP1	130	280	0.49433	0.111808	0.695058	1.59012
HSPA8	130	280	0.300014	0.112048	0.696232	1.58905
RP5-1171I10.5	130	280	0.34519	0.1122	0.696854	1.58838
BUB1	130	280	0.270299	0.11256	0.698774	1.58679
SPDYE3	130	280	0.586876	0.11276	0.699371	1.58591
RBMS3	130	280	0.233508	0.112876	0.699714	1.5854
H2BC11	130	280	0.319066	0.112934	0.699714	1.58514
PJVK	130	280	0.442066	0.113006	0.699714	1.58483
SERF2	130	280	0.130397	0.113022	0.699714	1.58475
MIF	130	280	0.175564	0.11323	0.699945	1.58384
SLC35E2B	130	280	0.462146	0.11357	0.699945	1.58235
METTL2B	130	280	0.433593	0.113611	0.699945	1.58217
HSPA13	130	280	0.515081	0.113845	0.699945	1.58114
CLMP	130	280	0.211055	0.114226	0.699945	1.57948
SLC52A2	130	280	0.240186	0.114425	0.699945	1.57861
BID	130	280	0.554935	0.114696	0.699945	1.57743
RGS16	130	280	0.339367	0.11473	0.699945	1.57728
SLC9A3R1	130	280	0.528761	0.114819	0.699945	1.5769
FAM149B1	130	280	0.396019	0.114891	0.699945	1.57659
TPTE2	130	280	0.24634	0.114969	0.699945	1.57625
GMEB1	130	280	0.533736	0.115012	0.699945	1.57606
TBXAS1	130	280	0.47147	0.115062	0.699945	1.57584
WDR5	130	280	0.38646	0.115156	0.699945	1.57543
YAE1	130	280	0.358395	0.115173	0.699945	1.57536
LIN37	130	280	0.30384	0.115339	0.699945	1.57464
HEXIM1	130	280	0.44999	0.115391	0.699945	1.57442
MADCAM1	130	280	0.252755	0.115399	0.699945	1.57438
HPS3	130	280	0.28181	0.115507	0.699945	1.57392
TPST2	130	280	0.531874	0.115574	0.699945	1.57362
RP11-712B9.2	130	280	0.577384	0.115585	0.699945	1.57358
INO80D	130	280	0.539346	0.115786	0.699945	1.57271
TADA1	130	280	0.277352	0.115872	0.699945	1.57234
HACD1	130	280	0.549306	0.115979	0.699945	1.57188
KCNH3	130	280	0.277089	0.116062	0.699945	1.57152
ZC3H7B	130	280	0.443702	0.116266	0.699945	1.57064
RP11-708J19.1	130	280	0.306156	0.116336	0.699945	1.57034
SLC2A11	130	280	0.429505	0.116492	0.699945	1.56967
LAPTM5	130	280	0.147032	0.116522	0.699945	1.56954
SYCP2L	130	280	0.236257	0.116549	0.699945	1.56943
PLS1	130	280	0.208339	0.116782	0.699945	1.56843
KDM5B	130	280	0.4173	0.116946	0.699945	1.56772
STK26	130	280	0.523987	0.117188	0.699945	1.56669
PSMG4	130	280	0.468511	0.117427	0.699945	1.56567
XAB2	130	280	0.261564	0.117494	0.699945	1.56538
ZNF334	130	280	0.347429	0.117501	0.699945	1.56535
TMEM127	130	280	0.490538	0.117627	0.699945	1.56481
MRPL24	130	280	0.553166	0.117701	0.699945	1.5645
TRH	130	280	0.304514	0.117794	0.699945	1.5641
SULF2	130	280	0.28486	0.117914	0.699945	1.56359
FLG-AS1	130	280	0.219714	0.11818	0.699945	1.56246
FBXO45	130	280	0.279623	0.118188	0.699945	1.56243
CCDC26	130	280	0.335749	0.118236	0.699945	1.56222
PCBP1	130	280	0.330096	0.118331	0.700196	1.56182
NRF1	130	280	0.542867	0.118447	0.70058	1.56132
IRGM	130	280	0.308773	0.118733	0.701174	1.56012
XYLT1	130	280	0.46715	0.118859	0.701174	1.55958
MMP25-AS1	130	280	0.287721	0.118989	0.70125	1.55903
ATP5MJ	130	280	0.245288	0.119159	0.70125	1.55831
GAREM2	130	280	0.200186	0.119339	0.70125	1.55756
GNA15	130	280	0.20509	0.119522	0.701413	1.55678
CA10	130	280	0.168284	0.119695	0.701752	1.55605
ACYP1	130	280	0.491278	0.119756	0.701752	1.5558
NSMAF	130	280	0.492088	0.119767	0.701752	1.55575
IPO9-AS1	130	280	0.332348	0.119806	0.701752	1.55559
S100A9	130	280	0.18675	0.120004	0.702177	1.55476
CES3	130	280	0.257963	0.120039	0.702177	1.55461
C19orf25	130	280	0.337555	0.120255	0.702177	1.5537
IFT81	130	280	0.438641	0.120325	0.702177	1.55341
ZNF580	130	280	0.383967	0.120355	0.702177	1.55329
RCN2	130	280	0.445499	0.120387	0.702177	1.55315
ADD1	130	280	0.442243	0.120504	0.702187	1.55266
COL19A1	130	280	0.156867	0.120537	0.702187	1.55252
IQCH-AS1	130	280	0.389707	0.120608	0.702302	1.55223
FSTL5	130	280	0.178836	0.120667	0.702343	1.55198
AC145124.2	130	280	0.308721	0.120939	0.703019	1.55084
TPRA1	130	280	0.343945	0.121131	0.703257	1.55004
MIF4GD	130	280	0.534556	0.12116	0.703257	1.54992
KIF3B	130	280	0.346124	0.12124	0.703257	1.54959
ZNF213-AS1	130	280	0.429063	0.121562	0.703829	1.54825
GAPDH	130	280	0.125383	0.121725	0.703953	1.54757
COX6B1	130	280	0.157615	0.121876	0.704308	1.54695
H2AC7	130	280	0.27791	0.121891	0.704308	1.54689
GTF2H3	130	280	0.440313	0.122218	0.705294	1.54553
NPC2	130	280	0.364724	0.12231	0.705525	1.54515
CHCHD5	130	280	0.415511	0.122413	0.705819	1.54472
NISCH	130	280	0.496201	0.122637	0.70582	1.5438
SF3A2	130	280	0.364715	0.122817	0.70582	1.54306
NARS2	130	280	0.492096	0.122918	0.70582	1.54264
FAM126A	130	280	0.363249	0.122943	0.70582	1.54254
G6PC3	130	280	0.340908	0.122949	0.70582	1.54251
RP11-22P6.2	130	280	0.292355	0.122987	0.70582	1.54236
GMNN	130	280	0.406438	0.123103	0.706182	1.54188
ARHGAP11A	130	280	0.257279	0.123363	0.70634	1.54081
ADAM12	130	280	0.211153	0.123391	0.70634	1.54069
IER3IP1	130	280	0.511898	0.12362	0.706791	1.53976
STAC	130	280	0.398219	0.123631	0.706791	1.53971
RP11-356K23.1	130	280	0.230422	0.123679	0.706791	1.53951
CRLS1	130	280	0.336869	0.123814	0.707229	1.53896
TIMM13	130	280	0.313283	0.12405	0.707716	1.53799
CTD-2017F17.3	130	280	0.254867	0.124239	0.708156	1.53722
SYNE2	130	280	0.238056	0.124339	0.708167	1.53681
SAMD1	130	280	0.308797	0.124573	0.708602	1.53586
AC005062.2	130	280	0.312671	0.124667	0.708612	1.53548
NME3	130	280	0.53807	0.124832	0.708612	1.5348
RNASEH2C	130	280	0.511822	0.124873	0.708612	1.53464
RAP2B	130	280	0.427969	0.124889	0.708612	1.53457
ANKRD33B	130	280	0.384475	0.124985	0.70868	1.53418
MYL12-AS1	130	280	0.353733	0.125036	0.70868	1.53397
SLC26A2	130	280	0.407068	0.125058	0.70868	1.53388
XPOT	130	280	0.401975	0.125658	0.709304	1.53145
CTD-2227I18.1	130	280	0.385707	0.125669	0.709304	1.53141
HYOU1	130	280	0.303926	0.125804	0.709304	1.53086
CCDC30	130	280	0.290675	0.12585	0.709304	1.53067
NFKBIA	130	280	0.271483	0.126122	0.709948	1.52958
PRR14L	130	280	0.434234	0.126312	0.710246	1.52881
PGGT1B	130	280	0.372523	0.126399	0.710246	1.52846
AATF	130	280	0.496237	0.126617	0.710257	1.52758
IRF2BP2	130	280	0.375761	0.126659	0.710257	1.52741
CUL2	130	280	0.53549	0.126817	0.710257	1.52677
MPST	130	280	0.444181	0.126943	0.710257	1.52627
H2BC21	130	280	0.550568	0.126963	0.710257	1.52619
HSD17B8	130	280	0.419938	0.126994	0.710257	1.52606
GPM6A	130	280	0.170993	0.127062	0.710257	1.52579
ARHGAP25	130	280	0.579528	0.127176	0.710257	1.52533
CMTM7	130	280	0.551283	0.12725	0.710257	1.52504
SHOC2	130	280	0.400055	0.12728	0.710257	1.52492
RP11-416A14.2	130	280	0.337387	0.127553	0.711485	1.52382
GPR146	130	280	0.385567	0.127656	0.711702	1.52341
NET1	130	280	0.416127	0.127767	0.711798	1.52297
RP4-548D19.3	130	280	0.234372	0.127988	0.712446	1.52208
RILP	130	280	0.317858	0.128285	0.713142	1.5209
AKT2	130	280	0.414587	0.128324	0.713142	1.52074
PIK3IP1-DT	130	280	0.529832	0.128631	0.713232	1.51952
DNAJC5	130	280	0.404683	0.12864	0.713232	1.51949
CDCP1	130	280	0.399167	0.1287	0.713232	1.51925
PRDX6-AS1	130	280	0.354489	0.128932	0.714171	1.51833
PIGN	130	280	0.475032	0.129171	0.714907	1.51738
STAG3	130	280	0.433609	0.129278	0.714934	1.51696
HELQ	130	280	0.423038	0.129281	0.714934	1.51694
CNBD1	130	280	0.264955	0.129504	0.715028	1.51606
NEMF	130	280	0.359612	0.1296	0.715028	1.51568
NECAB3	130	280	0.25228	0.129642	0.715028	1.51551
LSM2	130	280	0.386867	0.129716	0.715028	1.51522
HNRNPA1L2	130	280	0.247404	0.129725	0.715028	1.51519
AC100830.3	130	280	0.310063	0.12973	0.715028	1.51517
RP3-508I15.9	130	280	0.248461	0.129774	0.715028	1.51499
CTC-510F12.4	130	280	0.40659	0.130149	0.715169	1.51351
ZNF445	130	280	0.571103	0.13056	0.716439	1.5119
SLC7A11	130	280	0.242426	0.130703	0.716934	1.51133
S100Z	130	280	0.460038	0.131003	0.717417	1.51016
ALDOA	130	280	0.291456	0.131035	0.717417	1.51003
ANAPC16	130	280	0.321652	0.13111	0.717417	1.50974
UMODL1	130	280	0.21983	0.131207	0.717657	1.50936
PAXX	130	280	0.365568	0.131392	0.71809	1.50863
RETREG3	130	280	0.366847	0.131626	0.718417	1.50772
HMG20A	130	280	0.516436	0.131858	0.718561	1.50681
LINC02307	130	280	0.185837	0.131957	0.718561	1.50643
PPIP5K1	130	280	0.254906	0.132216	0.719214	1.50542
DENND3	130	280	0.537343	0.132343	0.719214	1.50493
THYN1	130	280	0.562792	0.132437	0.719214	1.50456
CREBL2	130	280	0.245649	0.132449	0.719214	1.50451
RUNX3	130	280	0.557706	0.132618	0.719845	1.50386
C17orf67	130	280	0.377734	0.133033	0.720912	1.50225
MAGED1	130	280	0.475284	0.133082	0.720912	1.50206
ABL2	130	280	0.552864	0.133142	0.720951	1.50183
SLC35B2	130	280	0.428024	0.133244	0.721212	1.50143
PRR34-AS1	130	280	0.372405	0.133623	0.722084	1.49997
HDHD2	130	280	0.520691	0.133631	0.722084	1.49993
PTPN9	130	280	0.373249	0.133725	0.722084	1.49957
ZNF775	130	280	0.255396	0.134038	0.723196	1.49837
RP11-758H9.2	130	280	0.419486	0.13424	0.723684	1.49759
ZNF141	130	280	0.491941	0.13434	0.723684	1.49721
TMEM209	130	280	0.238464	0.134516	0.723848	1.49653
NDUFA11	130	280	0.289191	0.134938	0.724466	1.49491
PPIL6	130	280	0.375426	0.13497	0.724466	1.49479
RPN2	130	280	0.365062	0.135108	0.724921	1.49426
ABHD16A	130	280	0.494214	0.135319	0.72522	1.49345
CFAP36	130	280	0.53472	0.135354	0.72522	1.49332
SOCS1	130	280	0.364742	0.135469	0.72522	1.49288
HDAC10	130	280	0.252892	0.135829	0.72522	1.4915
PYCR1	130	280	0.439079	0.135903	0.72522	1.49122
LY86-AS1	130	280	0.203464	0.13595	0.72522	1.49104
GRPEL1	130	280	0.323272	0.135965	0.72522	1.49099
TRIM46	130	280	0.242766	0.135983	0.72522	1.49092
AC011288.2	130	280	0.20843	0.136082	0.72522	1.49054
MCRIP2	130	280	0.416005	0.136154	0.72522	1.49027
TIMM23	130	280	0.477487	0.136169	0.72522	1.49021
HK1	130	280	0.426762	0.136183	0.72522	1.49016
TRIM58	130	280	0.426778	0.136273	0.725388	1.48982
AGPAT4	130	280	0.438488	0.13644	0.725388	1.48918
SCML2	130	280	0.51612	0.13659	0.725388	1.48861
LINC00886	130	280	0.277028	0.136816	0.725959	1.48775
UQCR11	130	280	0.251655	0.136887	0.725959	1.48748
MZF1-AS1	130	280	0.319109	0.136922	0.725959	1.48735
GPBP1	130	280	0.302065	0.136943	0.725959	1.48727
RP11-379B18.8	130	280	0.230456	0.137063	0.725959	1.48682
DDX49	130	280	0.460759	0.137074	0.725959	1.48678
PQBP1	130	280	0.369563	0.137412	0.72654	1.4855
SNHG25	130	280	0.217318	0.137479	0.72654	1.48524
GPR155	130	280	0.267817	0.137591	0.72654	1.48482
DNAJB9	130	280	0.501372	0.13769	0.72654	1.48445
GTF3A	130	280	0.252257	0.137752	0.72654	1.48422
U2SURP	130	280	0.387188	0.137775	0.72654	1.48413
PRKDC	130	280	0.325158	0.137926	0.726957	1.48356
TRAPPC4	130	280	0.453975	0.138012	0.726957	1.48324
SF3B4	130	280	0.44838	0.138048	0.726957	1.4831
RP11-323I15.5	130	280	0.334862	0.138069	0.726957	1.48302
METRNL	130	280	0.459269	0.138217	0.727458	1.48246
FUT4	130	280	0.275235	0.138349	0.727492	1.48197
THAP2	130	280	0.325433	0.138385	0.727492	1.48183
SAMSN1	130	280	0.489519	0.139104	0.729566	1.47914
RBM3	130	280	0.211823	0.139281	0.730112	1.47847
SMC1A	130	280	0.491457	0.139316	0.730112	1.47834
TJP1	130	280	0.165952	0.139372	0.730126	1.47813
CKS2	130	280	0.511659	0.139519	0.73061	1.47759
EVI5L	130	280	0.445308	0.139676	0.73115	1.477
RP3-460G2.1	130	280	0.184592	0.139859	0.731673	1.47632
MZT2B	130	280	0.361984	0.139901	0.731673	1.47616
MRPS18C	130	280	0.532772	0.140049	0.731673	1.47561
ANAPC2	130	280	0.186049	0.140161	0.731673	1.47519
AC012668.2	130	280	0.154235	0.14017	0.731673	1.47516
TAFA5	130	280	0.258298	0.14032	0.731673	1.4746
ZNF514	130	280	0.373359	0.140395	0.731673	1.47432
FKRP	130	280	0.358601	0.140559	0.731673	1.47371
KLHL24	130	280	0.390279	0.140604	0.731673	1.47355
PPP3R1	130	280	0.425327	0.140768	0.731673	1.47294
ELOC	130	280	0.418853	0.140866	0.731674	1.47257
TAF4	130	280	0.317416	0.14105	0.731674	1.47189
AKAP13	130	280	0.215818	0.14111	0.731674	1.47167
NLRP12	130	280	0.24218	0.141358	0.731674	1.47075
P2RY1	130	280	0.279664	0.141412	0.731674	1.47055
CDCA4	130	280	0.368456	0.141442	0.731674	1.47044
SOX6	130	280	0.231522	0.141478	0.731674	1.47031
TPM1	130	280	0.390051	0.141664	0.731674	1.46962
FH	130	280	0.426488	0.142054	0.731674	1.46818
ATAD1	130	280	0.463303	0.14213	0.731674	1.4679
LRPPRC	130	280	0.454213	0.142134	0.731674	1.46789
GOLGA8A	130	280	0.428664	0.142149	0.731674	1.46783
SLC18A2	130	280	0.49426	0.142194	0.731674	1.46767
PSMG3-AS1	130	280	0.392515	0.142239	0.731674	1.4675
MIPOL1	130	280	0.403923	0.142362	0.731674	1.46705
METTL21A	130	280	0.426831	0.142376	0.731674	1.467
RP11-146F11.1	130	280	0.211883	0.142394	0.731674	1.46693
WDR24	130	280	0.232537	0.142396	0.731674	1.46693
MMS19	130	280	0.424325	0.142428	0.731674	1.46681
DHX32	130	280	0.403905	0.142521	0.731873	1.46647
PARD3	130	280	0.49694	0.142765	0.732851	1.46557
GOLGA8N	130	280	0.267647	0.142864	0.733079	1.46521
PRKRIP1	130	280	0.406052	0.142999	0.733496	1.46471
LINC01475	130	280	0.280607	0.143187	0.733551	1.46403
RHEX	130	280	0.587383	0.143483	0.733551	1.46294
EML6	130	280	0.269557	0.143484	0.733551	1.46294
STN1	130	280	0.515474	0.143595	0.733551	1.46254
RP11-252C15.1	130	280	0.181962	0.143599	0.733551	1.46252
WASHC5	130	280	0.491898	0.14377	0.733676	1.46189
CCNB1	130	280	0.278014	0.143794	0.733676	1.46181
ATP6V1A	130	280	0.456022	0.144265	0.734857	1.46009
RAP1A	130	280	0.341518	0.144289	0.734857	1.46
MAP4K3-DT	130	280	0.484332	0.144484	0.73509	1.45929
USP54	130	280	0.353615	0.144508	0.73509	1.45921
DLD	130	280	0.456465	0.144602	0.73509	1.45887
GFUS	130	280	0.424189	0.14463	0.73509	1.45876
HDAC2-AS2	130	280	0.249794	0.144669	0.73509	1.45862
ECHS1	130	280	0.42857	0.144843	0.735189	1.45799
CTSF	130	280	0.386689	0.144852	0.735189	1.45796
DDX50	130	280	0.374146	0.145047	0.735195	1.45725
ATG12	130	280	0.479427	0.145141	0.735195	1.45691
NPAS3	130	280	0.261438	0.145317	0.735195	1.45627
HMOX2	130	280	0.474209	0.145343	0.735195	1.45618
TEX10	130	280	0.440684	0.14547	0.735492	1.45572
TRMT61A	130	280	0.292381	0.14551	0.735492	1.45558
KATNB1	130	280	0.471067	0.145773	0.73596	1.45462
NOC4L	130	280	0.366203	0.14582	0.73596	1.45445
ILVBL	130	280	0.411121	0.146075	0.736034	1.45354
CAD	130	280	0.425479	0.146081	0.736034	1.45351
STK11	130	280	0.425702	0.146185	0.736034	1.45314
TMEM134	130	280	0.436643	0.146207	0.736034	1.45306
CDK5	130	280	0.380861	0.146444	0.736357	1.45221
NLRC5	130	280	0.367589	0.146896	0.736535	1.45058
MAGOHB	130	280	0.378869	0.146966	0.736535	1.45033
GPT2	130	280	0.341855	0.147135	0.736535	1.44973
GPC3	130	280	0.204746	0.147238	0.736535	1.44936
TRPM1	130	280	0.177776	0.147378	0.736535	1.44886
OGFR	130	280	0.315653	0.14743	0.736535	1.44867
SMN2	130	280	0.238928	0.147499	0.736535	1.44842
ANO4	130	280	0.201922	0.147557	0.736535	1.44821
RBM43	130	280	0.26363	0.147597	0.736535	1.44807
AGAP1	130	280	0.279561	0.147657	0.736535	1.44786
CDK5RAP2	130	280	0.491035	0.147658	0.736535	1.44785
TLE3	130	280	0.45053	0.147762	0.736535	1.44748
SRSF6	130	280	0.388482	0.147894	0.736535	1.44701
RIDA	130	280	0.377273	0.147895	0.736535	1.44701
FLNA	130	280	0.377508	0.147935	0.736535	1.44686
CTB-57H20.1	130	280	0.267763	0.147997	0.736535	1.44664
HIC2	130	280	0.490481	0.14802	0.736535	1.44656
PPP1R14B	130	280	0.472716	0.148023	0.736535	1.44655
CHMP4B	130	280	0.487263	0.148059	0.736535	1.44642
VMAC	130	280	0.304772	0.148157	0.736755	1.44607
PDIA3	130	280	0.372721	0.148318	0.737012	1.4455
RPP40	130	280	0.408026	0.148413	0.737212	1.44516
SLC18B1	130	280	0.277744	0.148531	0.737527	1.44474
FAM43A	130	280	0.279405	0.148759	0.73753	1.44393
ACTN4	130	280	0.428017	0.148988	0.738083	1.44312
JUP	130	280	0.359307	0.149629	0.739179	1.44084
GIHCG	130	280	0.311484	0.14993	0.739856	1.43978
SNRNP27	130	280	0.404053	0.15022	0.740744	1.43876
TMEM87B	130	280	0.415182	0.150434	0.741241	1.438
CKMT2-AS1	130	280	0.29225	0.150489	0.741241	1.43781
ZNF654	130	280	0.451318	0.150614	0.741241	1.43737
UBAP2	130	280	0.405973	0.151109	0.742	1.43563
SLC36A1	130	280	0.27166	0.151201	0.742	1.4353
MTIF3	130	280	0.529131	0.151217	0.742	1.43524
AMPD2	130	280	0.419528	0.151267	0.742	1.43507
CPNE1	130	280	0.472121	0.15153	0.742333	1.43415
RP11-182L21.6	130	280	0.358263	0.151757	0.742906	1.43335
EIF3J	130	280	0.383126	0.152034	0.743723	1.43238
SNRPB	130	280	0.262488	0.152462	0.744472	1.43089
NAA40	130	280	0.308073	0.15265	0.74485	1.43023
ZNF709	130	280	0.535814	0.152733	0.74485	1.42995
GAA	130	280	0.357909	0.15274	0.74485	1.42992
SH3BGR	130	280	0.335212	0.152779	0.74485	1.42978
GIMAP7	130	280	0.246554	0.153041	0.745681	1.42887
SETD3	130	280	0.469022	0.153192	0.74615	1.42835
TMEM229B	130	280	0.233176	0.1535	0.746169	1.42728
RET	130	280	0.393484	0.153629	0.746169	1.42683
AHCY	130	280	0.4231	0.153759	0.746169	1.42638
RP11-181G12.8	130	280	0.34087	0.153807	0.746169	1.42621
SHISA5	130	280	0.431037	0.153831	0.746169	1.42613
TSTD2	130	280	0.516918	0.153835	0.746169	1.42612
TIPRL	130	280	0.455742	0.153983	0.746503	1.4256
C11orf21	130	280	0.429083	0.154075	0.746685	1.42528
IRGQ	130	280	0.401358	0.154187	0.746961	1.4249
PSMD7-DT	130	280	0.25605	0.154678	0.748531	1.4232
DDIT4	130	280	0.341904	0.154736	0.748544	1.423
PARP6	130	280	0.475236	0.154848	0.74864	1.42261
SNRPA1	130	280	0.396526	0.155027	0.74864	1.422
NUBP2	130	280	0.513147	0.155182	0.74877	1.42146
TAOK2	130	280	0.25986	0.15546	0.74877	1.42051
PIK3AP1	130	280	0.376606	0.155709	0.74877	1.41965
RP11-448G15.3	130	280	0.194999	0.155777	0.74877	1.41942
CTC1	130	280	0.379361	0.155792	0.74877	1.41937
BTBD8	130	280	0.249836	0.15589	0.74877	1.41903
SYTL2	130	280	0.190671	0.156483	0.750752	1.417
NOLC1	130	280	0.473385	0.156503	0.750752	1.41693
THAP9-AS1	130	280	0.458958	0.156612	0.750752	1.41656
RAB18	130	280	0.433309	0.156627	0.750752	1.41651
SNHG17	130	280	0.524649	0.15673	0.750752	1.41615
SGMS2	130	280	0.311654	0.15675	0.750752	1.41609
COX6C	130	280	0.189631	0.156802	0.750752	1.41591
APOC1	130	280	0.265672	0.156877	0.750845	1.41565
DYNLT5	130	280	0.436093	0.157054	0.751159	1.41505
CTD-2561J22.5	130	280	0.423	0.157159	0.751159	1.41469
ZNF480	130	280	0.451836	0.157164	0.751159	1.41468
VIPAS39	130	280	0.2986	0.157165	0.751159	1.41467
TMF1	130	280	0.423326	0.157712	0.751978	1.41281
ATM	130	280	0.412464	0.157777	0.751978	1.41259
SIGIRR	130	280	0.465366	0.157848	0.751978	1.41235
MKRN1	130	280	0.441486	0.158105	0.751978	1.41147
NDUFA1	130	280	0.22249	0.158131	0.751978	1.41139
TOLLIP	130	280	0.421202	0.158368	0.751978	1.41058
CCNJ	130	280	0.272465	0.158406	0.751978	1.41045
LRRC40	130	280	0.46999	0.158734	0.751978	1.40934
CLPP	130	280	0.411619	0.158755	0.751978	1.40927
MAK16	130	280	0.28254	0.158852	0.751978	1.40894
FBXO47	130	280	0.170577	0.158895	0.751978	1.4088
FAM106A	130	280	0.378996	0.159005	0.751978	1.40843
DNAJC4	130	280	0.340738	0.159178	0.752028	1.40784
ATP5IF1	130	280	0.262556	0.159182	0.752028	1.40783
SLC4A4	130	280	0.175336	0.159278	0.752217	1.4075
DNAJB6	130	280	0.148584	0.159904	0.753192	1.4054
DNAJC5B	130	280	0.144103	0.159963	0.753192	1.4052
CTD-2095E4.5	130	280	0.32724	0.160207	0.753192	1.40437
ZNF701	130	280	0.317822	0.160378	0.753192	1.4038
MORC3	130	280	0.480025	0.160423	0.753192	1.40365
AC012358.8	130	280	0.381589	0.160426	0.753192	1.40364
RP11-379L21.1	130	280	0.167354	0.160465	0.753192	1.40351
TMBIM1	130	280	0.383109	0.160513	0.753192	1.40335
RP11-353N4.6	130	280	0.213372	0.160563	0.753192	1.40318
ARCN1	130	280	0.376944	0.161029	0.753815	1.40162
RP11-634H22.1	130	280	0.235283	0.161223	0.753815	1.40097
ITGB1	130	280	0.453438	0.161256	0.753815	1.40086
ALDH6A1	130	280	0.388412	0.161315	0.753815	1.40066
ZNF700	130	280	0.416086	0.1614	0.753815	1.40038
MTARC1	130	280	0.219877	0.161635	0.754487	1.39959
TRIM13	130	280	0.463631	0.161691	0.754487	1.39941
DCAF10	130	280	0.416376	0.162277	0.755301	1.39745
PTGR2	130	280	0.291243	0.162402	0.755362	1.39704
ASB13	130	280	0.339738	0.162711	0.755632	1.39601
MALAT1	130	280	0.116462	0.16277	0.755632	1.39581
ANP32E	130	280	0.406529	0.162786	0.755632	1.39576
MAP3K12	130	280	0.442324	0.162818	0.755632	1.39565
ACBD5	130	280	0.464638	0.162876	0.755632	1.39546
ZNF473	130	280	0.409208	0.162946	0.755632	1.39523
WDR36	130	280	0.384355	0.163111	0.756057	1.39469
C6orf47	130	280	0.256792	0.163204	0.75623	1.39438
TYK2	130	280	0.416915	0.163291	0.756375	1.39409
RP4-714D9.2	130	280	0.331789	0.163626	0.756883	1.39298
TOB1	130	280	0.387807	0.163808	0.756954	1.39238
BOLA2	130	280	0.413844	0.16395	0.757353	1.39191
IFT140	130	280	0.324758	0.164137	0.75764	1.39129
EIF3B	130	280	0.419358	0.164554	0.75764	1.38992
FMN1	130	280	0.180957	0.164643	0.75764	1.38963
MYOZ3	130	280	0.247283	0.164768	0.75764	1.38921
DUSP18	130	280	0.410315	0.164966	0.75764	1.38856
ZNF460-AS1	130	280	0.292329	0.165035	0.75764	1.38834
EBLN3P	130	280	0.488982	0.16506	0.75764	1.38825
SPSB3	130	280	0.425678	0.165128	0.75764	1.38803
RPL27A	130	280	0.0825818	0.165143	0.75764	1.38798
AP001059.7	130	280	0.20878	0.165246	0.75764	1.38764
DDX39A	130	280	0.347421	0.165361	0.75764	1.38727
TM6SF1	130	280	0.255714	0.165367	0.75764	1.38724
CCDC115	130	280	0.470838	0.165439	0.75764	1.38701
TCF19	130	280	0.22197	0.165816	0.757993	1.38577
CENPN	130	280	0.455824	0.165895	0.757993	1.38551
RABGGTB	130	280	0.454826	0.165914	0.757993	1.38545
ENSG00000273748	130	280	0.427077	0.166155	0.757993	1.38467
SHLD3	130	280	0.288046	0.166256	0.757993	1.38434
AGFG1	130	280	0.47828	0.166287	0.757993	1.38423
SQOR	130	280	0.425026	0.166315	0.757993	1.38414
MKRN2OS	130	280	0.257292	0.166513	0.757993	1.38349
FES	130	280	0.454398	0.166623	0.757993	1.38314
SNHG3	130	280	0.305235	0.166654	0.757993	1.38304
INSIG2	130	280	0.315929	0.166702	0.757993	1.38288
TMEM250	130	280	0.18865	0.166722	0.757993	1.38281
AC005523.2	130	280	0.279748	0.166747	0.757993	1.38273
CIT	130	280	0.180218	0.166876	0.757993	1.38231
IFITM10	130	280	0.235882	0.166884	0.757993	1.38229
GIMAP1	130	280	0.291464	0.166892	0.757993	1.38226
SCYL2	130	280	0.468438	0.167518	0.759657	1.38022
HSD17B7	130	280	0.266674	0.167684	0.759657	1.37968
B4GALT3	130	280	0.327351	0.167821	0.759877	1.37924
TRPC4AP	130	280	0.383153	0.16793	0.759877	1.37889
NSD3	130	280	0.357091	0.168018	0.759877	1.3786
DENND11	130	280	0.43721	0.168036	0.759877	1.37854
EIF5AL1	130	280	0.140102	0.168338	0.760419	1.37756
ARHGAP4	130	280	0.351738	0.168351	0.760419	1.37752
NAGK	130	280	0.43626	0.168401	0.760419	1.37736
TMEM268	130	280	0.318148	0.168473	0.760419	1.37713
MFF-DT	130	280	0.185813	0.168495	0.760419	1.37706
ACOT8	130	280	0.374848	0.168561	0.760463	1.37684
JRK	130	280	0.223174	0.168746	0.760993	1.37624
ARPC2	130	280	0.173085	0.168798	0.760993	1.37608
NEAT1	130	280	0.1525	0.168891	0.760993	1.37578
LTBR	130	280	0.422156	0.169282	0.761323	1.37452
TBCA	130	280	0.199657	0.169373	0.761323	1.37422
PIAS4	130	280	0.319961	0.169443	0.761323	1.374
LZIC	130	280	0.453329	0.169569	0.761323	1.37359
CNP	130	280	0.346761	0.169632	0.761323	1.37339
VPS37A	130	280	0.400959	0.169694	0.761323	1.37319
TP53TG1	130	280	0.457405	0.169728	0.761323	1.37308
CCDC125	130	280	0.445245	0.169729	0.761323	1.37308
AP1M1	130	280	0.384707	0.169894	0.761573	1.37254
NAA50	130	280	0.410517	0.170138	0.761985	1.37176
SH3BGRL3	130	280	0.170002	0.170324	0.762298	1.37116
P2RY8	130	280	0.50382	0.170359	0.762298	1.37105
NRSN2-AS1	130	280	0.439524	0.170535	0.762489	1.37049
RUVBL2	130	280	0.389447	0.170701	0.762489	1.36995
ATP5MC2	130	280	0.101113	0.171051	0.763799	1.36883
ZNF655	130	280	0.379559	0.171465	0.764198	1.36751
ZNF799	130	280	0.275377	0.171484	0.764198	1.36745
DDX55	130	280	0.366186	0.171643	0.764198	1.36694
LAMTOR3	130	280	0.480553	0.17167	0.764198	1.36686
CDH8	130	280	0.186928	0.171702	0.764198	1.36675
MRS2	130	280	0.257212	0.171719	0.764198	1.3667
SLC9B2	130	280	0.441618	0.171841	0.764198	1.36631
PGAM1	130	280	0.449929	0.171852	0.764198	1.36628
RP11-63M22.3	130	280	0.200948	0.171875	0.764198	1.3662
CBWD2	130	280	0.368236	0.17251	0.766288	1.36418
PTENP1-AS	130	280	0.258229	0.172578	0.766288	1.36397
CHFR	130	280	0.405843	0.172692	0.766288	1.3636
ALDH18A1	130	280	0.40934	0.172908	0.766288	1.36292
C1orf159	130	280	0.327221	0.172909	0.766288	1.36292
OXLD1	130	280	0.478933	0.172925	0.766288	1.36286
RHOBTB3	130	280	0.484339	0.173001	0.766288	1.36262
CBWD1	130	280	0.414694	0.173138	0.766288	1.36219
RPS29	130	280	0.0932135	0.173253	0.766288	1.36182
ZNF768	130	280	0.174889	0.173609	0.766288	1.3607
DGKQ	130	280	0.292683	0.173699	0.766288	1.36041
NDUFA5	130	280	0.383483	0.173715	0.766288	1.36036
DNPH1	130	280	0.41543	0.173841	0.766288	1.35996
AC005076.5	130	280	0.226939	0.17418	0.766587	1.35889
GGA2	130	280	0.331854	0.174272	0.766587	1.3586
RAC2	130	280	0.26555	0.174437	0.766587	1.35808
RP11-139D23.8	130	280	0.311522	0.174476	0.766587	1.35796
HMGN4	130	280	0.409503	0.174484	0.766587	1.35794
KRCC1	130	280	0.412407	0.17488	0.767077	1.35669
RFX5	130	280	0.353027	0.175096	0.767166	1.35601
RP11-96H17.1	130	280	0.154077	0.175361	0.768076	1.35518
IL1R1	130	280	0.189713	0.175507	0.768458	1.35472
VARS1	130	280	0.327975	0.175561	0.768458	1.35455
SLCO3A1	130	280	0.466432	0.175819	0.768696	1.35374
RP1-117O3.2	130	280	0.25114	0.1759	0.768696	1.35349
STRN4	130	280	0.336479	0.176357	0.769979	1.35206
RP11-345P4.9	130	280	0.23203	0.176492	0.769979	1.35164
ZNF551	130	280	0.520996	0.17665	0.769979	1.35114
MYRIP	130	280	0.354227	0.176758	0.769979	1.3508
ISYNA1	130	280	0.265331	0.17678	0.769979	1.35074
TPD52L2	130	280	0.431682	0.176862	0.769979	1.35048
RP11-797M17.1	130	280	0.22544	0.176883	0.769979	1.35042
CASP8	130	280	0.467821	0.177105	0.769979	1.34972
CEP85	130	280	0.358315	0.177434	0.770006	1.3487
SYNJ2BP	130	280	0.399295	0.177451	0.770006	1.34865
TXNRD2	130	280	0.351507	0.177503	0.770006	1.34848
AC142472.6	130	280	0.239358	0.177794	0.770006	1.34758
ABHD14B	130	280	0.375341	0.177943	0.770006	1.34711
NHP2	130	280	0.260603	0.177957	0.770006	1.34707
RP11-660L16.2	130	280	0.373531	0.177963	0.770006	1.34705
SLC22A5	130	280	0.304671	0.177984	0.770006	1.34699
RASAL1	130	280	0.224032	0.178022	0.770006	1.34687
SMAD1	130	280	0.380958	0.17813	0.770216	1.34654
PANK3	130	280	0.397807	0.178273	0.770216	1.34609
MNAT1	130	280	0.468794	0.178299	0.770216	1.34601
TMEM9B	130	280	0.453751	0.178515	0.770903	1.34534
IARS1	130	280	0.45709	0.178609	0.770933	1.34505
ZNF862	130	280	0.334383	0.178699	0.770933	1.34477
RNF123	130	280	0.257691	0.178924	0.771193	1.34408
CCDC149	130	280	0.321483	0.179282	0.771592	1.34297
C4orf46	130	280	0.247746	0.179431	0.771592	1.34251
NICN1	130	280	0.29393	0.179467	0.771592	1.3424
MXD3	130	280	0.26778	0.179473	0.771592	1.34238
RP11-843A23.1	130	280	0.220902	0.179807	0.772196	1.34135
LAX1	130	280	0.302036	0.179901	0.772204	1.34106
LINC00607	130	280	0.13372	0.180231	0.772649	1.34005
MAP7D1	130	280	0.482024	0.180287	0.772649	1.33987
SDCBP2-AS1	130	280	0.360719	0.180629	0.772677	1.33882
LPXN	130	280	0.432517	0.180842	0.773054	1.33817
ACE	130	280	0.273554	0.181177	0.773729	1.33714
EEA1	130	280	0.457538	0.181196	0.773729	1.33708
DYRK1B	130	280	0.268009	0.181281	0.773729	1.33682
AC005786.7	130	280	0.242809	0.181288	0.773729	1.3368
CNTFR-AS1	130	280	0.170284	0.181364	0.773729	1.33657
AFTPH	130	280	0.382856	0.181645	0.774026	1.33571
ZMYM6	130	280	0.38292	0.18167	0.774026	1.33563
TSPAN3	130	280	0.378103	0.181786	0.774026	1.33527
RP11-103P16.1	130	280	0.20113	0.181814	0.774026	1.33519
LINC00351	130	280	0.142534	0.182004	0.774185	1.33461
CMTM3	130	280	0.447816	0.182088	0.774185	1.33435
CLGN	130	280	0.293551	0.182104	0.774185	1.3343
SUSD6	130	280	0.474373	0.182178	0.774185	1.33408
MRM3	130	280	0.33149	0.182221	0.774185	1.33395
RAN	130	280	0.277448	0.182298	0.774185	1.33371
NUDT21	130	280	0.377807	0.182464	0.774452	1.33321
DNAJC25	130	280	0.391048	0.18251	0.774452	1.33307
CRTAP	130	280	0.430952	0.182569	0.774452	1.33289
GOLGA2	130	280	0.364725	0.182601	0.774452	1.33279
ZGRF1	130	280	0.218055	0.182677	0.77453	1.33256
EPS15L1	130	280	0.364369	0.183145	0.775272	1.33113
LOXL1-AS1	130	280	0.402915	0.183221	0.775272	1.3309
RABL6	130	280	0.415353	0.183432	0.775272	1.33026
RTL8A	130	280	0.393722	0.183453	0.775272	1.3302
PSKH1	130	280	0.287919	0.183585	0.775272	1.3298
RP11-14N9.2	130	280	0.195701	0.183764	0.775272	1.32925
ATPAF1	130	280	0.315301	0.183807	0.775272	1.32912
RNF139-AS1	130	280	0.246865	0.183874	0.775272	1.32892
SLC16A1	130	280	0.433156	0.183877	0.775272	1.32891
TRIM73	130	280	0.43776	0.183884	0.775272	1.32889
DCLK2	130	280	0.275638	0.184219	0.775733	1.32788
WDR81	130	280	0.270818	0.184522	0.776068	1.32696
ZNF117	130	280	0.249629	0.184613	0.776068	1.32668
ZNF433-AS1	130	280	0.361314	0.184762	0.776068	1.32624
LINC00324	130	280	0.209995	0.185154	0.777293	1.32505
SLC25A5	130	280	0.142485	0.185168	0.777293	1.32501
CCAR1	130	280	0.317241	0.185503	0.777995	1.324
KCNMB4	130	280	0.26884	0.185669	0.778186	1.3235
ARL3	130	280	0.446151	0.185826	0.778392	1.32303
CENPJ	130	280	0.403891	0.185907	0.778392	1.32278
LINC02062	130	280	0.327581	0.185959	0.778392	1.32263
PRR12	130	280	0.251146	0.186223	0.778578	1.32184
RPLP2	130	280	0.0967068	0.186431	0.778701	1.32121
BRD3OS	130	280	0.202951	0.186483	0.778701	1.32105
NELFA	130	280	0.394956	0.186568	0.778701	1.3208
TMED10	130	280	0.359448	0.186822	0.778701	1.32004
KLHL2	130	280	0.401716	0.186823	0.778701	1.32004
IGHMBP2	130	280	0.289347	0.186935	0.778701	1.3197
LTB4R	130	280	0.227618	0.1873	0.779089	1.31861
DAP3	130	280	0.363175	0.187424	0.779089	1.31824
CTBP1-DT	130	280	0.267981	0.187428	0.779089	1.31823
MAP1S	130	280	0.330366	0.18744	0.779089	1.31819
AP5S1	130	280	0.286757	0.187625	0.779344	1.31764
GNL3L	130	280	0.383552	0.187934	0.779344	1.31672
BECN1	130	280	0.425075	0.187947	0.779344	1.31668
GGNBP2	130	280	0.393529	0.18802	0.779344	1.31646
PPP1R12B	130	280	0.448934	0.188236	0.779397	1.31582
TESMIN	130	280	0.37105	0.188294	0.779397	1.31564
SELP	130	280	0.181198	0.188304	0.779397	1.31561
POLR2K	130	280	0.50479	0.188321	0.779397	1.31556
ZNF493	130	280	0.392576	0.188402	0.779491	1.31532
SLC7A5	130	280	0.506168	0.188497	0.779647	1.31504
SPTAN1	130	280	0.408154	0.188902	0.780345	1.31383
H4C8	130	280	0.261616	0.18893	0.780345	1.31375
RRAGA	130	280	0.379675	0.188997	0.780345	1.31355
FAM200B	130	280	0.431911	0.189193	0.780493	1.31297
EVI2A	130	280	0.510271	0.189205	0.780493	1.31293
PRDM8	130	280	0.2553	0.189484	0.780601	1.31211
GBA	130	280	0.292883	0.189644	0.780601	1.31163
OXA1L	130	280	0.274393	0.189689	0.780601	1.3115
UIMC1	130	280	0.378777	0.189707	0.780601	1.31145
PRKG2	130	280	0.485778	0.189709	0.780601	1.31144
MRPS15	130	280	0.383797	0.189839	0.780667	1.31106
GPATCH8	130	280	0.365226	0.189841	0.780667	1.31105
ZNF706	130	280	0.41839	0.190214	0.781278	1.30995
NBPF10	130	280	0.297948	0.190365	0.781278	1.3095
UNKL	130	280	0.43637	0.190769	0.781841	1.30831
ATP8B4	130	280	0.28022	0.190843	0.781841	1.30809
NDUFA9	130	280	0.413631	0.190853	0.781841	1.30806
VPS9D1-AS1	130	280	0.258647	0.190892	0.781841	1.30794
SPEN	130	280	0.3993	0.191015	0.781841	1.30758
NCKAP5	130	280	0.159001	0.191059	0.781841	1.30745
LINC01524	130	280	0.142606	0.191478	0.781841	1.30622
RP11-8L2.1	130	280	0.162446	0.191773	0.781957	1.30535
WWC3	130	280	0.318464	0.191838	0.781983	1.30516
AEBP2	130	280	0.455417	0.192298	0.782352	1.30381
RP11-638I2.2	130	280	0.17165	0.19231	0.782352	1.30378
RPS18	130	280	0.0777545	0.192373	0.782352	1.30359
DGKG	130	280	0.284497	0.192514	0.782352	1.30318
MFSD1	130	280	0.45437	0.19254	0.782352	1.3031
ZNF710	130	280	0.401167	0.192604	0.782352	1.30291
OBI1	130	280	0.234868	0.192639	0.782352	1.30281
PHB2	130	280	0.290751	0.192906	0.782352	1.30203
HTRA2	130	280	0.454425	0.192933	0.782352	1.30195
NCK2	130	280	0.447392	0.192987	0.782352	1.30179
OIP5-AS1	130	280	0.393284	0.193077	0.782352	1.30153
MCEE	130	280	0.386807	0.193154	0.782352	1.30131
SNHG8	130	280	0.140369	0.193159	0.782352	1.30129
RP4-681L3.3	130	280	0.254867	0.193309	0.782352	1.30085
CAPN2	130	280	0.370658	0.193442	0.782352	1.30046
ZDHHC8	130	280	0.282052	0.193488	0.782352	1.30033
CDKN1A	130	280	0.443432	0.193606	0.782352	1.29998
TBC1D2	130	280	0.424354	0.193685	0.782436	1.29976
TTC26	130	280	0.22593	0.194163	0.783901	1.29836
SLC27A3	130	280	0.211036	0.194233	0.783949	1.29816
HOXB4	130	280	0.360566	0.194402	0.784161	1.29767
ADNP	130	280	0.343403	0.194524	0.784253	1.29731
ASPHD2	130	280	0.222885	0.194541	0.784253	1.29726
GPD2	130	280	0.391788	0.194651	0.784464	1.29694
SCLT1	130	280	0.424467	0.194965	0.784577	1.29603
UTP11	130	280	0.423562	0.195171	0.784577	1.29543
ANTXR2	130	280	0.415697	0.195273	0.784577	1.29514
ANKRD35	130	280	0.229536	0.195367	0.784577	1.29486
TTLL11	130	280	0.188986	0.195617	0.784577	1.29414
RMND5B	130	280	0.373628	0.195756	0.784577	1.29374
NUTM2A-AS1	130	280	0.34852	0.195782	0.784577	1.29366
TENT2	130	280	0.401786	0.195909	0.784595	1.29329
TAP2	130	280	0.290651	0.196274	0.784972	1.29224
SPOP	130	280	0.454633	0.196539	0.784972	1.29147
AP000695.4	130	280	0.231024	0.196714	0.784972	1.29097
EXOSC6	130	280	0.366011	0.196801	0.784972	1.29072
C11orf58	130	280	0.238252	0.196806	0.784972	1.2907
CLDN15	130	280	0.348942	0.196906	0.784972	1.29042
C14orf178	130	280	0.229822	0.197276	0.784972	1.28935
MAGI2-AS3	130	280	0.377903	0.197293	0.784972	1.2893
CBWD5	130	280	0.365821	0.197456	0.784972	1.28883
NEU1	130	280	0.423633	0.197513	0.784972	1.28867
RPL36A	130	280	0.0749891	0.19758	0.784972	1.28848
CCDC117	130	280	0.246445	0.197776	0.784972	1.28791
DNM1L	130	280	0.37206	0.197864	0.784972	1.28766
SFMBT1	130	280	0.174074	0.197894	0.784972	1.28758
GGT1	130	280	0.258032	0.197942	0.784972	1.28744
CDC40	130	280	0.427676	0.19804	0.784972	1.28716
NUP188	130	280	0.389327	0.198041	0.784972	1.28715
AC010745.2	130	280	0.274226	0.198058	0.784972	1.2871
ABO	130	280	0.479329	0.198065	0.784972	1.28708
TUBA1B	130	280	0.203334	0.198106	0.784972	1.28697
ANKS1B	130	280	0.159235	0.19817	0.784972	1.28678
MEF2A	130	280	0.485074	0.198285	0.784972	1.28645
TSPOAP1	130	280	0.372295	0.198296	0.784972	1.28642
CHEK2	130	280	0.295553	0.198429	0.784972	1.28604
TJP2	130	280	0.403994	0.198489	0.784972	1.28587
ST13	130	280	0.173187	0.198794	0.784972	1.28499
YPEL2	130	280	0.373651	0.198829	0.784972	1.28489
UTY	130	280	0.185485	0.198886	0.784972	1.28473
TRIT1	130	280	0.314604	0.19898	0.784972	1.28446
RNF187	130	280	0.277026	0.199094	0.784972	1.28414
LLNLR-260G6.1	130	280	0.134791	0.199117	0.784972	1.28407
IRAK1	130	280	0.383843	0.199121	0.784972	1.28406
ELP2	130	280	0.364851	0.199165	0.784972	1.28393
RABGGTA	130	280	0.264527	0.199189	0.784972	1.28386
ANXA2R	130	280	0.399772	0.199495	0.785775	1.28299
TBC1D12	130	280	0.189748	0.199652	0.785879	1.28254
RABAC1	130	280	0.284993	0.199814	0.786212	1.28208
SSR3	130	280	0.38195	0.19994	0.786218	1.28172
CTD-2525I3.6	130	280	0.262642	0.200003	0.786218	1.28154
UTP6	130	280	0.378008	0.200288	0.786619	1.28073
PLEK	130	280	0.452862	0.200305	0.786619	1.28068
MFSD10	130	280	0.282011	0.200388	0.786633	1.28045
CLEC2B	130	280	0.294919	0.200425	0.786633	1.28034
RAPGEF5	130	280	0.191471	0.200686	0.7868	1.2796
RP11-678G14.2	130	280	0.335718	0.200764	0.7868	1.27938
STAG1	130	280	0.287898	0.200785	0.7868	1.27932
ZNF536	130	280	0.174532	0.200966	0.7868	1.2788
LINC01266	130	280	0.259549	0.201091	0.7868	1.27845
PTPN23	130	280	0.321784	0.201256	0.7868	1.27798
GPRIN3	130	280	0.333534	0.201391	0.7868	1.2776
RP11-422P24.12	130	280	0.208367	0.201471	0.7868	1.27737
HSPA4L	130	280	0.215659	0.201509	0.7868	1.27726
AGBL5	130	280	0.386847	0.201568	0.7868	1.2771
ALKBH5	130	280	0.418972	0.201652	0.7868	1.27686
CABIN1	130	280	0.415606	0.201864	0.7868	1.27626
RCC1	130	280	0.329994	0.202001	0.787014	1.27587
RFX5-AS1	130	280	0.452642	0.202285	0.787014	1.27507
CCDC146	130	280	0.388565	0.202402	0.787014	1.27474
FZR1	130	280	0.279245	0.202477	0.787014	1.27453
EBPL	130	280	0.419194	0.20254	0.787014	1.27435
AQR	130	280	0.428735	0.202693	0.787014	1.27392
C1GALT1	130	280	0.320231	0.20275	0.787014	1.27376
RP9	130	280	0.44457	0.202778	0.787014	1.27368
RBM12	130	280	0.394307	0.202839	0.787014	1.2735
SPRY3	130	280	0.277954	0.202977	0.787041	1.27312
SCNN1D	130	280	0.200477	0.203096	0.787041	1.27278
CC2D1B	130	280	0.261352	0.203233	0.787041	1.27239
LSM12	130	280	0.359632	0.203339	0.787041	1.2721
USP7	130	280	0.360271	0.203567	0.787041	1.27145
SLC25A28	130	280	0.38172	0.203691	0.787041	1.27111
RP11-68E19.2	130	280	0.444016	0.203795	0.787041	1.27081
FAH	130	280	0.451526	0.203972	0.787041	1.27032
CERS2	130	280	0.371673	0.204004	0.787041	1.27023
LRRC37B	130	280	0.421164	0.204021	0.787041	1.27018
IL6R	130	280	0.351819	0.204036	0.787041	1.27014
NDUFA3	130	280	0.277764	0.204059	0.787041	1.27007
LINC00877	130	280	0.21612	0.20408	0.787041	1.27001
IL4I1	130	280	0.350511	0.204339	0.787238	1.26929
TMEM120A	130	280	0.2427	0.204475	0.787238	1.2689
HAS2-AS1	130	280	0.194989	0.204703	0.787238	1.26827
TMEM245	130	280	0.405408	0.204911	0.787238	1.26768
ZFP1	130	280	0.265725	0.205062	0.787238	1.26726
OTULIN	130	280	0.268668	0.205162	0.787238	1.26698
GARS1	130	280	0.406205	0.20518	0.787238	1.26693
RNASEK	130	280	0.204263	0.205394	0.787238	1.26633
SMC3	130	280	0.390698	0.205493	0.787238	1.26606
PCMTD1	130	280	0.360937	0.205526	0.787238	1.26596
NOL7	130	280	0.319502	0.205532	0.787238	1.26595
SLF1	130	280	0.340749	0.205534	0.787238	1.26594
PEX1	130	280	0.333119	0.205542	0.787238	1.26592
CNNM4	130	280	0.372963	0.205605	0.787238	1.26574
C2orf49	130	280	0.274046	0.205673	0.787238	1.26555
RPL38	130	280	0.102254	0.205778	0.787238	1.26526
TJAP1	130	280	0.275662	0.205793	0.787238	1.26522
ANPEP	130	280	0.3589	0.205925	0.787238	1.26485
PSMA1	130	280	0.224265	0.206178	0.787611	1.26414
MMP2	130	280	0.230836	0.206548	0.788687	1.26311
ENO1	130	280	0.130916	0.206609	0.788696	1.26294
SESTD1	130	280	0.436784	0.206697	0.788808	1.2627
CTD-3092A11.2	130	280	0.269986	0.206827	0.788866	1.26234
IL12A	130	280	0.19031	0.206829	0.788866	1.26233
NUDT4	130	280	0.363017	0.207007	0.788871	1.26184
GNAI3	130	280	0.357311	0.207261	0.788871	1.26113
PELI1	130	280	0.424154	0.207298	0.788871	1.26103
USP37	130	280	0.454239	0.207438	0.788871	1.26064
EOGT	130	280	0.400023	0.207669	0.788871	1.26
PPA2	130	280	0.289654	0.207711	0.788871	1.25988
DIS3	130	280	0.434682	0.207789	0.788871	1.25967
ZNF277	130	280	0.379512	0.207827	0.788871	1.25956
TMEM144	130	280	0.243091	0.207843	0.788871	1.25952
PRKACB	130	280	0.400487	0.208445	0.789753	1.25785
CTSA	130	280	0.420631	0.208456	0.789753	1.25782
KATNIP	130	280	0.38212	0.20858	0.789753	1.25748
ZNF345	130	280	0.328062	0.208641	0.789762	1.25731
DICER1	130	280	0.427443	0.208788	0.790068	1.25691
POLE3	130	280	0.404628	0.208983	0.790394	1.25637
TXLNA	130	280	0.33128	0.209148	0.790796	1.25591
SMAD2	130	280	0.367366	0.209349	0.791338	1.25536
RAB38	130	280	0.262631	0.20965	0.791923	1.25453
ABCD3	130	280	0.338775	0.20968	0.791923	1.25445
ERG	130	280	0.242698	0.209784	0.791948	1.25416
CPOX	130	280	0.176794	0.209908	0.79212	1.25382
DMC1	130	280	0.157616	0.210124	0.792716	1.25322
HPF1	130	280	0.449911	0.210563	0.793343	1.25202
ADGRA3	130	280	0.354694	0.210658	0.793343	1.25176
SLC45A4	130	280	0.439862	0.210682	0.793343	1.25169
KIFAP3	130	280	0.388211	0.210709	0.793343	1.25162
HTT	130	280	0.376959	0.211134	0.793865	1.25045
EDIL3	130	280	0.182143	0.211441	0.794799	1.24961
ME2	130	280	0.336648	0.211667	0.795185	1.249
LAMA1	130	280	0.155174	0.211884	0.795361	1.2484
AHCTF1	130	280	0.397682	0.212059	0.795576	1.24792
VWCE	130	280	0.313517	0.212394	0.79597	1.24701
STARD10	130	280	0.321815	0.212459	0.79597	1.24683
EPHX1	130	280	0.23228	0.212659	0.7965	1.24629
NDUFAB1	130	280	0.456397	0.213219	0.798049	1.24476
CTC-524C5.2	130	280	0.279424	0.213309	0.798049	1.24452
NUTM2E	130	280	0.257788	0.213542	0.79805	1.24388
ITPRIP	130	280	0.314403	0.213557	0.79805	1.24384
SUV39H2	130	280	0.276676	0.213744	0.79805	1.24334
RNF20	130	280	0.321357	0.214237	0.79805	1.242
PLCG2	130	280	0.417599	0.214547	0.798742	1.24116
TNKS2	130	280	0.424089	0.214558	0.798742	1.24113
HPSE2	130	280	0.21421	0.214702	0.798822	1.24074
RNU12	130	280	0.303055	0.2148	0.798822	1.24047
ATP2A3	130	280	0.392841	0.214862	0.798822	1.24031
KCNMB3	130	280	0.312503	0.214999	0.798822	1.23994
CAPN15	130	280	0.326668	0.215111	0.798822	1.23963
FEM1C	130	280	0.342292	0.215456	0.799534	1.2387
WNT5B	130	280	0.167717	0.215873	0.799534	1.23758
TOMM20	130	280	0.222405	0.216169	0.799534	1.23678
HAUS2	130	280	0.433141	0.21617	0.799534	1.23678
RPN1	130	280	0.351371	0.216178	0.799534	1.23675
CCER2	130	280	0.168166	0.216278	0.799534	1.23649
RP11-574F11.4	130	280	0.309741	0.216421	0.799534	1.2361
CEP290	130	280	0.415868	0.216548	0.799534	1.23576
CLU	130	280	0.35294	0.216583	0.799534	1.23566
RP5-1174N9.3	130	280	0.256613	0.216633	0.799534	1.23553
SENP1	130	280	0.370703	0.216635	0.799534	1.23553
TEX9	130	280	0.288361	0.216647	0.799534	1.23549
[truncated: 11,523 more rows]

## Sheet: Table S6b
Table S6b. LMPP cycling TET2mut vs TET2WT within CH
Gene	TotalA	TotalB	log2FC	p.value	FDR	z_score_ranking
AKAP6	56	115	2.29792	5.33271e-08	0.000790909	5.43984
PIK3CA	56	115	2.32499	7.80245e-07	0.00333826	4.94024
TSPOAP1	56	115	2.32244	1.02579e-06	0.00333826	4.88663
CCDC152	56	115	2.41085	3.33167e-06	0.00731254	4.64924
ALDH2	56	115	1.72337	1.51103e-05	0.0232154	4.32707
MKRN1	56	115	1.97667	2.62134e-05	0.0287673	4.20409
DNMT3B	56	115	1.95803	2.99701e-05	0.0287788	4.17369
ATXN2	56	115	1.37951	7.80316e-05	0.0634737	3.95037
SGO2	56	115	1.92145	9.27444e-05	0.0687487	3.90883
NCOA6	56	115	1.58881	9.3968e-05	0.0687487	3.90566
DLEU2	56	115	1.38705	0.000140998	0.0699559	3.80641
TGFBR2	56	115	1.8305	0.00014667	0.0699559	3.79664
SIPA1L3	56	115	1.31564	0.000198596	0.080144	3.7208
C1QTNF4	56	115	1.59134	0.000203406	0.080144	3.71475
CERK	56	115	1.63854	0.0002077	0.080144	3.70946
LINC01036	56	115	2.03729	0.000227854	0.080144	3.68595
MYO1F	56	115	1.74259	0.000237557	0.080144	3.67531
ABHD17B	56	115	1.71976	0.000246519	0.080144	3.66585
C22orf23	56	115	1.25976	0.000249572	0.080144	3.6627
MAU2	56	115	1.63729	0.000250734	0.080144	3.66151
KDM5B	56	115	1.48214	0.000255052	0.080144	3.65713
IGFBP7	56	115	1.57821	0.000263985	0.0811174	3.6483
BCL2	56	115	1.68854	0.000282324	0.0815964	3.631
RASAL3	56	115	1.62229	0.000303218	0.0815964	3.61253
ZBTB4	56	115	1.68436	0.000305187	0.0815964	3.61086
PROM1	56	115	1.1954	0.000328623	0.0815964	3.59162
UBALD2	56	115	1.60997	0.000328964	0.0815964	3.59135
MYO9B	56	115	1.18049	0.000335312	0.0817736	3.58637
BCAT1	56	115	1.26376	0.000367261	0.0868093	3.56256
CRAMP1	56	115	1.40724	0.000373467	0.0869385	3.55816
B4GALT1	56	115	1.64254	0.000382937	0.0878125	3.55157
FBXO33	56	115	1.49336	0.000414541	0.0923044	3.53065
PECAM1	56	115	1.13626	0.000434457	0.0941901	3.51822
MAZ	56	115	1.00593	0.000450267	0.0941901	3.50872
ITGAV	56	115	1.65554	0.000450838	0.0941901	3.50838
CD55	56	115	1.4001	0.000460074	0.0942164	3.50299
ERLEC1	56	115	1.46268	0.000472186	0.0942164	3.49606
BOD1L1	56	115	1.50614	0.000526973	0.0991048	3.46666
MED13L	56	115	0.911271	0.000528793	0.0991048	3.46573
ZNF136	56	115	1.5356	0.000583161	0.104204	3.43933
CARS1	56	115	1.61488	0.000594037	0.104204	3.43432
CDC73	56	115	1.3116	0.000596847	0.104204	3.43304
PNKD	56	115	0.954831	0.000604633	0.104271	3.42953
EFHD2	56	115	1.5224	0.000651107	0.104271	3.40938
TAPT1	56	115	1.3396	0.000653468	0.104271	3.40839
EAF2	56	115	1.24783	0.000654102	0.104271	3.40813
GNPTAB	56	115	1.11308	0.000668509	0.104271	3.40218
LMBRD1	56	115	1.63253	0.000675148	0.104271	3.39948
BTN3A2	56	115	1.60821	0.00067769	0.104271	3.39845
MTMR2	56	115	1.45509	0.000703069	0.105512	3.38838
RELCH	56	115	1.72413	0.000703764	0.105512	3.38811
LASP1	56	115	1.3605	0.000728426	0.105512	3.37865
GAPT	56	115	1.59714	0.000730486	0.105512	3.37787
CTSG	56	115	1.50949	0.000739276	0.105512	3.37458
OPA1	56	115	1.20751	0.000744265	0.105512	3.37273
KIF14	56	115	1.72019	0.000751996	0.105512	3.36988
MAN2A2	56	115	1.25976	0.00076608	0.105512	3.36477
KIDINS220	56	115	1.6467	0.000767437	0.105512	3.36428
LONP1	56	115	1.33328	0.000769155	0.105512	3.36366
C1orf52	56	115	1.58698	0.000781541	0.106262	3.35925
PRAM1	56	115	1.56807	0.000820275	0.10728	3.34586
SYTL1	56	115	1.37818	0.000822527	0.10728	3.3451
TENT2	56	115	1.20708	0.000855663	0.10728	3.33413
ZNF433-AS1	56	115	1.20117	0.000858357	0.10728	3.33326
SPNS3	56	115	1.72713	0.00088436	0.10728	3.32494
GAS7	56	115	1.67792	0.000890755	0.10728	3.32294
GPT2	56	115	1.3811	0.000897525	0.10728	3.32082
MUTYH	56	115	1.45768	0.000906256	0.10728	3.31812
IGLL1	56	115	1.52069	0.000927222	0.10728	3.31173
SMG1	56	115	0.934043	0.000929156	0.10728	3.31114
RAB2B	56	115	1.61551	0.000960091	0.10728	3.30197
PGM1	56	115	1.65262	0.000966989	0.10728	3.29996
ZDHHC20	56	115	1.29838	0.00099174	0.10728	3.29286
FOCAD	56	115	1.668	0.000994395	0.10728	3.29211
SH3PXD2A	56	115	1.54061	0.000998508	0.10728	3.29095
TASOR	56	115	1.48174	0.00103045	0.108069	3.28208
VAV1	56	115	1.25331	0.00104764	0.108069	3.27741
ARAP2	56	115	1.51154	0.00104913	0.108069	3.27701
NFATC3	56	115	1.30539	0.00106213	0.108069	3.27353
ASPH	56	115	1.36369	0.00106955	0.108109	3.27156
LRRC8B	56	115	1.64559	0.00107805	0.108256	3.26932
GCC2	56	115	1.25656	0.00110945	0.109371	3.26119
NUP50	56	115	1.54275	0.00111051	0.109371	3.26092
KCTD3	56	115	1.53385	0.00113719	0.111285	3.25418
CSK	56	115	1.26179	0.00117139	0.113191	3.24576
SNX10	56	115	1.59078	0.00121182	0.115642	3.23608
DRAM1	56	115	1.59183	0.00125042	0.116851	3.22712
MED24	56	115	1.29988	0.00126799	0.116875	3.22313
TTK	56	115	1.6132	0.00129759	0.11726	3.21651
FNDC3B	56	115	1.46543	0.0012998	0.11726	3.21602
RANBP9	56	115	1.11821	0.00131849	0.11726	3.21192
ZZEF1	56	115	1.31813	0.00133453	0.11726	3.20845
WASH6P	56	115	1.07549	0.00133959	0.11726	3.20736
CD9	56	115	1.68181	0.00137876	0.117684	3.19906
MAN1A1	56	115	1.28727	0.00142624	0.118447	3.18929
CTDSPL2	56	115	1.07198	0.00146165	0.12009	3.18219
SH3RF1	56	115	1.58172	0.00148584	0.121402	3.17744
GMFB	56	115	1.51325	0.00157501	0.124618	3.1605
XIAP	56	115	1.4382	0.00157857	0.124618	3.15984
MED25	56	115	1.30896	0.00159505	0.125032	3.15681
MARCHF7	56	115	1.03646	0.00167329	0.129841	3.14282
KDM1A	56	115	1.36289	0.00168718	0.129929	3.1404
YOD1	56	115	1.1806	0.00169134	0.129929	3.13968
RP11-514P8.10	56	115	0.770334	0.00171901	0.130977	3.13492
UBA6	56	115	1.02009	0.00173688	0.130977	3.13188
FXR1	56	115	0.755109	0.00173909	0.130977	3.13151
SYNGR1	56	115	1.15179	0.00178684	0.132127	3.12355
RDH14	56	115	1.20983	0.00178875	0.132127	3.12324
ANKRD26	56	115	1.58842	0.0018085	0.132313	3.12
SNX29	56	115	1.52719	0.00188987	0.135983	3.10701
RNF149	56	115	1.06494	0.00192754	0.136606	3.10118
ZDHHC12	56	115	1.11146	0.00195303	0.136606	3.09728
RUNX3	56	115	1.5444	0.00195731	0.136606	3.09663
ZCCHC2	56	115	1.50814	0.00198319	0.136606	3.09274
LINC01515	56	115	1.44851	0.00198539	0.136606	3.09241
TLE4	56	115	1.10219	0.00199788	0.136606	3.09055
PIP5K1A	56	115	1.44203	0.00216267	0.14339	3.06693
MAP4	56	115	1.18127	0.00217898	0.14339	3.06469
NADSYN1	56	115	1.36688	0.00218083	0.14339	3.06443
DENND4C	56	115	1.224	0.00218226	0.14339	3.06424
TSEN15	56	115	1.36471	0.00218502	0.14339	3.06386
TCF7L2	56	115	1.25711	0.00219323	0.14339	3.06274
ALG13	56	115	1.3013	0.00227524	0.145653	3.05173
KTN1	56	115	0.586497	0.00229574	0.145751	3.04904
NUFIP2	56	115	0.904885	0.00233097	0.147379	3.04446
MAP2K4	56	115	1.43446	0.00235162	0.14747	3.04181
ABHD15	56	115	0.863828	0.00238024	0.147974	3.03816
HOTAIRM1	56	115	0.829616	0.00239817	0.147974	3.0359
HOOK2	56	115	1.36084	0.00243045	0.14877	3.03187
MFAP1	56	115	1.61582	0.00250381	0.151213	3.02288
UHMK1	56	115	1.43603	0.00250971	0.151213	3.02217
MYO5A	56	115	1.48347	0.00260036	0.153391	3.01141
BAZ1B	56	115	1.04683	0.00260578	0.153391	3.01078
FBXL5	56	115	1.11544	0.00264884	0.154963	3.0058
CRELD2	56	115	1.47287	0.00267331	0.154992	3.003
SGK3	56	115	0.957698	0.00272816	0.156401	2.99682
DIP2B	56	115	1.03971	0.00282753	0.156919	2.98589
LSP1	56	115	0.757483	0.00287077	0.157648	2.98125
SLC2A5	56	115	1.39289	0.00287327	0.157648	2.98098
VPS9D1	56	115	1.62667	0.00289357	0.157648	2.97882
MORC4	56	115	0.863399	0.00291187	0.158084	2.97689
OTUB1	56	115	1.28534	0.0029294	0.158477	2.97505
C12orf75	56	115	1.4349	0.00298091	0.159053	2.9697
WNK1	56	115	0.94717	0.00299018	0.159053	2.96875
MXD1	56	115	1.25231	0.00299927	0.159053	2.96781
RAB32	56	115	1.47791	0.00307213	0.159091	2.96043
TPGS1	56	115	0.869662	0.00307968	0.159091	2.95967
NDE1	56	115	1.27672	0.0030821	0.159091	2.95943
SMIM7	56	115	1.03881	0.00308426	0.159091	2.95921
PCGF3	56	115	1.34874	0.00310005	0.159091	2.95764
RAP1A	56	115	0.787404	0.00312146	0.159091	2.95552
UBP1	56	115	1.27697	0.00315319	0.159091	2.9524
IFI16	56	115	1.00958	0.00315404	0.159091	2.95231
KIF15	56	115	1.58325	0.00315821	0.159091	2.9519
TCAF1	56	115	1.4537	0.00323384	0.159745	2.94459
TMX4	56	115	1.18468	0.00323837	0.159745	2.94416
ZNF575	56	115	1.13239	0.00324516	0.159745	2.94351
CRKL	56	115	1.37144	0.00329972	0.159927	2.93834
CTC-444N24.11	56	115	1.34217	0.00332904	0.160337	2.9356
GATAD1	56	115	1.46907	0.00337909	0.162238	2.93097
FLVCR1	56	115	1.37052	0.0034169	0.163242	2.92751
RAD21	56	115	0.820657	0.00346312	0.163466	2.92333
RPRD2	56	115	1.14874	0.00347913	0.163466	2.92189
AGO4	56	115	1.38365	0.00352664	0.163696	2.91766
LIMD1	56	115	1.41996	0.0035774	0.165054	2.9132
CEP135	56	115	1.3134	0.00358822	0.165058	2.91226
RP11-666F17.1	56	115	0.73505	0.00372008	0.169099	2.90097
ZNF90	56	115	1.30425	0.00376135	0.169248	2.89751
MT-ATP6	56	115	0.213061	0.00382413	0.170796	2.89232
ZNF131	56	115	0.735267	0.0038636	0.172059	2.88909
ADAM32	56	115	1.012	0.0038749	0.172063	2.88817
CYP2U1-AS1	56	115	1.22905	0.00393357	0.173568	2.88344
KANSL1	56	115	0.713081	0.00395121	0.173568	2.88203
TXNRD1	56	115	0.56947	0.0040093	0.173568	2.87743
MINK1	56	115	1.22499	0.00403404	0.173568	2.87549
ATXN1	56	115	1.26216	0.00404369	0.173568	2.87473
ATP2A3	56	115	0.934939	0.00413307	0.174878	2.86782
USP20	56	115	1.32736	0.00414734	0.174878	2.86673
ZNF195	56	115	1.31521	0.00415455	0.174878	2.86618
ACSL1	56	115	1.48053	0.00420895	0.175959	2.86206
MPO	56	115	1.34381	0.00421458	0.175959	2.86164
ABR	56	115	1.36872	0.00426366	0.177046	2.85797
ZNF665	56	115	1.19586	0.00429384	0.177818	2.85573
RPAP3	56	115	1.23222	0.00431243	0.178108	2.85436
STAU1	56	115	0.761509	0.00436613	0.178883	2.85042
LRCH1	56	115	1.27934	0.00437815	0.178899	2.84955
CBL	56	115	1.27603	0.00450873	0.180167	2.84019
BLM	56	115	1.40404	0.00454705	0.180167	2.83748
WTAP	56	115	0.627677	0.00455336	0.180167	2.83704
ADA	56	115	1.27224	0.00460059	0.180167	2.83375
IL10RB	56	115	1.42887	0.00460233	0.180167	2.83363
FAM229B	56	115	1.45601	0.00478924	0.182426	2.82088
ABCA2	56	115	0.863375	0.00491812	0.184866	2.81235
SPTAN1	56	115	1.17338	0.00492127	0.184866	2.81214
PIK3R1	56	115	1.07382	0.00501077	0.186405	2.80634
ANKRD13A	56	115	1.38236	0.00518696	0.190197	2.79519
TXNDC12	56	115	0.869651	0.00527918	0.192006	2.78949
RTCA	56	115	1.3084	0.00540786	0.193898	2.78168
PER2	56	115	1.30676	0.00541251	0.193898	2.7814
PPP6C	56	115	0.928608	0.00542672	0.193898	2.78055
TMEM268	56	115	1.24976	0.00549079	0.194379	2.77674
KCMF1	56	115	1.1677	0.00554484	0.194546	2.77355
UBE4B	56	115	1.20429	0.00556605	0.194546	2.77231
GLS	56	115	0.97409	0.00558639	0.194546	2.77112
LINC01433	56	115	0.53955	0.00559127	0.194546	2.77084
ZDHHC2	56	115	1.2427	0.00559681	0.194546	2.77051
BIRC5	56	115	1.42635	0.00562368	0.194574	2.76895
TUBGCP2	56	115	1.09102	0.00564828	0.194574	2.76753
CASP1	56	115	1.32358	0.00566776	0.194773	2.76641
SDK2	56	115	1.45817	0.0058427	0.197337	2.75648
PACS1	56	115	1.05451	0.00585191	0.197337	2.75597
RRM2B	56	115	1.31839	0.0058594	0.197337	2.75555
MYL12-AS1	56	115	0.952555	0.00592509	0.197469	2.7519
SMIM20	56	115	1.33163	0.00600287	0.19834	2.74762
MCAT	56	115	1.26828	0.00603527	0.198983	2.74586
H6PD	56	115	1.33573	0.00614333	0.20119	2.74003
PPM1B	56	115	1.04835	0.00617996	0.20119	2.73808
ZNF655	56	115	1.31576	0.00621	0.201713	2.73648
CENPW	56	115	1.31709	0.00624748	0.202175	2.7345
RAB22A	56	115	1.41809	0.00626369	0.202175	2.73365
AC006129.2	56	115	1.16524	0.00646505	0.206924	2.72321
YPEL3	56	115	1.35335	0.00650222	0.206924	2.72132
ZNF598	56	115	1.14238	0.00654032	0.206924	2.71939
UBXN7	56	115	1.06067	0.00655041	0.206924	2.71888
GEMIN8	56	115	1.25255	0.00662416	0.206924	2.71517
FGD1	56	115	0.626399	0.00664768	0.206924	2.714
GLG1	56	115	1.27206	0.00665023	0.206924	2.71387
TMIGD2	56	115	1.30712	0.00665629	0.206924	2.71357
CHML	56	115	1.23629	0.00669051	0.206924	2.71187
KCTD19	56	115	0.760571	0.00669364	0.206924	2.71171
CCDC47	56	115	0.909276	0.00676927	0.208423	2.70799
TBC1D31	56	115	1.27324	0.00679742	0.208454	2.70661
TMEM260	56	115	1.20949	0.00685243	0.208887	2.70393
WDR88	56	115	0.868606	0.00689323	0.208904	2.70196
SLMAP	56	115	1.11581	0.00690088	0.208904	2.70159
PI4KB	56	115	1.15769	0.00690728	0.208904	2.70128
DALRD3	56	115	1.33966	0.00710547	0.212676	2.69186
CBLL1	56	115	1.30796	0.00714466	0.212676	2.69003
DNAJC3	56	115	1.09404	0.00715655	0.212676	2.68947
NCBP1	56	115	1.37561	0.0072521	0.213267	2.68504
RP11-110G21.1	56	115	1.22882	0.00729645	0.213267	2.683
SMARCB1	56	115	0.72315	0.00729659	0.213267	2.683
SHLD1	56	115	1.22534	0.00730239	0.213267	2.68273
BRD1	56	115	1.1414	0.00730867	0.213267	2.68244
KLHL24	56	115	1.01097	0.00734196	0.213267	2.68092
SCAI	56	115	1.04554	0.00735929	0.213267	2.68013
VEZT	56	115	0.929551	0.0074194	0.213267	2.67741
KNTC1	56	115	1.23995	0.00745372	0.213267	2.67586
NQO1-DT	56	115	0.684866	0.00747522	0.213267	2.6749
TENT4A	56	115	1.36104	0.00748183	0.213267	2.6746
PDIA3	56	115	0.721787	0.00752494	0.214093	2.67267
WAPL	56	115	1.0944	0.00763868	0.215914	2.66764
TFEC	56	115	1.23552	0.00773939	0.216985	2.66323
SPNS2	56	115	1.308	0.00779689	0.218199	2.66074
RP11-53I6.3	56	115	0.806772	0.00782049	0.218462	2.65972
RP11-307L3.4	56	115	1.20108	0.00812141	0.223561	2.64698
PHF21A	56	115	1.06068	0.008134	0.223561	2.64646
CHD2	56	115	0.718376	0.00824395	0.224927	2.64191
MIS18BP1	56	115	0.719711	0.00827057	0.224927	2.64082
EPG5	56	115	1.30608	0.00830546	0.224927	2.63939
TBC1D2	56	115	1.25644	0.00834836	0.224927	2.63765
NUCB2	56	115	0.342927	0.00842392	0.225087	2.63459
PXK	56	115	1.25752	0.00848167	0.225845	2.63227
KIAA1958	56	115	1.31495	0.00851585	0.226255	2.6309
NUP210	56	115	1.02368	0.00858452	0.226255	2.62817
GRAMD4	56	115	1.20512	0.00859306	0.226255	2.62783
DNAJC5	56	115	1.20653	0.00867334	0.227063	2.62467
CENPM	56	115	1.41708	0.00874042	0.227455	2.62204
CEP131	56	115	1.10164	0.00874942	0.227455	2.62169
POU2F1	56	115	1.15491	0.00879462	0.228244	2.61994
RNF214	56	115	1.26218	0.00893521	0.228904	2.61452
RP11-115D10.1	56	115	0.727127	0.00897542	0.228904	2.61299
MASTL	56	115	1.33541	0.00898452	0.228904	2.61264
MGRN1	56	115	1.02177	0.00898651	0.228904	2.61257
XRN1	56	115	1.00721	0.00899884	0.228904	2.6121
CLEC2D	56	115	1.03462	0.00917405	0.230391	2.6055
SOS2	56	115	1.17926	0.00918197	0.230391	2.6052
LRRC42	56	115	0.916628	0.00926677	0.230391	2.60205
DUSP10	56	115	1.19232	0.00927797	0.230391	2.60164
AC096558.1	56	115	1.23015	0.00933941	0.230391	2.59937
SKAP2	56	115	1.18866	0.00935715	0.230391	2.59872
IPO5	56	115	0.795345	0.0093888	0.230391	2.59756
AP2M1	56	115	0.512718	0.00940174	0.230391	2.59709
ABHD17A	56	115	0.753724	0.00940218	0.230391	2.59707
P4HTM	56	115	1.27772	0.00952417	0.231952	2.59264
RP11-268P4.5	56	115	1.2096	0.0095424	0.231977	2.59198
PLCXD2	56	115	0.728644	0.00963052	0.233749	2.58882
PTEN	56	115	0.652762	0.0097132	0.234414	2.58588
TTBK2	56	115	1.13903	0.00978769	0.235333	2.58324
NLRX1	56	115	1.08938	0.00983488	0.236099	2.58158
MT-CO3	56	115	0.182689	0.0098936	0.23701	2.57953
STK26	56	115	1.21041	0.00990687	0.23701	2.57906
MLST8	56	115	1.04414	0.00993454	0.23701	2.5781
HDAC9	56	115	1.38012	0.00995014	0.237014	2.57756
NPW	56	115	0.871831	0.0100084	0.237299	2.57554
NAA16	56	115	1.07512	0.0100262	0.237354	2.57492
AC009542.2	56	115	0.683923	0.0100492	0.237533	2.57413
KDM5A	56	115	0.816758	0.010136	0.238625	2.57115
GTPBP6	56	115	1.20943	0.0101489	0.238625	2.57071
ZFP36L2	56	115	0.519846	0.0101896	0.238625	2.56933
CHSY1	56	115	1.2216	0.0102207	0.238625	2.56827
ADA2	56	115	1.11624	0.0102255	0.238625	2.56811
POLR3GL	56	115	0.954387	0.0102337	0.238625	2.56783
PPP2R1A	56	115	0.784914	0.0102352	0.238625	2.56778
TRAPPC3	56	115	1.02639	0.0103301	0.240326	2.56458
COASY	56	115	1.14121	0.0103395	0.240326	2.56426
MAD2L1	56	115	1.1746	0.0104098	0.240498	2.56191
GYPC	56	115	0.694965	0.010439	0.240498	2.56094
FAM160B1	56	115	1.28357	0.0104976	0.240498	2.55899
COPA	56	115	0.814151	0.0105149	0.240498	2.55842
SYTL2	56	115	0.767417	0.0105261	0.240498	2.55805
TPT1-AS1	56	115	1.1979	0.0106081	0.240498	2.55535
ZNF274	56	115	1.20467	0.0106171	0.240498	2.55505
MADD	56	115	1.09691	0.0106295	0.240498	2.55465
DNM2	56	115	0.865874	0.0106303	0.240498	2.55462
TMEM69	56	115	1.14004	0.0106445	0.240498	2.55416
TBC1D1	56	115	1.06925	0.0106584	0.240498	2.5537
PPP1R18	56	115	0.982328	0.0106599	0.240498	2.55365
IQSEC1	56	115	1.08466	0.0108047	0.242202	2.54895
ARNT	56	115	1.17142	0.0108361	0.242202	2.54794
CTD-2353F22.1	56	115	0.987207	0.0108688	0.242202	2.54689
DGKZ	56	115	1.03404	0.0108888	0.242202	2.54625
SMIM24	56	115	0.768139	0.0109149	0.242202	2.54541
IL17RA	56	115	1.1561	0.0109204	0.242202	2.54523
ATF4	56	115	0.487717	0.0109719	0.242202	2.54359
FANK1	56	115	0.885193	0.0110717	0.242922	2.54043
HAUS8	56	115	1.18649	0.01113	0.242922	2.53859
RP11-106M7.1	56	115	0.756372	0.011131	0.242922	2.53856
NSRP1	56	115	1.0443	0.0111724	0.243208	2.53726
NDUFAF1	56	115	1.2925	0.0111897	0.243208	2.53672
WASHC2C	56	115	1.12317	0.0112126	0.243319	2.536
NXT2	56	115	1.08638	0.0112914	0.244609	2.53355
SPSB1	56	115	1.51624	0.0116742	0.248485	2.52184
RP11-537P24.1	56	115	1.58914	0.011679	0.248485	2.5217
ZNF367	56	115	1.35412	0.0117094	0.248485	2.52078
RAB8B	56	115	1.20826	0.0117849	0.249516	2.51852
LRP5	56	115	1.18873	0.0118203	0.249538	2.51747
EXOSC1	56	115	1.27255	0.0119281	0.249538	2.51427
HAMP	56	115	0.785241	0.0119442	0.249538	2.51379
NACC1	56	115	1.00913	0.0119539	0.249538	2.5135
KNL1	56	115	1.25152	0.0120658	0.250521	2.51021
ERBIN	56	115	0.9493	0.0120745	0.250521	2.50996
RFX8	56	115	1.07637	0.0120936	0.250521	2.5094
VARS2	56	115	0.939737	0.012129	0.250521	2.50837
NUP133	56	115	1.13472	0.0122851	0.253013	2.50385
APEH	56	115	1.1886	0.0123788	0.254602	2.50116
PDE5A	56	115	1.32763	0.012479	0.255296	2.4983
ADGRE2	56	115	1.40258	0.012518	0.255412	2.49719
RP11-122G18.10	56	115	0.82284	0.0125353	0.255412	2.4967
SMUG1	56	115	1.04291	0.0126544	0.255593	2.49335
HOXA10	56	115	1.31559	0.0126892	0.255593	2.49237
SEPTIN8	56	115	0.830375	0.0127095	0.255593	2.49181
PSMG2	56	115	0.869596	0.0127569	0.255593	2.49049
ZDHHC5	56	115	1.09932	0.0127591	0.255593	2.49042
KMT2A	56	115	0.785022	0.0127913	0.255823	2.48953
NIPA1	56	115	1.07102	0.0129179	0.256562	2.48602
CTD-2054N24.2	56	115	1.15397	0.0130404	0.256614	2.48266
SMURF2	56	115	1.14345	0.0132407	0.258926	2.47723
CDC25B	56	115	1.24428	0.0132463	0.258926	2.47708
DNHD1	56	115	1.32751	0.0134393	0.261518	2.47191
MDGA2	56	115	1.25148	0.0135386	0.261644	2.46928
WDFY1	56	115	1.28345	0.0136794	0.262032	2.46557
PPP1R10	56	115	1.15652	0.0137015	0.262032	2.46499
TFCP2	56	115	1.19571	0.0137065	0.262032	2.46487
BRI3BP	56	115	1.22229	0.0137257	0.262032	2.46436
ZNF586	56	115	0.997681	0.0137563	0.262032	2.46357
TLK1	56	115	0.675791	0.0137677	0.262032	2.46327
CH507-528H12.1	56	115	0.648848	0.0137999	0.262032	2.46243
MTMR14	56	115	1.04652	0.0138807	0.262032	2.46034
CDK14	56	115	1.09577	0.0138919	0.262032	2.46005
TRIOBP	56	115	1.17636	0.0139167	0.262032	2.45941
SERPINE2	56	115	1.14131	0.0139194	0.262032	2.45934
DNAH17	56	115	1.02724	0.0140199	0.262032	2.45675
NIPSNAP2	56	115	0.918587	0.0140505	0.262032	2.45597
CEP63	56	115	1.22465	0.0140581	0.262032	2.45578
MIR3936HG	56	115	1.21931	0.0140937	0.262032	2.45487
HMBOX1	56	115	0.935574	0.0141115	0.262032	2.45441
OIP5	56	115	1.19733	0.0141209	0.262032	2.45417
TYSND1	56	115	0.985618	0.0141253	0.262032	2.45406
VIM	56	115	0.412399	0.0141284	0.262032	2.45398
AUTS2	56	115	0.649131	0.0141666	0.262032	2.45301
CEP78	56	115	1.21577	0.0142265	0.262032	2.45149
LNCAROD	56	115	1.4096	0.0143414	0.262414	2.4486
ZBTB46	56	115	0.961639	0.014347	0.262414	2.44845
GPSM1	56	115	1.09803	0.0143907	0.262899	2.44736
TBC1D2B	56	115	1.19009	0.0145725	0.265274	2.44283
NMRK1	56	115	1.1827	0.0146686	0.266393	2.44046
BRAF	56	115	0.714905	0.0147608	0.267752	2.43819
TIMM8B	56	115	1.07688	0.0148005	0.267889	2.43722
MED12	56	115	1.038	0.0148526	0.267889	2.43595
LEMD3	56	115	1.13821	0.0148531	0.267889	2.43594
WDR5B-DT	56	115	1.11234	0.0149097	0.267889	2.43456
LAMP2	56	115	0.873969	0.0149263	0.267889	2.43416
SPCS3	56	115	0.73906	0.0149608	0.267889	2.43333
AP5M1	56	115	1.19895	0.0149666	0.267889	2.43319
TROAP	56	115	1.35815	0.0149846	0.267889	2.43275
SEPTIN7	56	115	0.373578	0.0150219	0.268057	2.43185
SH3GLB1	56	115	1.01436	0.0150909	0.268451	2.43019
GAS2	56	115	0.752782	0.0150964	0.268451	2.43006
HOXA6	56	115	1.08332	0.0151762	0.268453	2.42815
CDK13	56	115	0.738593	0.0151877	0.268453	2.42787
CNTROB	56	115	1.0438	0.0152249	0.268453	2.42698
BAHCC1	56	115	1.09478	0.0152363	0.268453	2.42671
MED9	56	115	1.16846	0.0152908	0.268796	2.42542
NFYC	56	115	1.10121	0.0154219	0.269871	2.42232
ZNF814	56	115	0.956184	0.0154362	0.269871	2.42198
AKAP17A	56	115	0.979502	0.0154398	0.269871	2.4219
RP11-815J21.4	56	115	1.2142	0.0155143	0.270162	2.42015
PIK3CD	56	115	1.147	0.0155268	0.270162	2.41985
PREPL	56	115	1.10869	0.0157568	0.272485	2.4145
MRPL27	56	115	1.16473	0.0157924	0.272622	2.41368
CYB5R4	56	115	1.02687	0.0158153	0.272711	2.41315
TMEM107	56	115	1.15144	0.0158914	0.273485	2.4114
ANKRD11	56	115	0.516971	0.0160858	0.273958	2.40696
FUT8	56	115	1.18473	0.0161	0.273958	2.40664
CLEC12A	56	115	0.636568	0.0161016	0.273958	2.40661
PFKFB2	56	115	0.746317	0.0161326	0.274183	2.4059
BTBD10	56	115	1.18276	0.016214	0.274602	2.40406
ECI1	56	115	1.26452	0.0162785	0.274838	2.40261
TCIRG1	56	115	1.046	0.0163629	0.275348	2.40072
AP5B1	56	115	1.05346	0.0164847	0.275348	2.398
ZNF714	56	115	1.10874	0.0165249	0.275348	2.39711
MBNL1	56	115	0.345477	0.0165474	0.275348	2.39661
KLHDC10	56	115	1.15146	0.0165706	0.275348	2.3961
CCDC200	56	115	0.711413	0.0167273	0.276201	2.39265
ZNF592	56	115	1.07381	0.0167531	0.276201	2.39208
CTSZ	56	115	0.657312	0.0167547	0.276201	2.39205
C18orf25	56	115	1.05962	0.0168423	0.277051	2.39013
MFAP4	56	115	0.951534	0.0169112	0.277887	2.38863
TRIM33	56	115	0.977002	0.0170234	0.278724	2.3862
FAM78A	56	115	1.07972	0.0170448	0.278724	2.38574
SLC25A40	56	115	0.95485	0.0170535	0.278724	2.38555
LINC01138	56	115	1.11265	0.017081	0.278724	2.38496
LRRCC1	56	115	1.19983	0.0170837	0.278724	2.3849
RP11-445F6.2	56	115	0.907465	0.0170892	0.278724	2.38478
PAPSS1	56	115	1.01612	0.0171806	0.279423	2.38282
AC009133.17	56	115	1.05981	0.0171948	0.279423	2.38252
SMG6	56	115	0.729703	0.0172351	0.279423	2.38165
ZADH2	56	115	1.07147	0.0172412	0.279423	2.38152
DEPDC1	56	115	1.09417	0.0172935	0.279682	2.38041
CDKN3	56	115	1.33285	0.0173218	0.279844	2.37981
IKZF1	56	115	0.761622	0.017378	0.280457	2.37861
MRPS6	56	115	1.13223	0.0174366	0.281108	2.37737
MGME1	56	115	1.18652	0.0174972	0.281738	2.37609
NUP37	56	115	1.22187	0.0175124	0.281738	2.37577
RAB18	56	115	1.02179	0.0175495	0.28204	2.37499
TMPO	56	115	0.99671	0.0177667	0.284313	2.37044
ORC3	56	115	1.04341	0.0177971	0.284313	2.36981
PAN3	56	115	0.448894	0.0178157	0.284313	2.36943
COTL1	56	115	1.03693	0.0178389	0.284313	2.36894
TBC1D5	56	115	0.615007	0.0178901	0.284538	2.36788
FAM120B	56	115	1.24809	0.0179321	0.284912	2.36702
MSRB2	56	115	1.27875	0.0181045	0.286171	2.36347
ZNF26	56	115	1.04235	0.0181333	0.286174	2.36289
VPS36	56	115	0.880564	0.018142	0.286174	2.36271
CNIH4	56	115	1.16379	0.0181756	0.286411	2.36202
DPM1	56	115	0.736859	0.0182204	0.286498	2.36111
TIMP2	56	115	1.04193	0.0182371	0.286498	2.36077
ZC3HAV1	56	115	0.72295	0.0183946	0.288089	2.35758
MAP4K3-DT	56	115	1.19543	0.0184333	0.288401	2.3568
POM121C	56	115	1.02454	0.018504	0.288766	2.35538
SPHK2	56	115	0.9562	0.0185631	0.288766	2.35419
RP13-401N8.1	56	115	0.781454	0.0185771	0.288766	2.35391
PRR14	56	115	1.11883	0.0185882	0.288766	2.35369
TRDMT1	56	115	1.17413	0.0186593	0.288994	2.35227
VRK2	56	115	1.06002	0.018704	0.289394	2.35138
ELF4	56	115	1.23936	0.01884	0.29062	2.34868
HIPK3	56	115	0.898507	0.0191728	0.293308	2.34215
GAB2	56	115	0.756658	0.0192146	0.293308	2.34134
DHX40	56	115	0.935862	0.0192242	0.293308	2.34115
DICER1	56	115	1.06676	0.019352	0.293404	2.33868
RBBP6	56	115	0.689803	0.0193899	0.293404	2.33795
YTHDF3	56	115	0.851236	0.0193932	0.293404	2.33789
ZNF407	56	115	1.22375	0.0194243	0.293404	2.33729
AC138969.4	56	115	0.804625	0.0194597	0.293404	2.33661
TAX1BP1	56	115	0.963457	0.0195356	0.293801	2.33515
LAX1	56	115	1.07406	0.0195504	0.293801	2.33487
URM1	56	115	0.895629	0.0195625	0.293801	2.33464
ITGB1	56	115	0.790805	0.0196585	0.294157	2.3328
NDEL1	56	115	0.958956	0.0196628	0.294157	2.33272
NREP	56	115	0.932363	0.0197893	0.294983	2.33032
ZFC3H1	56	115	0.942241	0.019814	0.294983	2.32985
PTMS	56	115	0.630589	0.0198928	0.295717	2.32836
ATM	56	115	0.991383	0.0199018	0.295717	2.32819
OSBPL9	56	115	0.669679	0.0199796	0.295753	2.32673
ZER1	56	115	1.0683	0.0200315	0.295783	2.32576
DNAJC1	56	115	0.477716	0.0200599	0.295783	2.32523
SELL	56	115	0.621719	0.0201094	0.295783	2.3243
TNK2	56	115	0.997534	0.0201325	0.295783	2.32387
NOCT	56	115	1.14979	0.020187	0.295783	2.32285
MTMR6	56	115	1.0844	0.0201905	0.295783	2.32279
ARL6IP1	56	115	0.656329	0.020195	0.295783	2.3227
MIR223HG	56	115	1.03132	0.0204485	0.298346	2.31801
MCTS1	56	115	0.964112	0.0204609	0.298346	2.31779
TVP23A	56	115	0.732391	0.0205165	0.2985	2.31676
TNRC6C	56	115	1.20412	0.0206592	0.299941	2.31416
CCDC88A	56	115	0.76908	0.0206741	0.299941	2.31388
HNRNPH2	56	115	0.975998	0.0207031	0.300078	2.31336
KIF5B	56	115	0.806662	0.0208501	0.301542	2.31069
IRAK1	56	115	1.02264	0.0209274	0.301904	2.30929
TOP3A	56	115	1.11887	0.0211672	0.304738	2.30499
GPD1L	56	115	0.723633	0.0212202	0.304738	2.30404
CLEC11A	56	115	0.861903	0.021223	0.304738	2.30399
P3H1	56	115	1.09217	0.0213286	0.304964	2.30212
XXbac-BPG299F13.17	56	115	1.03496	0.0213846	0.304964	2.30112
TGFBRAP1	56	115	0.937515	0.0216269	0.306528	2.29686
NUP155	56	115	1.1273	0.0217741	0.307762	2.29429
RAVER2	56	115	1.11532	0.0218001	0.307815	2.29383
FZD6	56	115	1.18736	0.0219723	0.309142	2.29085
PPT2	56	115	1.08411	0.0220218	0.309271	2.28999
LRR1	56	115	1.14139	0.0220536	0.309435	2.28944
RP11-293M10.2	56	115	0.925504	0.0222778	0.311214	2.2856
PTGER3	56	115	0.523304	0.0222927	0.311214	2.28534
MAP7D1	56	115	1.10511	0.022297	0.311214	2.28527
PHKG1	56	115	1.02248	0.0223019	0.311214	2.28519
CHRNB1	56	115	1.08087	0.0225601	0.313961	2.2808
GNB1	56	115	0.428637	0.0226143	0.314396	2.27989
PAM16	56	115	0.87982	0.0226878	0.314598	2.27865
CLIP2	56	115	1.10277	0.022918	0.316363	2.2748
ZNF431	56	115	0.972052	0.0229809	0.316694	2.27375
KLHL20	56	115	1.12799	0.0229832	0.316694	2.27371
ARHGAP30	56	115	1.04121	0.0230434	0.31686	2.27271
ATF2	56	115	1.00604	0.0230586	0.31686	2.27246
MED19	56	115	1.17763	0.0231609	0.31686	2.27077
RBM22	56	115	0.856665	0.023171	0.31686	2.2706
C8orf37	56	115	0.569112	0.0232027	0.31686	2.27008
RP11-14N9.2	56	115	0.676318	0.0232342	0.31686	2.26956
SLC25A28	56	115	1.13756	0.0233306	0.317495	2.26798
PCK2	56	115	1.12237	0.0233566	0.317567	2.26755
RP11-673E1.1	56	115	1.11527	0.0234196	0.317723	2.26652
TMEM35B	56	115	1.15538	0.023459	0.317763	2.26587
DCUN1D1	56	115	1.02991	0.0234744	0.317763	2.26562
MED30	56	115	0.93598	0.0235015	0.317807	2.26518
RNF187	56	115	0.973255	0.0235811	0.318365	2.26389
DLGAP5	56	115	1.03802	0.0236084	0.318454	2.26344
ILF3	56	115	0.349673	0.0237972	0.320158	2.26039
SPPL2B	56	115	0.656959	0.0244491	0.325085	2.25
NCAPG	56	115	1.11179	0.0244888	0.325085	2.24937
DPY19L2	56	115	0.976557	0.0245307	0.325085	2.24871
FAM155A	56	115	0.532238	0.0245347	0.325085	2.24865
TMEM156	56	115	0.88552	0.024851	0.327735	2.24371
MAP3K13	56	115	1.24914	0.0250197	0.328623	2.2411
ITM2C	56	115	0.63528	0.0250199	0.328623	2.2411
LINC00685	56	115	0.640729	0.0251241	0.329077	2.23949
FBXW11	56	115	0.895877	0.0252661	0.329467	2.23731
MTBP	56	115	1.10253	0.0252761	0.329467	2.23716
MACF1	56	115	0.47425	0.0252826	0.329467	2.23706
THADA	56	115	0.934824	0.025467	0.330748	2.23424
MMP25-AS1	56	115	0.796881	0.0254967	0.330855	2.23379
MAP4K4	56	115	1.03209	0.0256415	0.331139	2.2316
ZMYM2	56	115	0.644497	0.0256554	0.331139	2.23139
HTATSF1	56	115	1.03274	0.0256695	0.331139	2.23118
REXO5	56	115	1.13377	0.0257152	0.331173	2.23049
COL24A1	56	115	1.11857	0.0258301	0.332096	2.22876
ACBD6	56	115	0.626645	0.0258682	0.332137	2.22818
FLJ37453	56	115	1.01862	0.0258766	0.332137	2.22806
MEAF6	56	115	0.869037	0.0259306	0.332437	2.22725
RAB3GAP2	56	115	0.999906	0.0259996	0.332632	2.22622
HPS4	56	115	0.896431	0.0260221	0.332632	2.22588
CAPNS1	56	115	0.747829	0.0261085	0.332632	2.22459
MAP1A	56	115	1.05333	0.0261599	0.332632	2.22383
POLR2H	56	115	1.11916	0.0262764	0.332632	2.2221
HAUS6	56	115	1.09466	0.0262927	0.332632	2.22186
ZNF804A	56	115	1.14685	0.0262955	0.332632	2.22182
TRPS1	56	115	0.814533	0.0263049	0.332632	2.22168
RYBP	56	115	0.841747	0.0263406	0.33281	2.22115
PRRC2A	56	115	0.844386	0.0264794	0.333676	2.21911
SLC25A16	56	115	1.07798	0.0265394	0.333676	2.21823
MRTFA	56	115	0.760989	0.0266169	0.334376	2.21709
UBA7	56	115	0.875161	0.0268219	0.335845	2.2141
SPARC	56	115	1.03467	0.0268779	0.335845	2.21329
MVB12B	56	115	0.955502	0.02698	0.336189	2.21181
CDK6-AS1	56	115	1.12288	0.0270535	0.336483	2.21074
GTF2IRD2B	56	115	0.972063	0.0272109	0.33797	2.20848
BASP1	56	115	0.986989	0.0274055	0.339016	2.20569
IP6K1	56	115	0.928923	0.0274673	0.339508	2.20481
CNOT9	56	115	0.981677	0.0275261	0.339546	2.20397
ZBED4	56	115	1.07633	0.027554	0.339546	2.20358
REPIN1	56	115	0.989701	0.0276079	0.339878	2.20281
SMAD5	56	115	1.0537	0.0276473	0.339909	2.20225
SMPD4	56	115	0.735731	0.0278511	0.340385	2.19938
IGF2R	56	115	0.67937	0.0278792	0.340385	2.19898
CENPB	56	115	1.06229	0.0279532	0.340385	2.19794
CD99	56	115	0.543866	0.028143	0.34154	2.19529
GPR89B	56	115	0.946085	0.0283612	0.343104	2.19225
ATOX1	56	115	0.782055	0.0284344	0.343718	2.19124
WASF2	56	115	0.455996	0.0284675	0.343796	2.19078
CHD1L	56	115	0.70844	0.0285335	0.344104	2.18987
UHRF1BP1L	56	115	0.876845	0.0286312	0.344287	2.18853
CERS5	56	115	0.880923	0.0286973	0.344726	2.18762
FOXJ3	56	115	0.8349	0.0287202	0.344732	2.18731
DDX1	56	115	0.856692	0.0287593	0.344932	2.18677
BOLA3	56	115	0.927729	0.0288549	0.345271	2.18546
PLK1	56	115	0.918151	0.0289836	0.345469	2.18371
HSPA4	56	115	1.013	0.0289839	0.345469	2.18371
DPP8	56	115	1.06511	0.0290054	0.345469	2.18341
ZFAND6	56	115	0.592576	0.0290167	0.345469	2.18326
PGAP2	56	115	0.955073	0.0292467	0.346762	2.18015
ELP4	56	115	1.1217	0.0293598	0.346762	2.17862
AQR	56	115	0.974444	0.0294084	0.346762	2.17797
APOLD1	56	115	1.14938	0.0294807	0.347348	2.177
FKBP15	56	115	0.85386	0.0296238	0.348232	2.17508
PGLS	56	115	0.609563	0.0296878	0.348452	2.17423
CASTOR2	56	115	1.04311	0.0298175	0.349707	2.17251
CABIN1	56	115	0.928316	0.0298685	0.349863	2.17183
ZCCHC3	56	115	0.88696	0.0299367	0.349863	2.17093
ACBD5	56	115	1.01781	0.0300347	0.349863	2.16963
A1BG	56	115	1.02977	0.0300457	0.349863	2.16949
SF3B4	56	115	0.698375	0.030137	0.349863	2.16829
CHD8	56	115	0.909862	0.0301535	0.349863	2.16807
CASD1	56	115	1.08137	0.0301558	0.349863	2.16804
KDM1B	56	115	0.972479	0.0301974	0.349889	2.16749
PLEKHO1	56	115	0.982229	0.0302302	0.350005	2.16706
PTPN2	56	115	0.798919	0.0303205	0.350073	2.16588
WASHC2A	56	115	0.980492	0.0303544	0.350073	2.16543
WDFY2	56	115	0.668722	0.0303921	0.350073	2.16494
CFAP161	56	115	0.594771	0.0303956	0.350073	2.1649
LINC01473	56	115	1.04721	0.0304476	0.350081	2.16422
POT1	56	115	1.01527	0.0304646	0.350081	2.164
MAP4K3	56	115	0.862828	0.0307294	0.352596	2.16056
RFFL	56	115	0.965612	0.030773	0.352833	2.16
NRDC	56	115	0.687263	0.0309399	0.354218	2.15784
FOXK1	56	115	0.996697	0.031168	0.356033	2.15492
ARSD	56	115	1.10239	0.03122	0.356098	2.15426
GIHCG	56	115	0.631779	0.0312842	0.356483	2.15344
SLC36A4	56	115	0.927993	0.0313001	0.356483	2.15324
NELFA	56	115	0.865571	0.0313647	0.356632	2.15241
MTA2	56	115	0.662309	0.0314456	0.356632	2.15139
TADA3	56	115	0.800414	0.0314675	0.356632	2.15111
TMEM248	56	115	1.00923	0.031474	0.356632	2.15103
CFAP36	56	115	0.900313	0.0314752	0.356632	2.15101
GDF9	56	115	0.427917	0.0314757	0.356632	2.15101
SMARCD1	56	115	1.00877	0.0316609	0.357881	2.14867
PDS5B	56	115	0.796485	0.0316785	0.357881	2.14844
CRLF3	56	115	0.814441	0.0317667	0.357881	2.14733
WHRN	56	115	1.12128	0.0317761	0.357881	2.14722
METTL7A	56	115	0.990372	0.031779	0.357881	2.14718
GRK5	56	115	1.13975	0.0317992	0.357881	2.14693
PTPRE	56	115	1.13803	0.0318189	0.357881	2.14668
STK24	56	115	0.969371	0.0319223	0.358084	2.14538
ECPAS	56	115	0.792053	0.0319311	0.358084	2.14527
ACLY	56	115	0.938393	0.0320459	0.358084	2.14384
RABEP1	56	115	0.82822	0.0320543	0.358084	2.14373
ACAP2	56	115	0.613689	0.0320933	0.358084	2.14325
TLN2	56	115	0.817981	0.0322143	0.358908	2.14174
FBXW7	56	115	0.985615	0.0322373	0.358908	2.14146
LAIR1	56	115	0.94523	0.0323555	0.359655	2.13999
POLR2J3	56	115	0.71525	0.0323712	0.359655	2.1398
SMNDC1	56	115	0.962818	0.0324356	0.360072	2.139
APBB2	56	115	0.849247	0.0325367	0.360414	2.13775
AVEN	56	115	1.00281	0.0326334	0.360445	2.13657
FKBP5	56	115	0.627292	0.032717	0.360854	2.13554
RCC2	56	115	0.642955	0.0327174	0.360854	2.13553
EPHA1-AS1	56	115	1.00349	0.0329956	0.363164	2.13214
UBE2W	56	115	1.00212	0.0330105	0.363164	2.13196
TCAF2	56	115	1.02179	0.0330213	0.363164	2.13182
NRXN1	56	115	0.647218	0.0330972	0.363467	2.1309
CAAP1	56	115	1.10022	0.0331181	0.363467	2.13065
USHBP1	56	115	0.715295	0.0331224	0.363467	2.1306
ZNF107	56	115	0.98649	0.0332087	0.363493	2.12955
HSPBP1	56	115	0.887522	0.0332168	0.363493	2.12945
MARCHF6	56	115	0.556351	0.0334807	0.365599	2.12627
HECA	56	115	1.04805	0.0335239	0.36581	2.12575
BICD2	56	115	0.998845	0.0335946	0.366189	2.1249
UBQLN4	56	115	0.737064	0.0336453	0.366339	2.1243
RAD50	56	115	1.109	0.0336677	0.366339	2.12403
NOC2L	56	115	0.884695	0.0337153	0.366597	2.12346
CCNB1	56	115	1.19628	0.0338632	0.366799	2.1217
RP11-469A15.2	56	115	0.623331	0.0339528	0.366799	2.12063
CD46	56	115	0.679346	0.0339818	0.366799	2.12029
TMEM245	56	115	1.00126	0.0339845	0.366799	2.12026
HELZ	56	115	0.691129	0.0342332	0.368577	2.11731
IPO7	56	115	0.556314	0.0343573	0.369368	2.11585
ZMYM3	56	115	0.999444	0.0343788	0.369368	2.1156
OSBPL8	56	115	0.433579	0.0344275	0.369375	2.11503
TRIR	56	115	0.589055	0.0344764	0.369641	2.11446
RBM15	56	115	1.01423	0.0345943	0.370388	2.11308
NIN	56	115	0.781908	0.034693	0.370638	2.11192
EIF2AK1	56	115	0.909014	0.0347347	0.370638	2.11144
ZFP36L1	56	115	0.857545	0.0347504	0.370638	2.11126
TEX30	56	115	0.998672	0.0347624	0.370638	2.11112
ZGRF1	56	115	1.0148	0.0348235	0.370988	2.1104
TOP2B	56	115	0.723559	0.0348436	0.370988	2.11017
RP11-16C1.3	56	115	1.09977	0.0350087	0.371203	2.10826
ZCCHC10	56	115	0.985101	0.0351336	0.37176	2.10682
BLCAP	56	115	1.04396	0.0352286	0.372334	2.10572
FAM107B	56	115	0.81217	0.0352607	0.372334	2.10535
DMGDH	56	115	0.617238	0.0355618	0.373971	2.1019
ZNF506	56	115	1.02058	0.0355996	0.374112	2.10147
MAN1A2	56	115	1.07005	0.0358343	0.375808	2.0988
CASP8	56	115	0.891878	0.0358982	0.375855	2.09808
TATDN1	56	115	1.00814	0.0359755	0.375855	2.0972
BCL2L13	56	115	0.895405	0.0359937	0.375855	2.097
OGA	56	115	0.730966	0.036006	0.375855	2.09686
HJURP	56	115	1.02601	0.0365027	0.378375	2.09128
LACTB2	56	115	1.06363	0.0365358	0.378375	2.09091
C5	56	115	0.779494	0.0365475	0.378375	2.09078
ORMDL2	56	115	1.02273	0.0365912	0.378375	2.0903
ARL1	56	115	0.987106	0.0366597	0.378776	2.08953
PROB1	56	115	0.601967	0.0367511	0.379465	2.08852
CYRIB	56	115	0.511441	0.0368983	0.380575	2.08689
ATF1	56	115	0.999298	0.0370135	0.381405	2.08562
MPC2	56	115	0.572929	0.0371341	0.382391	2.08429
ZBED1	56	115	0.963194	0.0372638	0.382701	2.08286
SSBP2	56	115	0.363778	0.0373282	0.382851	2.08216
APH1B	56	115	1.01961	0.0373891	0.383117	2.08149
DTX3L	56	115	0.974571	0.0374201	0.383117	2.08115
MRPS18C	56	115	1.00933	0.0374669	0.38325	2.08064
CAHM	56	115	0.597881	0.0375802	0.384153	2.0794
CCP110	56	115	1.01999	0.0377141	0.385161	2.07795
DROSHA	56	115	0.977319	0.037929	0.386038	2.07562
FLOT2	56	115	0.912958	0.0379892	0.386038	2.07497
SUSD6	56	115	0.998683	0.0379962	0.386038	2.0749
TESK2	56	115	0.899875	0.0380406	0.386038	2.07442
TUBGCP4	56	115	1.01707	0.0380605	0.386038	2.0742
NUMA1	56	115	0.814676	0.0381164	0.386038	2.0736
MYL6B	56	115	0.652422	0.0381378	0.386038	2.07337
ZNF14	56	115	1.07788	0.0381602	0.386038	2.07313
IMPA2	56	115	1.05617	0.0381666	0.386038	2.07306
TMEM87A	56	115	0.71752	0.038357	0.387033	2.07102
DNAH14	56	115	1.00975	0.0383983	0.387033	2.07058
IL23A	56	115	0.656242	0.0384955	0.387033	2.06954
XAF1	56	115	1.06253	0.0385168	0.387033	2.06931
CST7	56	115	0.587833	0.0386141	0.387315	2.06828
NDUFS4	56	115	0.653262	0.0386206	0.387315	2.06821
ZNF595	56	115	0.926389	0.0387517	0.387618	2.06681
DANT2	56	115	0.885236	0.038972	0.388579	2.06448
HNRNPD-DT	56	115	0.954817	0.0389742	0.388579	2.06446
ALCAM	56	115	0.838101	0.0391166	0.388937	2.06296
STAM-AS1	56	115	0.888877	0.0391591	0.388937	2.06251
WBP4	56	115	0.942232	0.0391725	0.388937	2.06237
HDAC7	56	115	0.866515	0.0391725	0.388937	2.06237
TCEA1	56	115	0.554562	0.0392156	0.388937	2.06192
ZDHHC3	56	115	1.03719	0.0392574	0.388937	2.06148
CEP95	56	115	0.937748	0.0392668	0.388937	2.06138
DOC2A	56	115	0.668385	0.0392705	0.388937	2.06134
RSKR	56	115	0.949903	0.0392886	0.388937	2.06115
DIAPH2-AS1	56	115	0.904147	0.0393894	0.389684	2.0601
SLC18A2	56	115	0.93786	0.0396053	0.391064	2.05784
PSMC2	56	115	0.808949	0.0397121	0.391431	2.05673
RREB1	56	115	0.805865	0.0397981	0.391431	2.05584
UBASH3B	56	115	1.18662	0.0398417	0.391431	2.05539
MAP3K4	56	115	0.965919	0.0398447	0.391431	2.05536
PTPN12	56	115	0.947477	0.0398463	0.391431	2.05534
WASHC5	56	115	0.935441	0.0398992	0.3917	2.05479
RALGAPA2	56	115	0.94614	0.0400391	0.392813	2.05335
PIGP	56	115	0.993154	0.0402478	0.394115	2.0512
EMC7	56	115	0.829025	0.0403322	0.39469	2.05033
PPTC7	56	115	0.995165	0.0404712	0.395077	2.04891
OXR1	56	115	0.862893	0.0404921	0.395077	2.04869
LDAH	56	115	0.957369	0.0405043	0.395077	2.04857
DTL	56	115	1.10453	0.040608	0.395374	2.04751
UBE4A	56	115	1.02221	0.0407757	0.396047	2.0458
TMEM94	56	115	0.853702	0.040788	0.396047	2.04568
BSPRY	56	115	0.990385	0.0408262	0.396047	2.04529
LPAR4	56	115	0.397583	0.0408388	0.396047	2.04516
HCST	56	115	1.09053	0.0409119	0.396075	2.04442
ORC6	56	115	1.03046	0.0410659	0.396227	2.04286
TRABD	56	115	0.699241	0.041088	0.396227	2.04264
KCTD5	56	115	1.00368	0.0411083	0.396227	2.04244
WDR37	56	115	0.945627	0.0411142	0.396227	2.04238
PRC1-AS1	56	115	0.935685	0.0411796	0.396418	2.04172
RBM14	56	115	0.765994	0.0412742	0.396816	2.04076
SNHG1	56	115	0.766376	0.0412984	0.396816	2.04052
GRIK2	56	115	0.494806	0.0414042	0.397336	2.03946
WDR26	56	115	1.01164	0.0414698	0.397717	2.0388
HOXB3	56	115	0.981874	0.0415782	0.39801	2.03772
HIPK1	56	115	0.50939	0.0416559	0.398396	2.03694
CENPJ	56	115	1.0564	0.0417503	0.398417	2.036
SMIM29	56	115	0.83905	0.0418422	0.398905	2.03509
SEMA4D	56	115	0.932846	0.0418622	0.398905	2.03489
LINC02576	56	115	0.681841	0.0419053	0.398905	2.03446
RP11-769O8.3	56	115	0.642686	0.0419656	0.399051	2.03386
VCPKMT	56	115	0.917654	0.0419726	0.399051	2.03379
CCDC59	56	115	0.808413	0.0420036	0.399099	2.03348
VPS11	56	115	1.01184	0.0421824	0.400056	2.03172
NPAT	56	115	1.00893	0.0422591	0.400126	2.03096
SUPT6H	56	115	0.654686	0.0423243	0.400413	2.03032
ADSL	56	115	0.906304	0.0425025	0.401111	2.02857
SPAG9	56	115	0.525282	0.0426133	0.401663	2.02748
MLLT6	56	115	0.738441	0.0426173	0.401663	2.02744
NPLOC4	56	115	0.89679	0.0427588	0.401663	2.02606
PPP2R5E	56	115	0.76956	0.0427643	0.401663	2.02601
TRIM59	56	115	1.03948	0.0427701	0.401663	2.02595
WDFY4	56	115	0.994102	0.0428371	0.401835	2.02529
LUZP1	56	115	0.93043	0.0428407	0.401835	2.02526
MSH3	56	115	1.00956	0.042928	0.402408	2.02441
SPATA1	56	115	0.919587	0.0430185	0.402526	2.02353
NEK7	56	115	0.660838	0.0430724	0.402533	2.02301
KIAA0825	56	115	0.694307	0.0432244	0.403312	2.02153
NXPE3	56	115	0.793949	0.0433114	0.403312	2.02069
PTPRD	56	115	0.994314	0.0433194	0.403312	2.02062
NUP214	56	115	0.732591	0.0433224	0.403312	2.02059
SGSM3	56	115	0.722467	0.0433368	0.403312	2.02045
DSTN	56	115	0.540765	0.04337	0.403312	2.02013
GSS	56	115	0.931844	0.0434248	0.403312	2.0196
STK10	56	115	0.820731	0.0434651	0.403312	2.01921
PLOD3	56	115	0.791685	0.0435288	0.403366	2.0186
ALG14	56	115	0.728543	0.0437075	0.4036	2.01689
CCNB2	56	115	1.15818	0.0438961	0.4036	2.01508
PCCB	56	115	0.917568	0.0439902	0.4036	2.01418
SNX1	56	115	0.723019	0.0440731	0.4036	2.01339
GMEB2	56	115	0.958188	0.0440757	0.4036	2.01337
UBE2S	56	115	0.729373	0.0441047	0.4036	2.01309
ARHGAP25	56	115	1.0522	0.044106	0.4036	2.01308
ZNF264	56	115	0.849836	0.0442335	0.404157	2.01187
COX17	56	115	0.765458	0.0442813	0.404157	2.01142
URB1-AS1	56	115	1.02878	0.0442957	0.404157	2.01128
AC005562.1	56	115	0.89643	0.0443257	0.404157	2.011
TASOR2	56	115	0.826878	0.0443573	0.404157	2.0107
DNAJC21	56	115	1.01704	0.0443579	0.404157	2.01069
MRPL12	56	115	0.686991	0.0444244	0.404346	2.01006
STX7	56	115	0.980164	0.0445249	0.404952	2.00912
ARHGAP11A	56	115	0.912965	0.0445945	0.404952	2.00846
CCDC9	56	115	0.556052	0.0446584	0.405074	2.00786
CDK6	56	115	0.408347	0.0446626	0.405074	2.00782
ZNF749	56	115	1.03647	0.0448722	0.406457	2.00585
DGKG	56	115	0.746055	0.0450267	0.406457	2.0044
ATG13	56	115	0.89235	0.0451088	0.40675	2.00364
INTS10	56	115	0.805652	0.0452206	0.407039	2.0026
NEK6	56	115	1.06518	0.0452541	0.407039	2.00229
SLC38A1	56	115	1.08348	0.0452898	0.407039	2.00195
FRMD4B	56	115	1.01618	0.0453111	0.407039	2.00176
AEBP2	56	115	0.948312	0.0454536	0.407676	2.00043
IDO1	56	115	0.597814	0.045563	0.408345	1.99942
PBLD	56	115	0.741282	0.0455813	0.408345	1.99925
PDCD10	56	115	0.968338	0.0456188	0.408442	1.9989
BCKDHA	56	115	0.864556	0.0456496	0.40848	1.99862
RNF38	56	115	0.617583	0.0457231	0.408899	1.99794
TBC1D13	56	115	0.788627	0.0458118	0.409211	1.99712
PLAC8	56	115	0.776776	0.045837	0.409211	1.99689
SLC43A2	56	115	0.924635	0.0458958	0.409318	1.99635
ZMIZ1	56	115	0.503153	0.0459031	0.409318	1.99628
STX12	56	115	1.02701	0.0460019	0.409962	1.99538
STX18	56	115	0.956926	0.0460649	0.410285	1.9948
PPIF	56	115	0.942034	0.0461053	0.410406	1.99443
RNF169	56	115	0.89808	0.0462161	0.411094	1.99341
SURF4	56	115	0.736672	0.0462693	0.411094	1.99293
PPP2R2D	56	115	0.842629	0.0463355	0.411226	1.99232
ZNF436-AS1	56	115	0.739294	0.0464121	0.411226	1.99163
ZFP90	56	115	1.03728	0.0464159	0.411226	1.99159
PARP12	56	115	0.760472	0.0464383	0.411226	1.99139
ZBTB5	56	115	0.879975	0.0467179	0.412665	1.98885
PTPDC1	56	115	0.628097	0.0467282	0.412665	1.98876
POR	56	115	0.826587	0.0468578	0.413274	1.98758
DSCC1	56	115	1.00485	0.0470848	0.414562	1.98554
ELK3	56	115	0.963244	0.0472559	0.41583	1.984
PCNT	56	115	0.897259	0.04758	0.416535	1.9811
SLC35F5	56	115	0.894815	0.0476367	0.416794	1.98059
SREK1IP1	56	115	0.947602	0.0476823	0.416795	1.98019
TTYH3	56	115	0.890552	0.0478862	0.41755	1.97838
IL2RG	56	115	0.809053	0.0479883	0.417966	1.97747
SAR1A	56	115	0.791616	0.0482056	0.418909	1.97555
RAI1	56	115	0.838232	0.0482581	0.419128	1.97509
PPP4R3B	56	115	0.654082	0.0483713	0.419681	1.97409
ZFHX2	56	115	0.59966	0.0483764	0.419681	1.97405
ITPK1	56	115	0.92601	0.0484144	0.419773	1.97371
PIK3AP1	56	115	0.94918	0.0484892	0.419833	1.97306
RP11-566K19.6	56	115	0.866543	0.0486448	0.420821	1.97169
TPX2	56	115	1.02847	0.048982	0.422083	1.96875
CEP350	56	115	0.70644	0.0490115	0.422083	1.96849
SLX4	56	115	0.471965	0.0492009	0.422174	1.96685
GAS6-AS1	56	115	0.910007	0.0492039	0.422174	1.96682
IQGAP3	56	115	1.05953	0.0492228	0.422174	1.96666
SUN2	56	115	0.891802	0.0492449	0.422174	1.96646
CLDN10	56	115	1.05288	0.0492968	0.422174	1.96602
ATAD1	56	115	0.898705	0.0493554	0.422174	1.96551
TOP1MT	56	115	0.931326	0.0493589	0.422174	1.96548
ANO5	56	115	0.894368	0.0493688	0.422174	1.96539
CENPC	56	115	0.718317	0.0494448	0.422174	1.96474
SNTA1	56	115	0.624417	0.0494736	0.422174	1.96449
SIRT2	56	115	0.901841	0.0494772	0.422174	1.96446
BAG1	56	115	0.857955	0.0495576	0.422174	1.96376
INPP5B	56	115	0.946478	0.0496738	0.422174	1.96276
TOP1	56	115	0.396663	0.0496804	0.422174	1.96271
DPM3	56	115	0.590333	0.0497629	0.422357	1.962
GMPR2	56	115	0.907559	0.049776	0.422357	1.96188
PYGL	56	115	0.834237	0.049838	0.422357	1.96135
RP11-141B14.1	56	115	0.415572	0.0498731	0.422357	1.96105
DENND11	56	115	0.927432	0.0498765	0.422357	1.96102
TRAPPC10	56	115	0.943278	0.0498944	0.422357	1.96087
LRRC34	56	115	0.885019	0.0499644	0.422362	1.96027
CASC3	56	115	0.834644	0.0500359	0.422362	1.95966
IMPA1	56	115	0.937623	0.0500387	0.422362	1.95963
DYNC1H1	56	115	0.501353	0.0500573	0.422362	1.95947
G3BP1	56	115	0.596172	0.0500599	0.422362	1.95945
KIF4A	56	115	1.03751	0.050194	0.422883	1.95831
SMAP1	56	115	0.913313	0.0502043	0.422883	1.95822
RP11-17A1.3	56	115	0.748471	0.0502574	0.423037	1.95777
CASP8AP2	56	115	0.975859	0.050291	0.423037	1.95748
INO80	56	115	0.860412	0.0503233	0.423037	1.95721
MTIF2	56	115	0.913156	0.0503591	0.423037	1.9569
EIF4EBP3	56	115	0.995079	0.0504505	0.423125	1.95612
YPEL1	56	115	1.02806	0.0504533	0.423125	1.9561
TAGAP	56	115	0.926014	0.0505248	0.423166	1.95549
PSMB8-AS1	56	115	1.01804	0.0505272	0.423166	1.95547
USF2	56	115	0.780433	0.0506449	0.423166	1.95448
IRF1	56	115	0.734537	0.050691	0.423166	1.95409
WDR7	56	115	0.955702	0.0507102	0.423166	1.95392
PGLS-DT	56	115	0.600673	0.0507601	0.423166	1.9535
RP11-489E7.4	56	115	0.831564	0.050906	0.423704	1.95227
ALG3	56	115	0.957269	0.0509331	0.423704	1.95204
RAB4A	56	115	0.917552	0.0509647	0.423704	1.95178
RP1-256G22.2	56	115	0.617873	0.0509911	0.423704	1.95155
IGHMBP2	56	115	0.749825	0.0510425	0.423775	1.95112
EPB41L2	56	115	0.987653	0.0510846	0.423775	1.95077
CXorf58	56	115	0.495538	0.0510974	0.423775	1.95066
KLHL18	56	115	0.970726	0.0511604	0.423964	1.95013
MKNK2	56	115	0.821369	0.051295	0.424164	1.949
BEND3	56	115	0.442655	0.0515383	0.425086	1.94697
ADAM10	56	115	0.88728	0.0516053	0.425357	1.94641
APOL6	56	115	0.849346	0.0516451	0.425456	1.94608
LNPK	56	115	0.915513	0.0516764	0.425486	1.94582
NARF	56	115	0.683272	0.0517817	0.425627	1.94494
CNDP2	56	115	0.848711	0.0517905	0.425627	1.94487
RNPEPL1	56	115	0.767004	0.0520112	0.426796	1.94304
REEP5	56	115	0.924351	0.0520265	0.426796	1.94291
EGFL8	56	115	0.813838	0.05203	0.426796	1.94289
NPIPB13	56	115	0.672027	0.0520691	0.426889	1.94256
PIAS1	56	115	0.590025	0.0521378	0.427224	1.94199
CNOT2	56	115	0.452036	0.0523334	0.427781	1.94038
TPP2	56	115	0.747664	0.0523644	0.427781	1.94013
CSF2RA	56	115	0.876662	0.0523728	0.427781	1.94006
PHIP	56	115	0.390196	0.0524971	0.4282	1.93903
CLASP1	56	115	0.732822	0.052535	0.4282	1.93872
STRN4	56	115	0.855817	0.0525913	0.4282	1.93826
MCFD2	56	115	0.846595	0.052668	0.428376	1.93763
PIAS2	56	115	0.889074	0.0527188	0.428556	1.93722
CDK11B	56	115	0.72018	0.0528326	0.428754	1.93629
CYTH2	56	115	0.834566	0.0529047	0.428754	1.9357
TMEM63B	56	115	0.478297	0.0529214	0.428754	1.93556
PKD2L2	56	115	0.927165	0.0529288	0.428754	1.9355
LINC00664	56	115	0.651247	0.0530729	0.428754	1.93433
GNAI2	56	115	0.462983	0.0530998	0.428754	1.93411
DDX60L	56	115	0.762815	0.0531313	0.428754	1.93385
SIKE1	56	115	0.929563	0.053176	0.428754	1.93349
RPGR	56	115	0.988962	0.0531819	0.428754	1.93344
NCKAP1L	56	115	0.653738	0.0531896	0.428754	1.93338
RP11-1277A3.1	56	115	0.68729	0.0533369	0.429266	1.93218
PIM1	56	115	0.788088	0.0536534	0.430713	1.92962
CTA-385F2.1	56	115	0.537921	0.0536569	0.430713	1.9296
PPP1CC	56	115	0.700528	0.0537908	0.431473	1.92852
RNF8	56	115	1.02163	0.0538205	0.431473	1.92828
MYO15B	56	115	0.606553	0.0539445	0.431473	1.92728
TOPBP1	56	115	0.81887	0.0539683	0.431473	1.92709
R3HDM2	56	115	0.856361	0.0540043	0.431473	1.9268
INVS	56	115	0.959599	0.0540855	0.431672	1.92615
DNAH8	56	115	0.439192	0.0542735	0.431899	1.92465
CNOT8	56	115	0.795666	0.0542826	0.431899	1.92457
MRFAP1	56	115	0.545755	0.0544707	0.432388	1.92307
ARHGAP17	56	115	0.947718	0.0545331	0.432388	1.92258
ATP13A1	56	115	0.620799	0.0545349	0.432388	1.92256
ZBTB45	56	115	0.759407	0.054559	0.432388	1.92237
CCDC102B	56	115	0.720123	0.0545646	0.432388	1.92233
MAPK6	56	115	0.858805	0.0546357	0.432402	1.92176
IGF2BP3	56	115	0.934086	0.0546857	0.432402	1.92137
BCORL1	56	115	0.618284	0.0546932	0.432402	1.92131
FPGS	56	115	0.748694	0.0547112	0.432402	1.92116
KDM6A	56	115	0.483871	0.0547683	0.432544	1.92071
ASB7	56	115	0.840572	0.0548141	0.432544	1.92035
MAMDC2-AS1	56	115	0.50671	0.0549593	0.433023	1.9192
NIPBL-DT	56	115	0.886705	0.0550919	0.433676	1.91815
MBD3	56	115	0.934038	0.0551268	0.433676	1.91788
PATJ	56	115	0.942713	0.0551779	0.433855	1.91747
TMEM41B	56	115	0.94465	0.055269	0.43435	1.91676
C7orf50	56	115	0.863817	0.0553733	0.434592	1.91594
SSU72	56	115	0.55797	0.0556792	0.435059	1.91354
ISG20L2	56	115	0.946831	0.0557013	0.435059	1.91337
DAPP1	56	115	0.778808	0.0557595	0.435059	1.91291
DYNC2I2	56	115	0.954563	0.0558031	0.435059	1.91257
ABCA1	56	115	0.766537	0.0558035	0.435059	1.91257
FAAP20	56	115	0.74978	0.0558094	0.435059	1.91252
FYB1	56	115	0.731924	0.0559674	0.435546	1.91129
RP13-131K19.6	56	115	0.512123	0.0559684	0.435546	1.91128
AIDA	56	115	0.95329	0.0559883	0.435546	1.91113
TCF3	56	115	0.833705	0.0563262	0.437732	1.9085
SLC4A8	56	115	0.743648	0.0563909	0.437815	1.908
KMT2C	56	115	0.450242	0.0566141	0.438859	1.90628
FDFT1	56	115	0.693555	0.0566513	0.438926	1.90599
ARMC8	56	115	0.735201	0.0567153	0.439101	1.9055
DVL3	56	115	0.719365	0.0567341	0.439101	1.90535
USP38	56	115	0.821346	0.0567596	0.439101	1.90516
RORA	56	115	1.09986	0.0568317	0.439438	1.9046
ACTR1A	56	115	0.773533	0.0568917	0.43968	1.90414
TOP2A	56	115	1.17984	0.0569985	0.439902	1.90332
HBS1L	56	115	0.837362	0.0571152	0.440081	1.90243
IFI27L1	56	115	0.905753	0.0571852	0.440081	1.90189
HPGDS	56	115	0.913529	0.057203	0.440081	1.90176
ERLIN1	56	115	0.733804	0.0572213	0.440081	1.90162
TRAF7	56	115	0.595148	0.0572286	0.440081	1.90156
SLCO4A1	56	115	0.928037	0.0574841	0.440787	1.89961
DNAAF2	56	115	0.85492	0.057494	0.440787	1.89954
PPP6R3	56	115	0.415167	0.0575745	0.440879	1.89892
PLCB1	56	115	0.604791	0.0575804	0.440879	1.89888
ASAH1	56	115	0.682527	0.057592	0.440879	1.89879
CSPP1	56	115	0.696973	0.0576436	0.441054	1.8984
FCHSD2	56	115	0.531241	0.0577073	0.441314	1.89792
WSB1	56	115	0.474902	0.0579774	0.442286	1.89587
ETS2	56	115	0.772662	0.0582012	0.443417	1.89418
MIR181A1HG	56	115	1.20614	0.058274	0.443417	1.89363
ARRDC1	56	115	0.760602	0.0582947	0.443417	1.89348
EHBP1L1	56	115	0.89874	0.0582988	0.443417	1.89344
PSEN1	56	115	0.893394	0.0584499	0.444127	1.89231
SLC25A39	56	115	0.659368	0.0584871	0.444149	1.89203
NUP188	56	115	0.713173	0.0585408	0.444158	1.89163
PARP9	56	115	0.839631	0.0586619	0.444222	1.89072
BAG4	56	115	0.980886	0.0586828	0.444222	1.89056
ZNF83	56	115	0.71614	0.0587263	0.444222	1.89024
RFC3	56	115	0.853114	0.0587679	0.444222	1.88993
SLC38A2	56	115	0.509402	0.0587805	0.444222	1.88983
RRAGD	56	115	0.801001	0.0589274	0.444698	1.88873
KDSR	56	115	0.831702	0.059044	0.444698	1.88787
DDA1	56	115	0.794049	0.0590502	0.444698	1.88782
RAB5C	56	115	0.69832	0.0591598	0.444698	1.887
AFG3L2	56	115	0.75784	0.059298	0.444698	1.88598
COP1	56	115	0.565699	0.0593449	0.444698	1.88563
NTRK1	56	115	0.427211	0.0593739	0.444698	1.88541
CUL3	56	115	0.578193	0.0593813	0.444698	1.88536
CDCA3	56	115	0.953614	0.0594051	0.444698	1.88518
CCNG1	56	115	0.627239	0.0594192	0.444698	1.88508
MANBA	56	115	0.764359	0.0595001	0.444698	1.88448
CCDC43	56	115	0.853484	0.0595383	0.444698	1.8842
IQGAP1	56	115	0.826031	0.0596996	0.445255	1.88301
AGBL3	56	115	0.68607	0.0597717	0.445483	1.88247
LMO2	56	115	0.767962	0.0598189	0.445483	1.88213
POLR2A	56	115	0.696516	0.0598462	0.445483	1.88192
CWC27	56	115	0.919764	0.0600183	0.446548	1.88066
TNRC6B	56	115	0.341247	0.060097	0.446772	1.88008
JPH4	56	115	0.620716	0.0601066	0.446772	1.88001
SERPINH1	56	115	0.754768	0.0602094	0.446887	1.87926
CTB-66B24.1	56	115	1.05887	0.0602799	0.447002	1.87874
ARID4A	56	115	0.746271	0.0604798	0.447002	1.87728
CTSC	56	115	0.743429	0.0604891	0.447002	1.87721
STAT1	56	115	0.870366	0.0605013	0.447002	1.87712
CNTRL	56	115	0.580862	0.0606322	0.447002	1.87617
ZNF22-AS1	56	115	0.384962	0.0606474	0.447002	1.87606
DPYSL2	56	115	0.822601	0.0606848	0.447002	1.87578
MZB1	56	115	1.09353	0.0607013	0.447002	1.87566
PPP1R12A	56	115	0.435319	0.0607422	0.447002	1.87537
ALOX5AP	56	115	0.441857	0.0607548	0.447002	1.87528
MTARC1	56	115	0.506563	0.0607614	0.447002	1.87523
SBF2	56	115	0.650189	0.0607766	0.447002	1.87512
AC009120.6	56	115	0.93551	0.060981	0.447359	1.87363
DIAPH1	56	115	0.747066	0.061076	0.447696	1.87295
BDH2	56	115	0.90902	0.0612338	0.447727	1.8718
PIK3C2A	56	115	0.820193	0.0613513	0.447727	1.87096
GRB2	56	115	0.429395	0.0614443	0.447727	1.87028
TESC	56	115	0.667769	0.0614998	0.447727	1.86988
CEP152	56	115	0.894465	0.0615191	0.447727	1.86975
KIAA0586	56	115	1.01738	0.061526	0.447727	1.8697
NAV1	56	115	1.03558	0.0615368	0.447727	1.86962
PHF11	56	115	0.859368	0.0615533	0.447727	1.8695
MYB	56	115	0.685831	0.0616725	0.44822	1.86864
PTPRG	56	115	0.531405	0.0621202	0.449984	1.86544
GINM1	56	115	0.75274	0.0622345	0.450118	1.86462
TLCD1	56	115	0.36653	0.0623246	0.450118	1.86398
NUB1	56	115	0.9174	0.0624338	0.450118	1.8632
SPRY3	56	115	0.555326	0.0624774	0.450118	1.86289
ZNF618	56	115	0.922222	0.062753	0.451164	1.86094
UPF2	56	115	0.510938	0.0628115	0.451374	1.86052
TASP1	56	115	0.922992	0.0631791	0.452747	1.85793
UBE2R2	56	115	0.557209	0.0631795	0.452747	1.85793
SGO1	56	115	1.04277	0.0633133	0.453072	1.85698
CPSF3	56	115	0.905333	0.0634667	0.453823	1.85591
APPL1	56	115	0.65914	0.0635674	0.453968	1.8552
FLOT1	56	115	0.76856	0.0638945	0.455111	1.85292
R3HDM1	56	115	0.790395	0.0639998	0.455393	1.85218
SPTY2D1	56	115	0.930387	0.0640782	0.455393	1.85164
AACS	56	115	0.746564	0.0640856	0.455393	1.85158
PSMG3-AS1	56	115	0.851647	0.0641349	0.455393	1.85124
STK33	56	115	0.894627	0.0641846	0.455488	1.8509
TPGS2	56	115	0.528537	0.0642312	0.455609	1.85057
GALNT2	56	115	0.738772	0.0644707	0.456677	1.84891
DIAPH3	56	115	1.08184	0.064471	0.456677	1.84891
LRBA	56	115	0.362319	0.0647148	0.457259	1.84722
C6orf62	56	115	0.655869	0.0650642	0.457397	1.84482
RHOBTB1	56	115	0.88216	0.0650663	0.457397	1.8448
SMG5	56	115	0.833865	0.065074	0.457397	1.84475
RP11-734J23.4	56	115	0.36964	0.065204	0.457397	1.84386
SLC25A11	56	115	0.890532	0.0652123	0.457397	1.8438
DOCK1	56	115	0.834691	0.0652156	0.457397	1.84378
ARHGAP15	56	115	0.292211	0.0653183	0.457397	1.84307
WDR75	56	115	0.803451	0.0653579	0.457397	1.8428
ZNF432	56	115	0.888584	0.0653717	0.457397	1.84271
MCU	56	115	0.920586	0.0654884	0.457397	1.84191
WDR20	56	115	0.883535	0.0655277	0.457397	1.84164
PITPNA-AS1	56	115	0.883848	0.0656425	0.457397	1.84086
UBE2J2	56	115	0.848871	0.0657171	0.457397	1.84035
FSD1	56	115	0.480825	0.0657181	0.457397	1.84034
RIC1	56	115	0.901536	0.0657281	0.457397	1.84027
AC100830.3	56	115	0.608006	0.0657542	0.457397	1.8401
LRRC7	56	115	0.818057	0.0658393	0.457397	1.83952
SLC22A4	56	115	0.945233	0.0658532	0.457397	1.83942
FANCL	56	115	0.885504	0.0658824	0.457397	1.83922
LONP2	56	115	0.681719	0.0659679	0.457576	1.83864
TMOD3	56	115	0.739858	0.066069	0.457962	1.83796
PHF12	56	115	0.912206	0.0664388	0.459184	1.83545
RENBP	56	115	0.586021	0.0665764	0.45976	1.83452
MAML1	56	115	0.869986	0.066582	0.45976	1.83448
PWWP3A	56	115	0.83695	0.0666854	0.46017	1.83379
RNF139-AS1	56	115	0.646756	0.0667012	0.46017	1.83368
ANKRD36	56	115	0.615173	0.0669363	0.460819	1.8321
APOBR	56	115	0.64189	0.0669453	0.460819	1.83204
NUBP1	56	115	0.865196	0.0671374	0.4614	1.83075
RP11-320G10.1	56	115	0.460497	0.0671686	0.4614	1.83054
AGTRAP	56	115	0.890516	0.0673347	0.461652	1.82943
GID8	56	115	0.752766	0.0674326	0.462103	1.82878
IRAK2	56	115	0.619881	0.0675685	0.462828	1.82787
FES	56	115	0.879643	0.0676856	0.463317	1.82709
TSPAN7	56	115	0.648031	0.0677523	0.463317	1.82665
CD2AP	56	115	0.792105	0.0678726	0.463317	1.82585
VPS35	56	115	0.662715	0.0679387	0.463317	1.82541
SYT11	56	115	0.92427	0.0679415	0.463317	1.82539
WIZ	56	115	0.614574	0.0680077	0.463366	1.82496
ZNF492	56	115	0.845351	0.0680459	0.463412	1.8247
AC005786.7	56	115	0.680893	0.0682682	0.464103	1.82323
HSCB	56	115	0.853919	0.0682985	0.464103	1.82303
AP4E1	56	115	0.890619	0.0683675	0.464162	1.82258
TOGARAM1	56	115	0.776215	0.0684288	0.464373	1.82217
PDE7B	56	115	0.885616	0.0685777	0.465178	1.82119
RP11-356C4.5	56	115	0.53067	0.0687204	0.465529	1.82025
DHRS4-AS1	56	115	0.883741	0.0687872	0.465777	1.81981
YWHAH	56	115	0.822492	0.0688315	0.465871	1.81952
IFFO2	56	115	0.946155	0.0688794	0.46599	1.81921
ZRSR2	56	115	0.869584	0.0689554	0.466097	1.81871
CASK	56	115	0.885898	0.0691591	0.466947	1.81738
XRRA1	56	115	0.872041	0.0694608	0.468068	1.81541
ZNF587B	56	115	0.859345	0.069626	0.468455	1.81434
COX15	56	115	0.921002	0.0700253	0.469976	1.81175
DLG2	56	115	1.02096	0.0700426	0.469976	1.81164
ETV6	56	115	0.336939	0.0700498	0.469976	1.81159
COPS4	56	115	0.835264	0.0702708	0.470367	1.81016
MYO18A	56	115	0.786668	0.0702852	0.470367	1.81007
TMEM234	56	115	0.720988	0.0704306	0.470681	1.80913
AC007292.4	56	115	0.396617	0.0705152	0.471041	1.80859
TLE3	56	115	0.863378	0.0705598	0.471065	1.8083
RNF24	56	115	0.586922	0.0706396	0.471065	1.80779
SIGIRR	56	115	0.896393	0.0707222	0.471195	1.80726
PPP1R7	56	115	0.812158	0.0708264	0.47148	1.80659
ZBTB18	56	115	0.708558	0.0708595	0.471497	1.80638
TRIM56	56	115	0.697124	0.0711083	0.472218	1.80479
ARID3A	56	115	0.885502	0.0713417	0.47327	1.8033
DAZAP1	56	115	0.615368	0.0715557	0.474318	1.80193
HMGCL	56	115	0.873458	0.0715986	0.474318	1.80166
CORO1C	56	115	0.716741	0.0716221	0.474318	1.80151
CWF19L1	56	115	0.842109	0.0716541	0.474318	1.80131
SP3	56	115	0.633895	0.0718806	0.475204	1.79987
THRAP3	56	115	0.458151	0.0719366	0.47529	1.79952
GTPBP1	56	115	0.843012	0.0719555	0.47529	1.7994
EML5	56	115	0.621707	0.0720064	0.475422	1.79908
NDC1	56	115	0.910087	0.0725627	0.477249	1.79557
DIAPH3-AS2	56	115	0.505694	0.0725669	0.477249	1.79554
ANKRD17	56	115	0.416037	0.0725672	0.477249	1.79554
NUDT6	56	115	0.681851	0.0725864	0.477249	1.79542
STK32B	56	115	0.889352	0.0726492	0.477249	1.79503
LBR	56	115	0.677718	0.0726889	0.477249	1.79478
NFU1	56	115	0.819405	0.0727491	0.477249	1.7944
SNHG19	56	115	0.637686	0.0728075	0.477416	1.79404
PRDM15	56	115	0.810884	0.0729061	0.477667	1.79342
DISC1	56	115	0.914176	0.0730243	0.478143	1.79268
KIAA0232	56	115	0.854661	0.0730474	0.478143	1.79253
MON2	56	115	0.610216	0.0731007	0.478143	1.7922
DEXI	56	115	0.658916	0.0731131	0.478143	1.79212
PRKCSH	56	115	0.434937	0.0731352	0.478143	1.79199
ZNF124	56	115	0.843395	0.0736542	0.480017	1.78876
NUP58	56	115	0.489337	0.0740766	0.481843	1.78614
ESYT2	56	115	0.372206	0.0743068	0.482727	1.78472
ENTPD7	56	115	0.818833	0.0743412	0.482746	1.78451
RP11-638I2.8	56	115	0.663884	0.0744145	0.482893	1.78406
ERMP1	56	115	0.928515	0.0744563	0.482893	1.7838
TSC2	56	115	0.769022	0.0746268	0.483375	1.78275
DZIP3	56	115	0.816486	0.0746921	0.483424	1.78235
RNF4	56	115	0.642388	0.0747335	0.483424	1.7821
SETD1A	56	115	0.769952	0.0747602	0.483424	1.78193
TPRG1L	56	115	0.649968	0.0753359	0.484747	1.77841
FYN	56	115	0.828262	0.0754119	0.484747	1.77795
TMEM273	56	115	0.419569	0.075537	0.484747	1.77719
RNASEH2B	56	115	0.566343	0.0755617	0.484747	1.77704
BIN2	56	115	0.529882	0.0755688	0.484747	1.777
FBXO31	56	115	0.720497	0.0755958	0.484747	1.77683
GLIPR1	56	115	0.792071	0.0757196	0.484934	1.77608
STK17A	56	115	0.935688	0.0757807	0.485123	1.77571
ANLN	56	115	0.861834	0.0759168	0.485792	1.77489
CDKN2AIP	56	115	0.836318	0.0759693	0.485856	1.77457
KAT7	56	115	0.805801	0.0759902	0.485856	1.77444
ZNF808	56	115	0.809845	0.0761781	0.486047	1.77331
TBL1XR1	56	115	0.44397	0.0762385	0.48623	1.77294
RP11-11N9.4	56	115	0.919458	0.0763343	0.486236	1.77236
ZNF786	56	115	0.607257	0.0763701	0.486262	1.77215
PSME4	56	115	0.443624	0.0764447	0.486337	1.7717
LMNB1	56	115	0.739361	0.0765714	0.486337	1.77094
ADARB1	56	115	0.783487	0.0766226	0.486337	1.77063
ROCK2	56	115	0.827797	0.0767693	0.486337	1.76975
AKT1	56	115	0.755505	0.0768254	0.486337	1.76941
CD53	56	115	0.575081	0.076977	0.486337	1.7685
USP24	56	115	0.833688	0.0770211	0.486337	1.76824
ALKBH4	56	115	0.744423	0.0771002	0.486337	1.76777
MR1	56	115	0.849523	0.0771062	0.486337	1.76773
CAPN1	56	115	0.760845	0.0771099	0.486337	1.76771
TEX45	56	115	0.493249	0.0771766	0.486558	1.76731
TIMM8A	56	115	0.822098	0.077291	0.487079	1.76663
PPP1R9A-AS1	56	115	0.667501	0.0773564	0.487079	1.76624
SPATS2L	56	115	0.893057	0.0779027	0.489175	1.76299
PACS2	56	115	0.773655	0.0780492	0.489175	1.76212
CDK9	56	115	0.727897	0.0780876	0.489175	1.76189
ABHD15-AS1	56	115	0.805759	0.0781273	0.489175	1.76166
RP5-864K19.4	56	115	0.590147	0.0781363	0.489175	1.7616
FAM229A	56	115	0.420444	0.0781695	0.489175	1.76141
F12	56	115	0.57134	0.0781967	0.489175	1.76125
AHNAK	56	115	0.701992	0.0783003	0.489469	1.76063
TOPORS	56	115	0.771068	0.0783242	0.489469	1.76049
SCAF11	56	115	0.372577	0.0784082	0.489503	1.76
H2AZ1	56	115	0.293685	0.0784465	0.489503	1.75977
PTRHD1	56	115	0.724845	0.0784722	0.489503	1.75962
GPBP1	56	115	0.389477	0.0785227	0.489619	1.75932
DERA	56	115	0.876198	0.0786381	0.489853	1.75864
SLC1A4	56	115	0.878379	0.0788068	0.489853	1.75765
CTD-2192J16.26	56	115	0.522473	0.0788369	0.489853	1.75747
ARHGAP27	56	115	0.738433	0.078851	0.489853	1.75739
MAPK8	56	115	0.715249	0.0790238	0.489853	1.75638
CKAP5	56	115	0.761323	0.0790384	0.489853	1.75629
LST1	56	115	0.483099	0.0792379	0.490891	1.75513
KLHL2	56	115	0.844101	0.0792777	0.49094	1.75489
RP11-265F24.1	56	115	0.357603	0.0793523	0.491035	1.75446
LTBR	56	115	0.844379	0.0793569	0.491035	1.75443
TIAL1	56	115	0.550254	0.0795112	0.491396	1.75353
FTX	56	115	0.492526	0.0796134	0.491577	1.75293
STX2	56	115	0.560664	0.0796141	0.491577	1.75293
LMNB2	56	115	0.781461	0.0798295	0.492175	1.75168
UBAC1	56	115	0.853222	0.0798859	0.492325	1.75135
CENATAC	56	115	0.83625	0.0800397	0.493076	1.75046
HCFC1R1	56	115	0.58532	0.0801114	0.493319	1.75004
MCTP2	56	115	0.584279	0.0802191	0.493459	1.74942
ARL8A	56	115	0.837887	0.0802305	0.493459	1.74935
YME1L1	56	115	0.508532	0.0802672	0.493487	1.74914
SMURF1	56	115	0.738664	0.0805735	0.494897	1.74737
ZNF185	56	115	0.768506	0.0805932	0.494897	1.74725
LRRC8C	56	115	0.854601	0.0808515	0.495798	1.74577
LINC00992	56	115	0.486564	0.0811649	0.496226	1.74397
ARL5A	56	115	0.7793	0.081605	0.497376	1.74145
PHF3	56	115	0.649462	0.0816915	0.497376	1.74095
C3orf35	56	115	0.678982	0.0818084	0.497376	1.74029
IST1	56	115	0.649503	0.0819035	0.497376	1.73975
LRRC56	56	115	0.741578	0.0819469	0.497376	1.7395
SHKBP1	56	115	0.73617	0.0819473	0.497376	1.7395
CENPN	56	115	0.960422	0.0821024	0.497798	1.73862
PRR11	56	115	0.995996	0.082185	0.497984	1.73815
SGSM3-AS1	56	115	0.50025	0.0821978	0.497984	1.73807
PSRC1	56	115	0.71637	0.0823491	0.498386	1.73722
LRRC41	56	115	0.595703	0.0823803	0.498386	1.73704
GTF3C4	56	115	0.811746	0.0825093	0.498386	1.73631
PRKAB1	56	115	0.819739	0.0825934	0.498386	1.73583
LINC01301	56	115	0.617165	0.0827174	0.498523	1.73513
C1orf54	56	115	0.982977	0.0827273	0.498523	1.73508
TMEM14C	56	115	0.471803	0.0828278	0.498523	1.73451
DENND6A	56	115	0.740869	0.0828748	0.498523	1.73424
PPP2CA	56	115	0.398737	0.082908	0.498523	1.73406
PTP4A2	56	115	0.687584	0.0830434	0.498523	1.73329
SNRNP70	56	115	0.591131	0.083372	0.498523	1.73145
CPNE3	56	115	0.867998	0.0835814	0.498523	1.73027
NFX1	56	115	0.692509	0.0836312	0.498523	1.72999
SLC27A6	56	115	0.410799	0.0836332	0.498523	1.72998
RMND5B	56	115	0.78872	0.0837269	0.498523	1.72946
PLEKHA5	56	115	0.764374	0.0837477	0.498523	1.72934
GTF2I	56	115	0.303462	0.0837768	0.498523	1.72918
SPPL2A	56	115	0.898899	0.0838113	0.498523	1.72899
ARPC3	56	115	0.231332	0.0838268	0.498523	1.7289
EXOC4	56	115	0.550477	0.0840478	0.498523	1.72767
PATL1	56	115	0.719703	0.0840699	0.498523	1.72754
KIF11	56	115	0.839732	0.084071	0.498523	1.72754
NONO	56	115	0.23283	0.0841039	0.498523	1.72736
INTS2	56	115	0.784368	0.084306	0.499335	1.72623
GNG2	56	115	0.805676	0.0844523	0.499351	1.72542
COX10	56	115	0.815915	0.0845097	0.499351	1.7251
UBE3A	56	115	0.482538	0.0845138	0.499351	1.72508
TBC1D14	56	115	0.878296	0.0848611	0.49994	1.72315
NRAS	56	115	0.835867	0.0848636	0.49994	1.72314
METTL25	56	115	0.548655	0.0849396	0.500196	1.72272
C7orf26	56	115	0.720246	0.0849726	0.500199	1.72254
STXBP2	56	115	0.72443	0.0850435	0.500229	1.72214
DBT	56	115	0.71997	0.085142	0.500229	1.7216
GRAMD1A	56	115	0.691601	0.0851897	0.500229	1.72134
CCDC85B	56	115	0.577515	0.0852162	0.500229	1.72119
RP11-179B2.2	56	115	0.427797	0.0852697	0.500229	1.7209
MARCHF3	56	115	0.832883	0.0853592	0.500229	1.7204
FAM222B	56	115	0.764509	0.0853678	0.500229	1.72036
COG7	56	115	0.813885	0.0854456	0.500389	1.71993
TLCD3A	56	115	0.821777	0.0855542	0.500389	1.71933
EIF3J	56	115	0.574285	0.0855935	0.500389	1.71911
SCAF4	56	115	0.721529	0.085703	0.500389	1.71851
RASSF3	56	115	0.745394	0.0858279	0.500389	1.71783
SPATA13	56	115	0.842929	0.0858959	0.500389	1.71746
GNG10	56	115	0.793751	0.0859437	0.500389	1.71719
FAM193B	56	115	0.827899	0.0859582	0.500389	1.71711
SLC35B2	56	115	0.847128	0.0859857	0.500389	1.71696
ALDH9A1	56	115	0.856224	0.0860129	0.500389	1.71682
TMEM237	56	115	0.79376	0.0860392	0.500389	1.71667
SH3TC1	56	115	0.811811	0.0862041	0.500544	1.71577
ATAD2	56	115	0.645089	0.0862413	0.500571	1.71557
RETREG2	56	115	0.790582	0.086386	0.500885	1.71478
DYNLT2B	56	115	0.846937	0.0863931	0.500885	1.71474
MOK	56	115	0.901199	0.0865748	0.501324	1.71375
AC093673.5	56	115	0.561138	0.0865833	0.501324	1.7137
CMAS	56	115	0.870165	0.0868312	0.502476	1.71236
FAM114A1	56	115	0.538593	0.0870608	0.50329	1.71111
PAK2	56	115	0.699489	0.087085	0.50329	1.71098
MYBL2	56	115	0.8404	0.0871057	0.50329	1.71087
ADNP	56	115	0.566345	0.087173	0.50329	1.7105
MAPK1	56	115	0.589431	0.0872011	0.50329	1.71035
ACOT8	56	115	0.800597	0.0874266	0.504307	1.70913
LY96	56	115	0.498401	0.0874705	0.504307	1.70889
RALGPS2	56	115	0.870298	0.0875081	0.504307	1.70869
MCUB	56	115	0.793539	0.0875086	0.504307	1.70869
ZCCHC8	56	115	0.684929	0.0875914	0.504406	1.70824
MAP2K3	56	115	0.758461	0.0877363	0.504507	1.70746
EVI2B	56	115	0.827793	0.0877625	0.504507	1.70732
GVQW3	56	115	0.61092	0.0877869	0.504507	1.70719
CEP44	56	115	0.78067	0.0878977	0.504845	1.70659
TDRP	56	115	0.390863	0.0883226	0.506717	1.70431
C1GALT1C1	56	115	0.639049	0.0884636	0.506801	1.70356
PLK4	56	115	0.840166	0.0884642	0.506801	1.70356
TRAPPC2L	56	115	0.737839	0.0884692	0.506801	1.70353
ABHD3	56	115	0.770459	0.0889215	0.507776	1.70111
SCYL1	56	115	0.776343	0.0889672	0.507776	1.70087
GFUS	56	115	0.790031	0.0890226	0.507776	1.70058
AASDH	56	115	0.805135	0.0890248	0.507776	1.70056
ZNF713	56	115	0.808801	0.0891026	0.50793	1.70015
DMAP1	56	115	0.814785	0.0891291	0.50793	1.70001
PFDN6	56	115	0.590587	0.0893552	0.508722	1.69881
ZNF518A	56	115	0.866162	0.0894555	0.508722	1.69828
CIT	56	115	0.911696	0.0894668	0.508722	1.69822
RP11-245D16.4	56	115	0.673098	0.0895487	0.508865	1.69778
EFCAB2	56	115	0.676232	0.0895913	0.508865	1.69756
TNRC18	56	115	0.504397	0.0896726	0.508951	1.69713
SLC25A36	56	115	0.407203	0.0899034	0.509066	1.69591
EP400	56	115	0.693876	0.0899201	0.509066	1.69582
EP300	56	115	0.703675	0.0899245	0.509066	1.6958
MT-ND4L	56	115	0.252175	0.0899727	0.509066	1.69554
GHRLOS	56	115	0.452401	0.0905508	0.511079	1.6925
ZBTB44	56	115	0.770742	0.0905922	0.511079	1.69228
RHBDD3	56	115	0.855456	0.090652	0.511079	1.69197
CWC15	56	115	0.618998	0.0910062	0.511079	1.69011
AURKB	56	115	0.981612	0.0910287	0.511079	1.69
CCDC150	56	115	0.669038	0.0910297	0.511079	1.68999
CIC	56	115	0.563245	0.0911409	0.511079	1.68941
PINK1-AS	56	115	0.586056	0.0911709	0.511079	1.68925
TCF4	56	115	0.3406	0.09121	0.511079	1.68905
RP11-107E5.5	56	115	0.504889	0.0912976	0.511079	1.68859
VILL	56	115	0.606217	0.0913204	0.511079	1.68847
PHF7	56	115	0.816385	0.0913271	0.511079	1.68844
RIOK3	56	115	0.823804	0.0913812	0.511079	1.68816
METTL18	56	115	0.530678	0.0914301	0.511079	1.6879
SMG7	56	115	0.718152	0.0914445	0.511079	1.68783
RBCK1	56	115	0.726891	0.0914936	0.511166	1.68757
UGGT1	56	115	0.744334	0.0915645	0.511202	1.6872
NDUFA12	56	115	0.537234	0.091799	0.511351	1.68598
CDKN1B	56	115	0.880107	0.091925	0.511351	1.68533
MOB1B	56	115	0.838706	0.0919997	0.511351	1.68494
SUFU	56	115	0.844491	0.0920218	0.511351	1.68483
CDCA4	56	115	0.903817	0.0920887	0.511351	1.68448
SVIL	56	115	0.779933	0.0921756	0.511351	1.68403
CCDC32	56	115	0.831002	0.0921862	0.511351	1.68398
SPSB2	56	115	0.609042	0.0922808	0.511353	1.68349
CDT1	56	115	0.721441	0.0923111	0.511353	1.68333
LINC01505	56	115	0.544075	0.0923312	0.511353	1.68323
ADSS2	56	115	0.790847	0.0924146	0.511353	1.6828
INPP5D	56	115	0.397518	0.0924256	0.511353	1.68274
SPECC1L	56	115	0.692411	0.0925674	0.511514	1.68201
NFAT5	56	115	0.492259	0.0925922	0.511514	1.68188
RP4-545L17.11	56	115	0.535533	0.0926397	0.511514	1.68163
RP11-541P9.3	56	115	0.636908	0.0926809	0.511514	1.68142
BBOF1	56	115	0.570896	0.0927005	0.511514	1.68132
RAP1GAP2	56	115	0.735011	0.0930533	0.512611	1.67951
CD81	56	115	0.746732	0.0931657	0.51264	1.67893
SDCBP	56	115	0.538978	0.0931921	0.51264	1.67879
POLDIP3	56	115	0.798394	0.0934286	0.513085	1.67758
CERS6	56	115	0.457853	0.0934767	0.513085	1.67734
PLIN3	56	115	0.654822	0.0937303	0.513944	1.67604
NNT	56	115	0.699849	0.0937661	0.513958	1.67586
EXTL3	56	115	0.638359	0.0939748	0.514575	1.67479
AC013472.4	56	115	0.589154	0.0940846	0.514575	1.67423
GRWD1	56	115	0.717362	0.0941133	0.514575	1.67409
ANKRD13D	56	115	0.778759	0.094368	0.514575	1.67279
STRN3	56	115	0.807481	0.094375	0.514575	1.67276
EPHX1	56	115	0.548431	0.0943782	0.514575	1.67274
CDKL2	56	115	0.341859	0.0944497	0.514575	1.67238
NDUFC2	56	115	0.384748	0.0944821	0.514575	1.67221
MPG	56	115	0.567209	0.0945182	0.514575	1.67203
RMND1	56	115	0.777037	0.09453	0.514575	1.67197
CLK3	56	115	0.72659	0.0946225	0.514575	1.6715
RP11-517O13.1	56	115	0.749005	0.0946244	0.514575	1.67149
EPS15-AS1	56	115	0.411568	0.0946547	0.514575	1.67134
ZNF182	56	115	0.464627	0.0947441	0.514575	1.67089
CHROMR	56	115	0.800139	0.094783	0.514575	1.67069
RABGAP1L	56	115	0.594867	0.0949681	0.514691	1.66975
SIPA1	56	115	0.665248	0.0953702	0.516121	1.66773
MYO1G	56	115	0.718657	0.095698	0.517026	1.66608
TRAPPC12	56	115	0.757419	0.0957921	0.517026	1.66561
PDE4D	56	115	0.782935	0.0959505	0.517035	1.66481
EME1	56	115	0.716428	0.0960062	0.517035	1.66453
HROB	56	115	0.776549	0.0963198	0.518046	1.66296
MYO5C	56	115	0.740934	0.0963356	0.518046	1.66288
ARMCX6	56	115	0.805188	0.0964859	0.518046	1.66213
ZNF292	56	115	0.433825	0.0966379	0.518416	1.66138
CREB1	56	115	0.802027	0.0968396	0.518985	1.66037
EIF4G1	56	115	0.660584	0.0968452	0.518985	1.66034
FAM106A	56	115	0.854958	0.0968922	0.519056	1.66011
AIF1L	56	115	0.788921	0.0969953	0.519132	1.6596
IFNGR1	56	115	0.853549	0.097157	0.519132	1.6588
SERPINE1	56	115	0.906061	0.0973099	0.519132	1.65804
TPM4	56	115	0.346253	0.0973457	0.519132	1.65786
CCNT2-AS1	56	115	0.563957	0.0973962	0.519199	1.65761
CTBP1-DT	56	115	0.595529	0.0975579	0.519362	1.65681
GIMAP2	56	115	0.808014	0.0976453	0.519514	1.65638
LINC00862	56	115	0.398918	0.0976734	0.519514	1.65624
CYP20A1	56	115	0.774573	0.0977021	0.519514	1.6561
PNRC1	56	115	0.517215	0.0977217	0.519514	1.656
LINC00426	56	115	0.508054	0.0977978	0.519597	1.65562
PRKD2	56	115	0.816414	0.0978437	0.519597	1.6554
INAFM1	56	115	0.711958	0.098043	0.520247	1.65442
PGAP3	56	115	0.663614	0.0986543	0.521764	1.65141
UBXN2A	56	115	0.610121	0.0988783	0.522202	1.65032
CDC25C	56	115	0.905757	0.0990053	0.522202	1.6497
RP11-841O20.2	56	115	0.670195	0.0990442	0.522202	1.64951
CITF22-92A6.1	56	115	0.387226	0.0991536	0.522202	1.64897
EIF4G2	56	115	0.33353	0.0992131	0.522202	1.64868
SUDS3	56	115	0.839138	0.0993064	0.522202	1.64823
COPG2	56	115	0.71933	0.0993099	0.522202	1.64821
PLCE1	56	115	0.374992	0.0996122	0.523228	1.64674
CD33	56	115	0.899051	0.100239	0.524794	1.6437
SLCO3A1	56	115	0.783977	0.100508	0.525778	1.64239
PPP6R1	56	115	0.625429	0.100643	0.526003	1.64175
KRCC1	56	115	0.813379	0.100651	0.526003	1.64171
CELSR1	56	115	0.336313	0.100671	0.526003	1.64161
SLC44A2	56	115	0.721935	0.101323	0.527165	1.63847
SCAF8	56	115	0.607464	0.101347	0.527165	1.63836
ADAM17	56	115	0.707449	0.101421	0.527318	1.638
FOXM1	56	115	0.798945	0.101514	0.527318	1.63756
DAGLB	56	115	0.734198	0.101547	0.527318	1.6374
RAB21	56	115	0.769149	0.101596	0.527318	1.63717
MAT2B	56	115	0.758179	0.101626	0.527318	1.63702
VEGFB	56	115	0.786888	0.101722	0.527455	1.63656
MARCHF8	56	115	0.751372	0.101846	0.527746	1.63597
ZNF649	56	115	0.512152	0.101896	0.52781	1.63573
ANXA1	56	115	0.342779	0.102086	0.527972	1.63482
EGLN2	56	115	0.774022	0.102109	0.527972	1.63471
EMC9	56	115	0.758351	0.1023	0.528054	1.63381
KLHL3	56	115	0.672777	0.102352	0.528054	1.63356
CMB9-22P13.4	56	115	0.649036	0.102353	0.528054	1.63355
UBE2C	56	115	1.03314	0.102472	0.528315	1.63299
ATG5	56	115	0.812115	0.10283	0.529376	1.63129
ANAPC1	56	115	0.575868	0.102898	0.529446	1.63096
HNRNPD	56	115	0.198982	0.103042	0.52957	1.63028
DLL1	56	115	0.434939	0.103211	0.52957	1.62948
SENP7	56	115	0.658509	0.103218	0.52957	1.62945
TLN1	56	115	0.574315	0.103341	0.52957	1.62887
ACYP2	56	115	0.709392	0.10337	0.52957	1.62873
RCHY1	56	115	0.773955	0.103504	0.529584	1.6281
RSPH14	56	115	0.437051	0.103523	0.529584	1.62801
ZNF793-AS1	56	115	0.521167	0.103544	0.529584	1.62791
ZWINT	56	115	0.780933	0.103545	0.529584	1.6279
MARK4	56	115	0.770144	0.103778	0.529843	1.62681
SSBP3	56	115	0.622359	0.103792	0.529843	1.62674
TEX2	56	115	0.899569	0.103803	0.529843	1.62669
LINS1	56	115	0.518065	0.103898	0.529977	1.62624
TOR1AIP1	56	115	0.748159	0.103993	0.530285	1.6258
ADGRE5	56	115	0.648803	0.104147	0.53085	1.62507
ADH5	56	115	0.771325	0.104267	0.53085	1.62451
HELQ	56	115	0.792091	0.104336	0.53085	1.62419
DNAJC2	56	115	0.585996	0.104342	0.53085	1.62416
RBM26	56	115	0.587327	0.104735	0.531468	1.62232
MT-ND4	56	115	0.117999	0.104752	0.531468	1.62224
MAP3K20-AS1	56	115	0.441492	0.104987	0.531706	1.62114
PLEKHG6	56	115	0.700047	0.105009	0.531706	1.62104
TBC1D8B	56	115	0.457715	0.105048	0.531706	1.62086
RP3-508I15.14	56	115	0.767177	0.105068	0.531706	1.62077
FAAH2	56	115	0.646254	0.105167	0.532033	1.6203
TMEM185A	56	115	0.666525	0.105251	0.532184	1.61991
KLRG1	56	115	0.813751	0.105293	0.532184	1.61972
LIMK2	56	115	0.818856	0.105318	0.532184	1.6196
EXOC3-AS1	56	115	0.561596	0.1054	0.532184	1.61922
ATP6V1F	56	115	0.332788	0.105405	0.532184	1.6192
ARF3	56	115	0.568721	0.10566	0.532456	1.61801
MTDH	56	115	0.27257	0.105732	0.532456	1.61768
AC104088.1	56	115	0.661035	0.105812	0.532488	1.61731
TRIM9	56	115	0.473207	0.105846	0.532488	1.61715
PRELID3A	56	115	0.619696	0.105853	0.532488	1.61712
DUS1L	56	115	0.716351	0.105895	0.532488	1.61692
ARMC1	56	115	0.767689	0.106088	0.532488	1.61603
RP11-307E17.8	56	115	0.637862	0.106108	0.532488	1.61594
DOP1B	56	115	0.725749	0.106171	0.532488	1.61565
RP11-323F24.5	56	115	0.707051	0.106217	0.532488	1.61543
ABCB4	56	115	0.280351	0.106405	0.532488	1.61456
PMAIP1	56	115	0.701913	0.106448	0.532488	1.61437
TMEM51	56	115	0.385565	0.106454	0.532488	1.61434
CFAP94	56	115	0.761872	0.106505	0.532488	1.61411
ANKHD1	56	115	0.395868	0.106648	0.533027	1.61345
NDUFA9	56	115	0.636448	0.106742	0.533027	1.61301
CBX5	56	115	0.465664	0.106746	0.533027	1.61299
CHD9	56	115	0.279651	0.106763	0.533027	1.61292
IFIH1	56	115	0.825555	0.106853	0.533027	1.6125
ACOX3	56	115	0.614395	0.106925	0.533027	1.61217
BUB1	56	115	0.805828	0.107042	0.533248	1.61163
GNG7	56	115	0.748942	0.107207	0.533646	1.61088
EIF2AK3	56	115	0.738547	0.107264	0.533682	1.61061
TMEM18-DT	56	115	0.322655	0.1074	0.534183	1.60999
MLEC	56	115	0.769043	0.107522	0.534619	1.60943
UPRT	56	115	0.556346	0.107808	0.535503	1.60812
CLMN	56	115	0.659653	0.107892	0.535503	1.60774
SPIN1	56	115	0.62367	0.107934	0.535503	1.60755
PGP	56	115	0.669563	0.107966	0.535503	1.6074
LLGL1	56	115	0.301791	0.108067	0.535503	1.60694
LINC00339	56	115	0.672059	0.108102	0.535503	1.60678
DPAGT1	56	115	0.803498	0.108115	0.535503	1.60672
CBX1	56	115	0.722094	0.108123	0.535503	1.60669
CTNND1	56	115	0.74326	0.108223	0.535503	1.60623
IDUA	56	115	0.504406	0.108283	0.535503	1.60596
RCOR3	56	115	0.675014	0.108314	0.535503	1.60582
ANTKMT	56	115	0.634602	0.108355	0.535503	1.60563
POLE	56	115	0.71824	0.108377	0.535503	1.60553
SNX5	56	115	0.560777	0.108397	0.535503	1.60544
HOXB2	56	115	0.737314	0.108454	0.535535	1.60518
SUV39H2	56	115	0.740984	0.108473	0.535535	1.60509
RAB11B	56	115	0.57154	0.108572	0.535747	1.60465
GARS1	56	115	0.646117	0.108586	0.535747	1.60458
WIPF2	56	115	0.787193	0.108639	0.535778	1.60434
RACGAP1	56	115	0.797522	0.108993	0.53643	1.60273
ACTN1	56	115	0.684997	0.109148	0.53643	1.60204
DENND3	56	115	0.807415	0.109167	0.53643	1.60195
TRIM5	56	115	0.709887	0.109182	0.53643	1.60188
XXYLT1-AS2	56	115	0.594831	0.109274	0.53643	1.60146
HIRIP3	56	115	0.826085	0.109306	0.53643	1.60132
DPPA4	56	115	0.731069	0.109333	0.53643	1.6012
GPA33	56	115	0.368415	0.109336	0.53643	1.60119
BET1L	56	115	0.698808	0.109405	0.536487	1.60087
SLC41A3	56	115	0.79399	0.109454	0.536487	1.60065
ZFP82	56	115	0.5305	0.109469	0.536487	1.60058
SENP6	56	115	0.472062	0.10955	0.536709	1.60022
CPB2-AS1	56	115	0.767889	0.109717	0.537014	1.59947
ASPM	56	115	0.935785	0.10984	0.537149	1.59891
POU2F2	56	115	0.668178	0.109948	0.537149	1.59843
FBXO47	56	115	0.314787	0.110008	0.537149	1.59816
RPRD1B	56	115	0.735502	0.1101	0.537149	1.59774
SMC4	56	115	0.559591	0.110309	0.537686	1.59681
USP33	56	115	0.625952	0.110433	0.537753	1.59625
CRK	56	115	0.775448	0.110547	0.537993	1.59574
CCDC88B	56	115	0.728076	0.110636	0.538065	1.59534
HBP1	56	115	0.651314	0.110638	0.538065	1.59533
S100Z	56	115	0.832412	0.110915	0.538738	1.59409
TRAF3IP2	56	115	0.723244	0.111061	0.538738	1.59344
MAPKAPK2	56	115	0.512078	0.111081	0.538738	1.59335
C12orf73	56	115	0.743491	0.111223	0.539235	1.59272
GRK7	56	115	0.420006	0.111279	0.539242	1.59247
NKAPD1	56	115	0.833678	0.111428	0.539242	1.59181
CYTH4	56	115	0.577496	0.111511	0.539242	1.59144
CHPF2	56	115	0.697926	0.111563	0.539242	1.59121
CPNE2	56	115	0.669083	0.111689	0.539242	1.59065
TPTE2	56	115	0.389427	0.11177	0.539242	1.59029
AXIN1	56	115	0.776946	0.112023	0.539242	1.58916
EFHC1	56	115	0.66463	0.112038	0.539242	1.5891
PSENEN	56	115	0.570337	0.112045	0.539242	1.58907
TCEAL8	56	115	0.613156	0.112136	0.539242	1.58867
ZNF564	56	115	0.606346	0.112144	0.539242	1.58863
SLC9B2	56	115	0.757285	0.112261	0.539242	1.58811
ZNF641	56	115	0.422124	0.112297	0.539242	1.58795
AREL1	56	115	0.795297	0.112322	0.539242	1.58784
CXXC5	56	115	0.645544	0.112345	0.539242	1.58774
ZNF587	56	115	0.757269	0.112458	0.539242	1.58724
TLE5	56	115	0.503686	0.112511	0.539242	1.58701
CTDP1	56	115	0.823121	0.112564	0.539242	1.58677
MKRN2	56	115	0.759255	0.112587	0.539242	1.58667
NFIX	56	115	0.652368	0.112648	0.539242	1.5864
SAMD13	56	115	0.56611	0.11266	0.539242	1.58635
CEP97	56	115	0.754756	0.112686	0.539242	1.58623
CTD-2647E9.3	56	115	0.5611	0.112758	0.539307	1.58592
MRE11	56	115	0.750325	0.112865	0.539381	1.58545
RNF144B	56	115	0.781213	0.112908	0.539381	1.58526
SLC18B1	56	115	0.460377	0.112971	0.539381	1.58498
SLC35A3	56	115	0.665424	0.113147	0.540043	1.5842
RBFOX1	56	115	0.380841	0.113406	0.540727	1.58307
MRPL30	56	115	0.742198	0.113668	0.541184	1.58192
KCNAB2	56	115	0.456709	0.113733	0.54122	1.58163
RUFY2	56	115	0.828393	0.113746	0.54122	1.58158
SPTBN1	56	115	0.547319	0.113982	0.541521	1.58054
RNASET2	56	115	0.757383	0.113995	0.541521	1.58049
MED13	56	115	0.614069	0.11403	0.541521	1.58034
C2orf49	56	115	0.615863	0.11411	0.541521	1.57998
GM2A	56	115	0.789799	0.114274	0.541548	1.57927
HADHA	56	115	0.377443	0.114311	0.541548	1.57911
HOXA5	56	115	0.790822	0.114444	0.541548	1.57853
COX18	56	115	0.716517	0.114485	0.541548	1.57835
TMEM127	56	115	0.765955	0.11453	0.541548	1.57815
FGFR1	56	115	0.876839	0.114621	0.541548	1.57776
MRPL11	56	115	0.494257	0.114691	0.541548	1.57746
SEPTIN9	56	115	0.613672	0.114745	0.541548	1.57722
RHOBTB3	56	115	0.836948	0.114753	0.541548	1.57719
RP1-117O3.2	56	115	0.524768	0.114779	0.541548	1.57707
PPM1K	56	115	0.779988	0.114821	0.541548	1.57689
HTT	56	115	0.538099	0.114854	0.541548	1.57675
LINC02803	56	115	0.351935	0.114943	0.541548	1.57636
CIITA	56	115	0.744509	0.115182	0.541842	1.57532
UBE2N	56	115	0.37571	0.115256	0.541862	1.575
ADD3	56	115	0.729206	0.115259	0.541862	1.57499
UBE2K	56	115	0.348732	0.115352	0.541862	1.57459
SVBP	56	115	0.828663	0.115427	0.541862	1.57426
DNAH12	56	115	0.362343	0.115472	0.541862	1.57407
CTNNA3	56	115	0.581968	0.115497	0.541862	1.57396
MIA2	56	115	0.721849	0.115609	0.541862	1.57347
CA13	56	115	0.534926	0.115686	0.542054	1.57314
INO80D	56	115	0.766116	0.11577	0.542103	1.57278
EIF3A	56	115	0.327552	0.115785	0.542103	1.57272
ESPL1	56	115	0.653362	0.115925	0.542146	1.57211
CCT6B	56	115	0.523828	0.115974	0.542146	1.5719
DDI2	56	115	0.696049	0.115988	0.542146	1.57184
FAM219A	56	115	0.50393	0.116039	0.542168	1.57162
RP11-452H21.1	56	115	0.587416	0.116384	0.542743	1.57013
RTEL1	56	115	0.520705	0.116426	0.542743	1.56995
KHDRBS1	56	115	0.313295	0.116463	0.542743	1.56979
NFKBID	56	115	0.777222	0.116539	0.542743	1.56947
PPP2R5C	56	115	0.48099	0.116575	0.542746	1.56931
SERPINB8	56	115	0.35278	0.116696	0.543143	1.56879
DNAJC8	56	115	0.375043	0.116766	0.543162	1.56849
MGMT	56	115	0.711455	0.116771	0.543162	1.56847
COPB1	56	115	0.595439	0.116956	0.543808	1.56768
C22orf39	56	115	0.705262	0.117168	0.544188	1.56677
RAB30-DT	56	115	0.827739	0.117386	0.544544	1.56584
ANKMY2	56	115	0.72189	0.117386	0.544544	1.56584
PSMF1	56	115	0.545226	0.117627	0.544983	1.56481
BDNF-AS	56	115	0.620323	0.117715	0.544983	1.56444
OTUD5	56	115	0.58823	0.117737	0.544983	1.56434
GPR108	56	115	0.542468	0.117746	0.544983	1.5643
MRPS36	56	115	0.684077	0.117826	0.544983	1.56397
MIER1	56	115	0.55152	0.117896	0.544983	1.56367
CEP192	56	115	0.793661	0.117922	0.544983	1.56356
DLG1	56	115	0.601533	0.117953	0.544983	1.56342
NFATC2	56	115	0.581543	0.118091	0.544983	1.56284
TBL1X	56	115	0.855445	0.118191	0.544983	1.56241
RP11-596C23.2	56	115	0.489273	0.118405	0.545805	1.56151
TRG-AS1	56	115	0.521966	0.118535	0.546244	1.56095
SRD5A3	56	115	0.75256	0.118809	0.546798	1.55979
CTD-2227I18.1	56	115	0.614109	0.118852	0.546798	1.55961
IQGAP2	56	115	0.323101	0.118871	0.546798	1.55953
HYOU1	56	115	0.617593	0.118902	0.546798	1.5594
RP11-436D23.1	56	115	0.307814	0.119041	0.546798	1.55881
PI4KA	56	115	0.469051	0.119047	0.546798	1.55879
MRPS11	56	115	0.774964	0.119195	0.546847	1.55816
MAP3K3	56	115	0.727596	0.119301	0.546847	1.55772
GUCD1	56	115	0.736062	0.119406	0.546847	1.55727
CEBPA	56	115	0.61464	0.119521	0.546847	1.55679
HPS1	56	115	0.569423	0.119602	0.546847	1.55644
KLHL7	56	115	0.78482	0.11962	0.546847	1.55637
TGOLN2	56	115	0.440722	0.119621	0.546847	1.55637
NUMB	56	115	0.664324	0.119645	0.546847	1.55627
RP11-555K12.4	56	115	0.773457	0.119649	0.546847	1.55625
SPRY1	56	115	0.682161	0.119704	0.546847	1.55602
MRPS33	56	115	0.698817	0.119826	0.546847	1.5555
SPDL1	56	115	0.778121	0.119868	0.546847	1.55533
CCDC117	56	115	0.695999	0.120007	0.54709	1.55475
CENPF	56	115	0.883247	0.120149	0.547277	1.55415
XPO6	56	115	0.667276	0.120225	0.547463	1.55383
JUP	56	115	0.655586	0.120736	0.548915	1.55169
ZBTB43	56	115	0.687886	0.120841	0.548915	1.55126
NSMAF	56	115	0.687435	0.120875	0.548915	1.55111
LPXN	56	115	0.89037	0.120879	0.548915	1.55109
RHNO1	56	115	0.803268	0.121029	0.54912	1.55047
RNF146	56	115	0.587131	0.121054	0.54912	1.55037
CDV3	56	115	0.607815	0.121198	0.549372	1.54977
INSR	56	115	0.795953	0.121287	0.549372	1.54939
FAM111A	56	115	0.836384	0.121421	0.549486	1.54884
PRKAR2A	56	115	0.749115	0.12189	0.550718	1.54689
METAP2	56	115	0.422599	0.121908	0.550718	1.54682
TMEM33	56	115	0.732447	0.122384	0.550901	1.54484
SETDB1	56	115	0.762417	0.122421	0.550901	1.54469
IL6R	56	115	0.689205	0.12243	0.550901	1.54466
CHPT1	56	115	0.720783	0.122438	0.550901	1.54462
IMP3	56	115	0.736959	0.122464	0.550901	1.54451
PRPF4B	56	115	0.449121	0.12247	0.550901	1.54449
SH3YL1	56	115	0.724558	0.122525	0.550901	1.54426
CENPL	56	115	0.687918	0.122567	0.550901	1.54409
FREM3	56	115	0.553518	0.122705	0.550901	1.54352
ANPEP	56	115	0.691306	0.122809	0.550901	1.54309
SMIM5	56	115	0.437729	0.122948	0.551137	1.54252
MED4	56	115	0.464111	0.123001	0.551137	1.5423
PLEKHM2	56	115	0.589609	0.123153	0.551137	1.54167
ZNF282	56	115	0.770188	0.123184	0.551137	1.54154
SLC22A18	56	115	0.539104	0.123459	0.551137	1.54042
CBFB	56	115	0.571133	0.123466	0.551137	1.54039
PRDX3	56	115	0.4905	0.123592	0.551137	1.53987
SLFN11	56	115	0.701893	0.123867	0.551137	1.53874
AGBL5	56	115	0.735352	0.123867	0.551137	1.53874
DUSP18	56	115	0.588377	0.123934	0.551137	1.53847
INTS1	56	115	0.618149	0.123947	0.551137	1.53842
BLOC1S2	56	115	0.685704	0.124017	0.551137	1.53813
EML2	56	115	0.497473	0.124053	0.551137	1.53798
TRIO	56	115	0.592541	0.124064	0.551137	1.53794
BMPR1B	56	115	0.569721	0.124148	0.551137	1.53759
SREK1	56	115	0.388009	0.12416	0.551137	1.53755
CADM2	56	115	0.647958	0.12422	0.551137	1.5373
KLC1	56	115	0.580711	0.124225	0.551137	1.53728
EXOC7	56	115	0.623696	0.124248	0.551137	1.53719
GOLGA2	56	115	0.675873	0.124291	0.551137	1.53701
POLR1H	56	115	0.749324	0.124368	0.551137	1.53669
RP11-542K23.7	56	115	0.498303	0.124654	0.552019	1.53553
TIPARP-AS1	56	115	0.556381	0.124677	0.552019	1.53543
IFT74	56	115	0.76653	0.125057	0.552958	1.53389
DHFR2	56	115	0.462127	0.125283	0.553128	1.53297
CHD1	56	115	0.456384	0.125299	0.553128	1.53291
KIF13B	56	115	0.747116	0.125617	0.5538	1.53162
MLXIP	56	115	0.51406	0.125637	0.5538	1.53154
CHMP1B	56	115	0.403221	0.125665	0.5538	1.53142
MAP3K20	56	115	0.553037	0.125697	0.5538	1.53129
ZNF317	56	115	0.701531	0.125802	0.553849	1.53087
GNAQ	56	115	0.236515	0.125809	0.553849	1.53084
LRRC58	56	115	0.744121	0.125934	0.554115	1.53033
RP11-545E17.3	56	115	0.620213	0.125942	0.554115	1.5303
DDX17	56	115	0.520899	0.125982	0.554134	1.53014
TLNRD1	56	115	0.520245	0.126097	0.554469	1.52968
LINC02414	56	115	0.409626	0.126141	0.554469	1.5295
WDR77	56	115	0.652878	0.126167	0.554469	1.52939
CEP89	56	115	0.74699	0.126248	0.55467	1.52906
DUSP28	56	115	0.783308	0.126411	0.555223	1.52841
XKR6	56	115	0.742741	0.126519	0.55554	1.52797
CEP57	56	115	0.424298	0.126626	0.55585	1.52754
ITGAL	56	115	0.686776	0.126733	0.555897	1.52711
ADGRG3	56	115	0.682579	0.126808	0.555897	1.52681
PLD3	56	115	0.668083	0.126839	0.555897	1.52668
MOB3A	56	115	0.71946	0.126918	0.556022	1.52637
RP11-849F2.5	56	115	0.326285	0.127167	0.556547	1.52537
KRT8	56	115	0.678441	0.127169	0.556547	1.52536
ACP2	56	115	0.525177	0.127305	0.556666	1.52482
DDX27	56	115	0.531049	0.127319	0.556666	1.52476
WDR47	56	115	0.780208	0.127442	0.556889	1.52427
INPP5F	56	115	0.727432	0.127598	0.556906	1.52364
GPR132	56	115	0.873228	0.127612	0.556906	1.52359
JADE2	56	115	0.666274	0.127627	0.556906	1.52353
C11orf49	56	115	0.449756	0.127689	0.557015	1.52328
GYG1	56	115	0.779202	0.12773	0.557039	1.52311
REXO1	56	115	0.66977	0.128139	0.558121	1.52148
DDHD1	56	115	0.73743	0.128188	0.558121	1.52128
LINC01494	56	115	0.318724	0.128196	0.558121	1.52125
ZNF157	56	115	0.30424	0.128246	0.558178	1.52106
EPHB4	56	115	0.478253	0.128462	0.558645	1.52019
ACSF3	56	115	0.659027	0.128526	0.558713	1.51994
RP1-184J9.2	56	115	0.733029	0.128573	0.558713	1.51975
HP1BP3	56	115	0.376657	0.128729	0.559173	1.51913
OTUD4	56	115	0.702516	0.1289	0.559755	1.51846
TNKS2	56	115	0.688241	0.129462	0.561361	1.51623
RP11-22P6.2	56	115	0.504557	0.129581	0.561361	1.51576
CCNYL1	56	115	0.703715	0.129628	0.561361	1.51557
GAK	56	115	0.568271	0.129793	0.561361	1.51492
RALGAPB	56	115	0.761427	0.12995	0.561361	1.5143
MALSU1	56	115	0.719901	0.129988	0.561361	1.51415
TYROBP	56	115	0.68562	0.129991	0.561361	1.51414
TWF1	56	115	0.693181	0.130169	0.561476	1.51343
RNF115	56	115	0.515075	0.13025	0.561476	1.51312
MED26	56	115	0.705936	0.130273	0.561476	1.51303
LZIC	56	115	0.766074	0.130283	0.561476	1.51299
SCFD1	56	115	0.465738	0.13035	0.561549	1.51272
RP11-523H20.7	56	115	0.610401	0.130494	0.561879	1.51216
CD96	56	115	0.393727	0.130758	0.561949	1.51112
AVL9	56	115	0.762658	0.130843	0.562048	1.51078
CNOT6L	56	115	0.457561	0.130888	0.562048	1.51061
NAPG	56	115	0.699094	0.13174	0.564124	1.50728
SNX12	56	115	0.685344	0.131783	0.564146	1.50711
PHC2	56	115	0.776954	0.131898	0.564404	1.50666
MRC2	56	115	0.704605	0.131917	0.564404	1.50658
LIAS	56	115	0.766547	0.132015	0.564667	1.5062
ACTG1	56	115	0.171565	0.132596	0.565971	1.50394
MESD	56	115	0.658062	0.132669	0.566028	1.50366
STARD7-AS1	56	115	0.643503	0.132739	0.566028	1.50339
RP11-654D12.2	56	115	0.539647	0.13283	0.566072	1.50304
ZSCAN9	56	115	0.637168	0.133007	0.566231	1.50235
THSD4-AS1	56	115	0.253975	0.133061	0.566304	1.50214
BRD7	56	115	0.567821	0.133366	0.5665	1.50096
CFLAR	56	115	0.500045	0.133389	0.5665	1.50087
ADAT2	56	115	0.688221	0.133426	0.5665	1.50073
RP11-646I6.5	56	115	0.352826	0.133439	0.5665	1.50068
UBL4A	56	115	0.602422	0.133563	0.56677	1.5002
ABHD12	56	115	0.683054	0.133611	0.56677	1.50001
MYD88	56	115	0.700978	0.13369	0.566791	1.49971
MIER2	56	115	0.502115	0.133702	0.566791	1.49966
FURIN	56	115	0.65342	0.133801	0.566937	1.49928
PRKACB	56	115	0.527551	0.134072	0.567679	1.49824
RTL6	56	115	0.591735	0.134173	0.56773	1.49785
ATP6V1B2	56	115	0.698513	0.134375	0.568428	1.49707
SMAD7	56	115	0.558645	0.134551	0.568846	1.49639
WDHD1	56	115	0.803511	0.134616	0.568846	1.49614
SLC29A1	56	115	0.616772	0.134621	0.568846	1.49612
FBN1	56	115	0.563202	0.134705	0.569043	1.4958
IL7	56	115	0.603712	0.135066	0.570253	1.49442
NIBAN1	56	115	0.823561	0.135136	0.570394	1.49415
WDR53	56	115	0.661543	0.135385	0.571081	1.4932
NEK11	56	115	0.562398	0.135845	0.571769	1.49145
TPSB2	56	115	0.379192	0.136054	0.572151	1.49065
ZKSCAN5	56	115	0.658595	0.13606	0.572151	1.49063
LCORL	56	115	0.801641	0.136094	0.572151	1.4905
UQCRHL	56	115	0.360645	0.136125	0.572151	1.49038
PPM1A	56	115	0.676919	0.136256	0.572151	1.48988
BLMH	56	115	0.654592	0.136328	0.572151	1.4896
GPR107	56	115	0.671964	0.136395	0.572151	1.48935
IBA57	56	115	0.708476	0.136417	0.572151	1.48927
ALMS1	56	115	0.725364	0.136437	0.572151	1.48919
MYO1D	56	115	0.741101	0.136458	0.572151	1.48911
TSC22D4	56	115	0.570175	0.136592	0.572151	1.4886
CWF19L2	56	115	0.646264	0.136672	0.572151	1.4883
GPBP1L1	56	115	0.491652	0.136687	0.572151	1.48824
TRAPPC9	56	115	0.561186	0.136707	0.572151	1.48817
UBL7-AS1	56	115	0.7137	0.136783	0.572243	1.48788
ZNF142	56	115	0.627074	0.136887	0.572436	1.48748
H2AW	56	115	0.750485	0.137073	0.573059	1.48678
CTDSP2	56	115	0.671643	0.137128	0.573132	1.48657
KIAA0319L	56	115	0.748858	0.137305	0.573541	1.4859
AC016747.3	56	115	0.66233	0.137377	0.573541	1.48563
CTB-181H17.1	56	115	0.511275	0.13741	0.573541	1.48551
SNIP1	56	115	0.719793	0.137481	0.573541	1.48524
ARID1A	56	115	0.451134	0.137542	0.573541	1.48501
TMED8	56	115	0.702429	0.13757	0.573541	1.4849
RP11-321A17.4	56	115	0.318723	0.137589	0.573541	1.48483
CHAF1A	56	115	0.702656	0.137636	0.573541	1.48465
SRSF12	56	115	0.41942	0.137749	0.573566	1.48423
AC015987.1	56	115	0.484742	0.137757	0.573566	1.4842
PHKA1	56	115	0.566917	0.137792	0.573566	1.48407
YAF2	56	115	0.617509	0.137879	0.573618	1.48373
DECR1	56	115	0.610557	0.137984	0.573744	1.48334
CHCHD5	56	115	0.61685	0.138077	0.573977	1.48299
AADAT	56	115	0.611895	0.138123	0.574013	1.48282
IFT43	56	115	0.765353	0.138232	0.574309	1.48241
PIM3	56	115	0.667828	0.138699	0.574971	1.48065
CAVIN2-AS1	56	115	0.502197	0.138721	0.574971	1.48057
NDC80	56	115	0.839477	0.138806	0.574971	1.48025
MXD3	56	115	0.731338	0.13884	0.574971	1.48012
SCP2	56	115	0.456795	0.138984	0.575368	1.47959
AHDC1	56	115	0.652291	0.139016	0.575368	1.47946
ANKRD50	56	115	0.631427	0.139049	0.575368	1.47934
CTD-2349P21.11	56	115	0.76623	0.139215	0.575487	1.47872
KIF20B	56	115	0.739669	0.139265	0.575487	1.47853
MYO9A	56	115	0.764504	0.139418	0.575811	1.47796
RAVER1	56	115	0.573403	0.139705	0.576207	1.47689
WWP2	56	115	0.710245	0.139805	0.576207	1.47652
MAP3K14-AS1	56	115	0.424973	0.139988	0.576772	1.47583
ARHGAP26	56	115	0.778249	0.140136	0.577226	1.47528
MSH2	56	115	0.62078	0.140248	0.577377	1.47487
ADAMTSL1	56	115	0.295123	0.140375	0.577434	1.4744
RP5-1085F17.3	56	115	0.415246	0.140457	0.577439	1.47409
CNST	56	115	0.490693	0.140499	0.577439	1.47393
FOXK2	56	115	0.490979	0.140509	0.577439	1.4739
TBC1D22B	56	115	0.747597	0.140526	0.577439	1.47383
GIT2	56	115	0.584202	0.140698	0.577819	1.47319
RP11-744N12.3	56	115	0.315558	0.140914	0.577916	1.47239
HELB	56	115	0.755561	0.141028	0.577916	1.47197
HSPA14	56	115	0.717794	0.141087	0.577916	1.47175
DOK1	56	115	0.671815	0.141133	0.577916	1.47159
TMEM205	56	115	0.609476	0.141142	0.577916	1.47155
D2HGDH	56	115	0.690268	0.141181	0.577916	1.47141
NOA1	56	115	0.629389	0.141252	0.577916	1.47114
PCF11	56	115	0.5577	0.141306	0.577916	1.47095
CAPS2	56	115	0.611428	0.141319	0.577916	1.4709
TRH	56	115	0.505721	0.141431	0.578219	1.47048
HIVEP3	56	115	0.781723	0.141602	0.578348	1.46985
CCNE2	56	115	0.637505	0.141605	0.578348	1.46984
SRBD1	56	115	0.768548	0.141644	0.578348	1.4697
TAF7	56	115	0.410222	0.141661	0.578348	1.46963
CLCN7	56	115	0.617036	0.141786	0.578591	1.46917
RAP2C	56	115	0.70573	0.142044	0.579246	1.46822
GABPB1-IT1	56	115	0.701006	0.142064	0.579246	1.46815
HAUS1	56	115	0.599618	0.142135	0.579246	1.46789
CIAO2A	56	115	0.552655	0.142227	0.579315	1.46755
ANKFY1	56	115	0.695979	0.142266	0.57932	1.4674
SMYD2	56	115	0.603371	0.14233	0.579334	1.46717
ERAP2	56	115	0.636926	0.142435	0.579393	1.46678
ZBTB25	56	115	0.623019	0.142579	0.579477	1.46626
SCOC-AS1	56	115	0.570685	0.142687	0.579477	1.46586
EFNB2	56	115	0.424014	0.142719	0.579477	1.46574
MBNL3	56	115	0.733967	0.142863	0.579477	1.46521
TUG1	56	115	0.675716	0.142929	0.579477	1.46497
RHEX	56	115	0.877166	0.143037	0.579477	1.46458
KATNIP	56	115	0.688895	0.143059	0.579477	1.46449
CDC42SE2	56	115	0.280849	0.143446	0.580586	1.46308
STRIP1	56	115	0.679314	0.143607	0.580625	1.46249
EPS15	56	115	0.495298	0.143711	0.580625	1.46211
CYFIP2	56	115	0.582804	0.143738	0.580625	1.46201
MFSD2B	56	115	0.425892	0.143897	0.580625	1.46143
KRI1	56	115	0.698443	0.143942	0.580625	1.46127
VCPIP1	56	115	0.652906	0.143974	0.580625	1.46115
RASSF2	56	115	0.683085	0.144041	0.580625	1.46091
MON1B	56	115	0.594408	0.144041	0.580625	1.46091
GTF3C6	56	115	0.566823	0.144059	0.580625	1.46084
PSAT1	56	115	0.468212	0.144171	0.580625	1.46043
TGIF1	56	115	0.684373	0.144181	0.580625	1.4604
TATDN2	56	115	0.684955	0.144234	0.580625	1.4602
DYRK1A	56	115	0.3734	0.144249	0.580625	1.46015
PRICKLE3	56	115	0.500462	0.144348	0.580709	1.45979
GET3	56	115	0.48938	0.144421	0.580709	1.45952
RASA3	56	115	0.777081	0.144557	0.58095	1.45903
SNX4	56	115	0.640403	0.14483	0.581711	1.45804
C15orf40	56	115	0.760243	0.144875	0.581711	1.45787
ASMTL	56	115	0.591388	0.144936	0.581711	1.45766
NPIPB4	56	115	0.500218	0.145013	0.581766	1.45738
CORO7	56	115	0.524652	0.145045	0.581766	1.45726
ARCN1	56	115	0.686981	0.145081	0.581766	1.45713
TBRG1	56	115	0.680394	0.145259	0.582248	1.45648
MTHFD2	56	115	0.60158	0.145337	0.58241	1.4562
PCM1	56	115	0.306934	0.145579	0.582605	1.45532
RP5-1142A6.8	56	115	0.355348	0.145671	0.582605	1.45499
TMEM269	56	115	0.331475	0.145689	0.582605	1.45493
MVB12A	56	115	0.60645	0.146303	0.583845	1.45271
MEF2A	56	115	0.78733	0.146886	0.585412	1.45062
KATNAL2	56	115	0.483657	0.147113	0.585624	1.44981
ANKRD7	56	115	0.438791	0.147325	0.585624	1.44905
NOL10	56	115	0.624217	0.147458	0.585624	1.44857
RABL6	56	115	0.586424	0.147479	0.585624	1.4485
CREB3L2	56	115	0.655473	0.14755	0.585624	1.44824
AKR1C3	56	115	0.579735	0.147608	0.585703	1.44803
PIMREG	56	115	0.663341	0.147702	0.585757	1.44769
CEACAM21	56	115	0.689726	0.147735	0.585757	1.44758
SDHAF2	56	115	0.554233	0.148061	0.586716	1.44641
DOCK2	56	115	0.38575	0.148083	0.586716	1.44634
INPPL1	56	115	0.501733	0.148404	0.587736	1.44519
LANCL1	56	115	0.710835	0.148426	0.587736	1.44511
PIGM	56	115	0.612797	0.148529	0.587994	1.44475
MPP6	56	115	0.689911	0.14867	0.588081	1.44424
BISPR	56	115	0.642942	0.148704	0.588081	1.44412
CA5B	56	115	0.562737	0.148835	0.588294	1.44366
GNAS	56	115	0.231913	0.149145	0.589217	1.44256
HLA-A	56	115	0.181208	0.149273	0.58957	1.4421
PSMD14	56	115	0.613768	0.149382	0.589696	1.44172
MEGF6	56	115	0.670621	0.149727	0.59052	1.4405
SDCBP2-AS1	56	115	0.562194	0.149744	0.59052	1.44044
ZNF71	56	115	0.423891	0.149782	0.59052	1.4403
CLBA1	56	115	0.596533	0.149928	0.590677	1.43978
ZZZ3	56	115	0.67348	0.150226	0.590903	1.43874
RP11-1191J2.5	56	115	0.399676	0.150282	0.590964	1.43854
MT-ND5	56	115	0.184602	0.150531	0.591362	1.43766
AHI1	56	115	0.521404	0.150605	0.591362	1.4374
EXOG	56	115	0.736769	0.150629	0.591362	1.43731
CCDC141	56	115	0.306868	0.150691	0.591362	1.4371
PRANCR	56	115	0.699405	0.150742	0.591362	1.43692
RCC1	56	115	0.624145	0.150766	0.591362	1.43683
ZBTB7A	56	115	0.560264	0.150804	0.591362	1.4367
MRPS24	56	115	0.4956	0.15098	0.591901	1.43608
IFI35	56	115	0.537397	0.151169	0.591966	1.43541
UNKL	56	115	0.736554	0.151174	0.591966	1.4354
GTF3A	56	115	0.317571	0.151196	0.591966	1.43532
SAMD1	56	115	0.545348	0.151257	0.591966	1.43511
WDR48	56	115	0.599757	0.151402	0.591966	1.4346
RP11-333A23.4	56	115	0.284049	0.151449	0.591966	1.43443
CTD-2366F13.1	56	115	0.36654	0.151505	0.591966	1.43424
POC1B	56	115	0.611892	0.152274	0.593792	1.43154
DRAIC	56	115	0.404945	0.152451	0.593858	1.43093
PPWD1	56	115	0.684602	0.152461	0.593858	1.43089
GMEB1	56	115	0.70727	0.152487	0.593858	1.4308
TBC1D25	56	115	0.559949	0.15252	0.593858	1.43069
RIC8A	56	115	0.701575	0.152521	0.593858	1.43069
CHD4	56	115	0.410902	0.152562	0.593858	1.43054
GCLM	56	115	0.715738	0.152679	0.594073	1.43013
TCTN2	56	115	0.518059	0.152726	0.594073	1.42997
LINC00342	56	115	0.432565	0.152807	0.594073	1.42968
SHROOM4	56	115	0.452983	0.152846	0.594073	1.42955
TNPO3	56	115	0.514124	0.152914	0.594073	1.42932
GLRX5	56	115	0.712164	0.153027	0.594151	1.42892
CSNK1G1	56	115	0.737932	0.153089	0.594151	1.42871
CAT	56	115	0.372185	0.153101	0.594151	1.42866
MBNL2	56	115	0.757575	0.153193	0.594209	1.42834
CYB561D1	56	115	0.358614	0.153449	0.594449	1.42746
ACER3	56	115	0.776963	0.153671	0.594769	1.42668
PJVK	56	115	0.745231	0.153683	0.594769	1.42664
ANKRD10	56	115	0.415965	0.153768	0.594938	1.42635
LINC01410	56	115	0.504656	0.153946	0.595265	1.42573
PGM2L1	56	115	0.714338	0.154004	0.595265	1.42553
SPTLC2	56	115	0.4836	0.154011	0.595265	1.42551
ABCB10	56	115	0.585994	0.154231	0.595617	1.42474
SETDB2	56	115	0.694737	0.154254	0.595617	1.42466
BEND7	56	115	0.6496	0.154453	0.595855	1.42398
RP11-255O19.2	56	115	0.610947	0.154473	0.595855	1.42391
ZNF24	56	115	0.628547	0.154664	0.596002	1.42325
ST3GAL6	56	115	0.645012	0.154859	0.596453	1.42258
NT5DC1	56	115	0.646152	0.155137	0.596747	1.42162
CSF3R	56	115	0.468574	0.155168	0.596747	1.42151
PRPF18	56	115	0.639057	0.155275	0.596858	1.42114
CACNA1A	56	115	0.499425	0.155491	0.596988	1.4204
MRI1	56	115	0.659395	0.155511	0.596988	1.42033
FOXO1	56	115	0.651579	0.155524	0.596988	1.42029
POLE3	56	115	0.516512	0.155595	0.596988	1.42004
CEP120	56	115	0.493631	0.155662	0.596988	1.41981
CALCOCO2	56	115	0.673588	0.155712	0.596988	1.41964
LINC02256	56	115	0.471174	0.155775	0.596988	1.41943
HNRNPU	56	115	0.272418	0.155886	0.597052	1.41904
DCAF5	56	115	0.71212	0.155932	0.597052	1.41889
KDM3B	56	115	0.661577	0.156098	0.597183	1.41832
MTHFR	56	115	0.524666	0.15614	0.597192	1.41817
CHID1	56	115	0.619146	0.15623	0.597192	1.41786
PDE4B	56	115	0.659145	0.156238	0.597192	1.41784
PYROXD2	56	115	0.560877	0.156369	0.597233	1.41739
TXNDC11	56	115	0.684334	0.156383	0.597233	1.41734
HPCAL1	56	115	0.508708	0.156573	0.597513	1.41669
RMC1	56	115	0.67117	0.157041	0.598407	1.41509
GTSE1	56	115	0.730485	0.157214	0.598407	1.4145
PDZK1	56	115	0.38925	0.157241	0.598407	1.41441
[truncated: 13,366 more rows]

## Sheet: Table S6c
Table S6c. Early GMP TET2mut vs TET2WT within CH
Gene	TotalA	TotalB	log2FC	p.value	FDR	z_score_ranking
DBI	140	135	1.26058	2.96361e-08	0.000214388	5.54357
DIAPH1	140	135	1.30239	1.9979e-07	0.000713618	5.19953
PALM2AKAP2	140	135	1.76515	6.55339e-06	0.0059259	4.5077
CLEC11A	140	135	1.27303	8.661e-06	0.00696152	4.44816
KMT2E	140	135	0.536485	1.39282e-05	0.00839636	4.34499
MPO	140	135	1.44798	1.45677e-05	0.00843063	4.33513
NKG7	140	135	1.0585	1.57097e-05	0.00874187	4.31849
CBX4	140	135	1.45567	1.82802e-05	0.00979547	4.28492
NABP1	140	135	1.49829	4.45482e-05	0.0184357	4.08253
SCRN1	140	135	1.28655	4.85098e-05	0.0187906	4.06269
SHMT2	140	135	1.07427	0.00017488	0.0442427	3.75279
ARHGAP17	140	135	1.13388	0.000193434	0.0466434	3.72744
PRDM8	140	135	1.10276	0.000239668	0.0502538	3.67305
CEBPD	140	135	1.37736	0.000264724	0.0517572	3.64758
VGLL4	140	135	0.90141	0.000285439	0.053497	3.62817
FBXW5	140	135	1.04439	0.000289513	0.053497	3.62451
SCAMP1	140	135	1.09475	0.000296585	0.053497	3.61826
G6PC3	140	135	0.940858	0.000303204	0.053497	3.61255
HGF	140	135	1.31968	0.000310922	0.0535873	3.60603
ATP5PF	140	135	0.650501	0.000347155	0.0559192	3.5773
GLS	140	135	0.627261	0.000456181	0.0673472	3.50525
NRIP3	140	135	0.978488	0.000495738	0.0675488	3.48305
GARS1	140	135	1.06227	0.000509107	0.0675488	3.47592
LONRF3	140	135	0.865857	0.00052914	0.0675488	3.46555
LRRC8C	140	135	1.35481	0.000561274	0.0700044	3.44967
LACTB	140	135	1.05132	0.000589885	0.072326	3.43622
SLC2A3	140	135	1.02897	0.000624447	0.0729387	3.42077
CCPG1	140	135	1.21324	0.000640091	0.0740866	3.41403
ZBTB33	140	135	0.795724	0.000683337	0.0766397	3.39618
TM9SF2	140	135	0.761841	0.000724766	0.0794387	3.38004
CTDSP2	140	135	0.962057	0.000756119	0.0822521	3.36838
EVI2A	140	135	0.943358	0.00077529	0.0827734	3.36147
IER5	140	135	1.11494	0.000781734	0.0827734	3.35918
IQGAP1	140	135	0.860522	0.000783796	0.0827734	3.35845
TRH	140	135	1.328	0.000795255	0.083375	3.35444
PTGER4	140	135	1.15392	0.000820253	0.0847673	3.34587
S100A6	140	135	0.696233	0.000842831	0.0858738	3.33833
PLXNB2	140	135	0.934837	0.000882647	0.0874667	3.32549
WASH6P	140	135	0.971317	0.000901601	0.0887372	3.31956
ATL3	140	135	1.07476	0.000907968	0.08876	3.31759
BCL2	140	135	0.87363	0.000970137	0.0924826	3.29905
RHBDD1	140	135	1.25205	0.00100654	0.0929485	3.28869
STX3	140	135	1.09158	0.00103433	0.0929485	3.28102
METTL7A	140	135	0.973041	0.00120251	0.101151	3.23828
KATNA1	140	135	1.18747	0.00129013	0.105919	3.21817
RNF144B	140	135	1.19917	0.00132583	0.105919	3.21033
RRAGD	140	135	1.1499	0.0013487	0.105919	3.20541
RAB4A	140	135	1.0727	0.00139807	0.106968	3.19505
PAK1IP1	140	135	1.00811	0.00143295	0.108043	3.18793
IL10RB	140	135	1.08803	0.00144127	0.108043	3.18626
C3orf33	140	135	0.845416	0.00148127	0.110351	3.17833
RP11-281P23.3	140	135	0.762368	0.00152149	0.110351	3.17055
GNPTAB	140	135	0.556697	0.00155294	0.110351	3.1646
KLF10	140	135	0.809195	0.00157883	0.110351	3.15979
TNFSF13B	140	135	1.08439	0.0016306	0.112341	3.15038
ZNF467	140	135	0.59936	0.00165787	0.112656	3.14553
CBL	140	135	1.1322	0.00168196	0.113184	3.14131
UBASH3B	140	135	1.26885	0.00174017	0.115592	3.13133
VIM	140	135	0.332458	0.00183388	0.119954	3.11589
CEBPG	140	135	1.01071	0.00185139	0.119954	3.11309
CYLD	140	135	0.88507	0.00185718	0.119954	3.11217
LASP1	140	135	0.992114	0.00187338	0.120462	3.10961
MACF1	140	135	0.342952	0.00194468	0.122727	3.09855
PDE3B	140	135	1.21834	0.00201843	0.123484	3.08751
ITGB1	140	135	0.835613	0.00215196	0.129194	3.06842
LGALS8	140	135	1.02024	0.00227075	0.131413	3.05233
WDR82	140	135	0.793036	0.00235472	0.134038	3.04141
CLIC4	140	135	1.11249	0.00237466	0.134206	3.03887
CREM	140	135	1.06453	0.00238746	0.134404	3.03725
RAB27A	140	135	0.841196	0.00269004	0.143909	3.0011
NARS1	140	135	0.939076	0.00270551	0.143909	2.99936
CCNL1	140	135	0.366161	0.00273505	0.144948	2.99605
THRAP3	140	135	0.573052	0.0028323	0.147402	2.98538
TRAM1	140	135	0.731485	0.00285888	0.147723	2.98252
WASF2	140	135	0.58341	0.00291896	0.148091	2.97615
BNIP2	140	135	0.752393	0.00292785	0.148091	2.97521
ATP6V1H	140	135	0.908409	0.00294232	0.148091	2.9737
NDUFA9	140	135	1.00717	0.00294868	0.148091	2.97304
FAH	140	135	0.9925	0.00299257	0.148402	2.9685
SPNS3	140	135	0.788601	0.00347801	0.154356	2.92199
GNL3L	140	135	0.728676	0.00363903	0.156385	2.90787
MRPS11	140	135	0.969823	0.00365097	0.156385	2.90684
SRF	140	135	0.914503	0.00367242	0.156715	2.90501
DENND10	140	135	0.998014	0.00368783	0.156715	2.9037
CRIPT	140	135	0.898278	0.0037159	0.156761	2.90132
PMAIP1	140	135	1.01133	0.00379113	0.158986	2.89504
GNG2	140	135	1.08379	0.00395591	0.164407	2.88166
GLA	140	135	1.02121	0.00404601	0.165829	2.87455
CPNE3	140	135	1.03015	0.00410902	0.166992	2.86967
POLDIP3	140	135	0.865054	0.00421216	0.168149	2.86182
MRPL18	140	135	0.964561	0.00440409	0.173332	2.84767
LCP1	140	135	0.498642	0.00444097	0.173332	2.84501
FRMD4B	140	135	1.03514	0.00445387	0.173332	2.84409
ADGRE5	140	135	0.745043	0.00448736	0.173332	2.8417
IQCJ-SCHIP1	140	135	1.07332	0.00453811	0.173332	2.83811
EFNA1	140	135	0.484909	0.00458847	0.173332	2.83459
MRPL21	140	135	0.863561	0.00474627	0.176982	2.82377
UBE2M	140	135	0.779237	0.00477417	0.17711	2.82189
CMIP	140	135	0.714057	0.00485821	0.177825	2.81629
PSMB10	140	135	0.835413	0.00500202	0.179193	2.8069
SOCS3	140	135	0.872478	0.0050322	0.179193	2.80497
PCYT1A	140	135	1.04704	0.00510165	0.180466	2.80054
SETD3	140	135	0.810172	0.00513614	0.181243	2.79837
KLHL24	140	135	0.664817	0.00535662	0.185948	2.78477
GPR183	140	135	0.804375	0.00543056	0.186459	2.78032
ACADVL	140	135	0.553458	0.0054386	0.186459	2.77984
PSMD4	140	135	0.797728	0.00552497	0.187622	2.77472
KDM5A	140	135	0.506984	0.005593	0.187622	2.77073
DEPP1	140	135	0.49366	0.00559832	0.187622	2.77042
LMAN2	140	135	0.746696	0.00560022	0.187622	2.77031
FRY	140	135	0.932824	0.00564009	0.188216	2.768
ACTR2	140	135	0.404699	0.00564597	0.188216	2.76766
ARL8A	140	135	0.929377	0.00572866	0.189662	2.76292
CHD1	140	135	0.301384	0.00579356	0.190678	2.75924
TBC1D2B	140	135	1.03702	0.00605111	0.195419	2.745
IQCE	140	135	0.763642	0.0060971	0.196465	2.74251
MAP2K3	140	135	0.623909	0.00612932	0.196794	2.74078
SYNJ1	140	135	1.08384	0.00616479	0.196794	2.73889
NDUFAB1	140	135	0.704359	0.00618919	0.196794	2.73759
ACTB	140	135	0.269133	0.00626325	0.197422	2.73367
BAHCC1	140	135	0.869461	0.0062967	0.197904	2.73192
SLCO5A1	140	135	1.06189	0.0063756	0.19837	2.72781
H2BC4	140	135	0.550181	0.00640694	0.198533	2.72619
PCCB	140	135	0.962547	0.0065791	0.199572	2.71743
ZNF747	140	135	0.519468	0.00659354	0.199572	2.7167
TGFBR2	140	135	1.04382	0.00667882	0.201731	2.71245
PRAM1	140	135	0.549461	0.00694506	0.207409	2.69947
EPG5	140	135	0.963318	0.007058	0.207835	2.6941
ECHDC1	140	135	0.962601	0.00715693	0.209185	2.68945
LNCAROD	140	135	1.23735	0.00718202	0.209495	2.68828
CLCN3	140	135	0.794618	0.00720945	0.209872	2.68701
ATP6V1C1	140	135	0.765265	0.00722811	0.209993	2.68615
SURF4	140	135	0.708444	0.00724304	0.210005	2.68546
PPP1R15B	140	135	0.825536	0.00754299	0.213566	2.67187
OTUD5	140	135	0.908204	0.00759687	0.213836	2.66948
CYP2S1	140	135	0.549863	0.00764126	0.214668	2.66752
MRPL42	140	135	0.805779	0.00768632	0.215098	2.66555
LAIR1	140	135	0.716944	0.00770495	0.215203	2.66473
MITF	140	135	0.707223	0.00795791	0.215982	2.65385
SLC16A1	140	135	0.989998	0.00800525	0.215982	2.65185
PLEK	140	135	0.751332	0.00802754	0.215982	2.65091
COMMD8	140	135	0.813342	0.00811728	0.215982	2.64715
SNX3	140	135	0.591164	0.00812921	0.215982	2.64666
RABGGTA	140	135	0.658694	0.00829449	0.217773	2.63984
SERPINI2	140	135	0.55193	0.00833449	0.217773	2.63821
ACY3	140	135	0.482018	0.00888802	0.223323	2.61633
SYAP1	140	135	0.629314	0.0089218	0.223323	2.61504
RP11-720N19.2	140	135	0.576385	0.00898885	0.223839	2.61248
SSH1	140	135	0.97584	0.00907734	0.224863	2.60913
PGAM5	140	135	0.741131	0.0092452	0.225261	2.60285
SIRPA	140	135	0.732631	0.00930095	0.225261	2.60079
CYCS	140	135	0.538146	0.0094458	0.226359	2.59548
NCBP2AS2	140	135	0.789163	0.00960484	0.226934	2.58974
ZNF362	140	135	0.847478	0.00967784	0.226934	2.58713
ATP6V0D1	140	135	0.842806	0.00971864	0.227155	2.58568
BEX4	140	135	0.693701	0.0097959	0.22749	2.58295
PGPEP1	140	135	0.852205	0.00987446	0.22749	2.58019
SH2B3	140	135	0.770619	0.00994846	0.228105	2.57762
HK1	140	135	0.786734	0.0100674	0.228893	2.57351
FAM107B	140	135	1.06188	0.0101032	0.228893	2.57228
KIAA2026	140	135	0.79564	0.0101401	0.228893	2.57101
PPP1CC	140	135	0.586062	0.010392	0.231199	2.56251
SLCO3A1	140	135	0.851536	0.010609	0.233782	2.55532
DUSP2	140	135	0.948155	0.0106242	0.233782	2.55482
RBM7	140	135	0.872002	0.0107177	0.234035	2.55177
HBP1	140	135	0.829184	0.0108062	0.234633	2.5489
JDP2	140	135	0.913099	0.010817	0.234633	2.54856
APBB2	140	135	1.06123	0.0108362	0.234698	2.54794
ING2	140	135	0.885565	0.0109003	0.235381	2.54588
LGALS1	140	135	1.03061	0.0109395	0.235687	2.54463
IRAK1	140	135	0.809875	0.0110202	0.235917	2.54206
RP11-426A21.2	140	135	0.438241	0.0110882	0.235917	2.53991
PPP6R1	140	135	0.553522	0.01115	0.236885	2.53796
TSPYL1	140	135	0.743488	0.011198	0.237555	2.53646
TPR	140	135	0.508476	0.0112807	0.238959	2.53388
GAK	140	135	0.575247	0.011419	0.241536	2.52961
TRIM8	140	135	0.708356	0.0114645	0.242143	2.52821
STXBP3	140	135	0.826875	0.0114955	0.242444	2.52726
PAPSS2	140	135	0.398969	0.0116056	0.244054	2.52392
RP11-348F1.3	140	135	0.516295	0.0116885	0.244094	2.52141
FBXL17	140	135	0.820301	0.0117226	0.244094	2.52039
EIF4G1	140	135	0.631714	0.0118092	0.244779	2.51779
SMIM14	140	135	0.685767	0.0119573	0.246085	2.5134
TNKS	140	135	0.53856	0.0123876	0.249964	2.50091
NDUFC1	140	135	0.612368	0.012599	0.252944	2.49491
ISCU	140	135	0.755079	0.0126242	0.252944	2.4942
CBR1	140	135	0.762288	0.0129671	0.255248	2.48467
TNIP1	140	135	0.860718	0.0130607	0.255395	2.48211
TICAM1	140	135	0.609417	0.0133124	0.256208	2.4753
IER2	140	135	0.573927	0.0133739	0.256208	2.47366
PPIF	140	135	0.734363	0.0135298	0.256208	2.46951
ADGRA2	140	135	0.372108	0.0136391	0.256208	2.46663
SLC2A1	140	135	0.775212	0.0136886	0.256208	2.46533
SNRPB2	140	135	0.64369	0.0136999	0.256208	2.46504
RP11-727F15.9	140	135	0.47463	0.013793	0.256208	2.46261
OSER1	140	135	0.815973	0.013796	0.256208	2.46253
MDN1	140	135	0.618402	0.0138121	0.256208	2.46211
CYTIP	140	135	0.875241	0.0138171	0.256208	2.46198
BABAM2	140	135	0.664479	0.0138559	0.256208	2.46098
OSGEP	140	135	0.748238	0.0139334	0.256801	2.45898
WIPF1	140	135	0.544982	0.014125	0.259012	2.45407
INPP5B	140	135	0.862518	0.0141697	0.259502	2.45293
ILDR2	140	135	0.499635	0.0143161	0.261191	2.44923
WDR1	140	135	0.640589	0.0143687	0.261651	2.44791
HLX	140	135	0.674924	0.0144084	0.261834	2.44692
PJA2	140	135	0.556618	0.0144236	0.261834	2.44654
EXOC1	140	135	0.898747	0.0145287	0.263081	2.44392
RFK	140	135	0.845535	0.0145581	0.263282	2.44319
SNX29	140	135	0.772181	0.0147287	0.263569	2.43898
RP11-48B3.5	140	135	0.474651	0.0147343	0.263569	2.43884
CEBPZ	140	135	0.770556	0.0147379	0.263569	2.43876
PARP9	140	135	0.848811	0.0149088	0.264731	2.43459
MAFF	140	135	0.788128	0.0149346	0.264731	2.43396
GLIPR2	140	135	0.97798	0.0150093	0.264731	2.43215
RPS6KA1	140	135	0.770704	0.0150169	0.264731	2.43197
XRCC6	140	135	0.394081	0.0151286	0.265128	2.42928
EXOSC3	140	135	0.782051	0.0151651	0.265128	2.42841
KRAS	140	135	0.710834	0.0151841	0.265128	2.42796
SH3KBP1	140	135	0.544021	0.0151947	0.265128	2.42771
GPX1	140	135	0.370389	0.0152413	0.265128	2.42659
VCPIP1	140	135	0.760765	0.0152629	0.265128	2.42608
SH3RF1	140	135	0.763179	0.0152747	0.265128	2.4258
TAOK1	140	135	0.780465	0.0152832	0.265128	2.4256
CD84	140	135	0.958731	0.0153442	0.265382	2.42415
ZCCHC2	140	135	0.785076	0.0153464	0.265382	2.4241
ASS1	140	135	0.383659	0.0154652	0.265382	2.4213
TNFRSF1A	140	135	0.673687	0.0154783	0.265382	2.42099
FGFR1OP2	140	135	0.672583	0.0155252	0.265382	2.41989
TSN	140	135	0.776601	0.0155674	0.265415	2.4189
DNAJC25	140	135	0.872363	0.0155827	0.265415	2.41854
N4BP2	140	135	0.622584	0.015602	0.265415	2.4181
BLCAP	140	135	0.82427	0.0157152	0.265986	2.41546
DIXDC1	140	135	0.910271	0.0157498	0.265986	2.41466
ARMC6	140	135	0.753666	0.0157984	0.265986	2.41354
TRAF3	140	135	0.596958	0.0158088	0.265986	2.4133
MAK	140	135	0.890224	0.0159327	0.266176	2.41045
CMPK1	140	135	0.637229	0.0159991	0.266176	2.40894
PMS1	140	135	0.832382	0.0160059	0.266176	2.40878
MYCBP2	140	135	0.308408	0.016091	0.266457	2.40684
H1-4	140	135	0.682666	0.0161947	0.266908	2.4045
CRYBG1	140	135	0.834656	0.0164302	0.268355	2.39922
USP8	140	135	0.582502	0.016431	0.268355	2.3992
TSPOAP1	140	135	0.784526	0.0164613	0.268355	2.39852
LTV1	140	135	0.793671	0.0164713	0.268355	2.3983
MT-ND4L	140	135	0.354976	0.0164893	0.268355	2.3979
SPIRE1	140	135	0.912896	0.0165883	0.268862	2.39571
MEX3B	140	135	0.675668	0.0167253	0.270673	2.39269
SHC1	140	135	0.774937	0.0167456	0.270698	2.39225
UBXN1	140	135	0.603723	0.0168071	0.271274	2.3909
NFIC	140	135	0.655018	0.0168187	0.271274	2.39065
NDUFAF5	140	135	0.757163	0.0169019	0.272004	2.38883
ITPK1	140	135	0.860337	0.0171622	0.274065	2.38321
TNS3	140	135	0.621557	0.0172838	0.274793	2.38061
RPN1	140	135	0.483095	0.0173402	0.275388	2.37941
DDX24	140	135	0.412252	0.0175	0.276396	2.37603
SLC30A1	140	135	0.631567	0.0175858	0.276764	2.37423
REPIN1	140	135	0.671008	0.0175991	0.276764	2.37395
ATAD1	140	135	0.728338	0.0176891	0.277316	2.37206
DPPA4	140	135	0.702384	0.0176916	0.277316	2.37201
GRAMD1A	140	135	0.701815	0.0182616	0.283015	2.36027
GUCY1A1	140	135	0.756895	0.0182704	0.283015	2.36009
URB2	140	135	0.728432	0.0183857	0.283262	2.35776
TCEAL9	140	135	0.6774	0.0183944	0.283262	2.35758
SHKBP1	140	135	0.685778	0.0184571	0.283262	2.35632
SAFB	140	135	0.432611	0.0185239	0.283581	2.35498
ASCC3	140	135	0.725736	0.0185669	0.28366	2.35411
SELPLG	140	135	0.711445	0.0187018	0.284432	2.35142
KLF4	140	135	0.859298	0.0187157	0.284432	2.35114
CCT6A	140	135	0.560096	0.0187529	0.284697	2.35041
B4GALT5	140	135	0.853375	0.0190154	0.287177	2.34523
TMEM59	140	135	0.519252	0.0191011	0.288129	2.34355
AKIRIN2	140	135	0.728093	0.0191183	0.288129	2.34322
RNF166	140	135	0.719239	0.0193019	0.28879	2.33965
FOSL2	140	135	0.531688	0.0193638	0.289118	2.33845
SCPEP1	140	135	0.723629	0.0194256	0.289743	2.33726
CSNK2A1	140	135	0.462986	0.0197203	0.291347	2.33163
ITPKC	140	135	0.707119	0.0199116	0.291347	2.32801
IPO7	140	135	0.409276	0.0201768	0.293099	2.32304
LPXN	140	135	0.815376	0.0203176	0.293662	2.32043
CERS5	140	135	0.810794	0.0204108	0.294285	2.31871
BRD4	140	135	0.480943	0.0204316	0.294285	2.31833
RANBP2	140	135	0.335693	0.0205921	0.295562	2.31538
RP11-750H9.5	140	135	0.822064	0.0210789	0.300463	2.30657
UTP23	140	135	0.818414	0.0211429	0.300782	2.30542
FKBP11	140	135	0.806581	0.0213371	0.302747	2.30197
LYAR	140	135	0.800105	0.0214266	0.303454	2.30038
ZFX	140	135	0.768267	0.0214846	0.303454	2.29936
RBM47	140	135	1.01287	0.0215235	0.303454	2.29867
STAM2	140	135	0.867879	0.0215405	0.303454	2.29837
MANBA	140	135	0.469242	0.0220089	0.307064	2.29021
AGFG1	140	135	0.732856	0.022162	0.307647	2.28758
SLC9A7	140	135	0.68288	0.0221648	0.307647	2.28753
BRI3BP	140	135	0.783456	0.022201	0.307647	2.28691
POLR2J	140	135	0.601213	0.0223595	0.309106	2.28421
ATP5PD	140	135	0.579613	0.0224206	0.309106	2.28317
PAQR7	140	135	0.778681	0.0224882	0.309106	2.28202
OTUD4	140	135	0.688686	0.0226677	0.309106	2.27899
IMP3	140	135	0.757128	0.0226999	0.309106	2.27845
GOLM2	140	135	0.749708	0.0227108	0.309106	2.27826
KIAA0930	140	135	0.727341	0.0229003	0.310809	2.27509
CSGALNACT2	140	135	0.65729	0.0230052	0.311648	2.27335
S100Z	140	135	0.958267	0.0230539	0.311724	2.27254
PSMD3	140	135	0.608883	0.0233196	0.312976	2.26816
STK10	140	135	0.577333	0.023349	0.31308	2.26767
RTN3	140	135	0.538959	0.0234557	0.313749	2.26593
CDK9	140	135	0.69611	0.0234639	0.313749	2.2658
SETD2	140	135	0.313315	0.0235607	0.314461	2.26422
ZSWIM1	140	135	0.372436	0.0236531	0.315036	2.26272
MTO1	140	135	0.806832	0.0237376	0.315036	2.26135
TMIGD2	140	135	0.804176	0.0237645	0.315036	2.26091
SETDB1	140	135	0.764616	0.0238451	0.315036	2.25962
NAMPT	140	135	0.525371	0.0238788	0.315036	2.25907
RP3-475N16.1	140	135	0.741729	0.0238831	0.315036	2.259
RALA	140	135	0.748447	0.0239086	0.315036	2.25859
CTSG	140	135	0.853564	0.0241879	0.316984	2.25413
KLHL28	140	135	0.747406	0.0242663	0.316994	2.25289
VPS13A	140	135	0.509651	0.0242854	0.316994	2.25258
CCDC90B	140	135	0.714861	0.0244429	0.317451	2.25009
SP4	140	135	0.722227	0.0246038	0.318968	2.24757
WDR12	140	135	0.83585	0.0246815	0.319688	2.24635
SFT2D2	140	135	0.712195	0.0247519	0.320313	2.24525
GPBP1L1	140	135	0.425964	0.0248932	0.321371	2.24306
MEF2D	140	135	0.570399	0.0249003	0.321371	2.24295
PSMA2	140	135	0.535205	0.0249992	0.322074	2.24141
PUM2	140	135	0.290981	0.025246	0.323646	2.23762
LEPR	140	135	0.523547	0.0253271	0.324038	2.23638
SAP18	140	135	0.354398	0.0254206	0.324612	2.23495
PHPT1	140	135	0.605048	0.0255136	0.324757	2.23354
ZMYM3	140	135	0.718045	0.0255144	0.324757	2.23352
POLR3D	140	135	0.648081	0.0255275	0.324757	2.23333
CSRNP1	140	135	0.638321	0.0258243	0.326026	2.22884
ZNF512	140	135	0.695008	0.0258996	0.326123	2.22771
ST14	140	135	0.408702	0.0260236	0.326282	2.22586
GRB2	140	135	0.320776	0.0260953	0.326598	2.22479
ATG3	140	135	0.608082	0.0262842	0.327222	2.22199
FAM228B	140	135	0.651602	0.0265165	0.327912	2.21856
PTPN7	140	135	0.736465	0.0265393	0.327912	2.21823
CDK8	140	135	0.902577	0.0265603	0.327912	2.21792
IRF2BPL	140	135	0.661115	0.0266083	0.327912	2.21722
UBR5	140	135	0.280996	0.0266535	0.32819	2.21656
DCTN5	140	135	0.776825	0.026926	0.328492	2.21259
EMC8	140	135	0.748876	0.0269308	0.328492	2.21252
NIPBL-DT	140	135	0.685224	0.0269811	0.328492	2.21179
GLUD1	140	135	0.69903	0.0270391	0.328492	2.21095
SLC5A3	140	135	0.664775	0.0270695	0.328492	2.21051
DMAP1	140	135	0.686333	0.0271022	0.328492	2.21004
BRF1	140	135	0.436669	0.0271291	0.328492	2.20966
DRAM1	140	135	0.749463	0.027141	0.328492	2.20948
WDR77	140	135	0.595102	0.0274052	0.329617	2.2057
PYCARD	140	135	0.638268	0.0274073	0.329617	2.20567
WASHC4	140	135	0.637831	0.0274946	0.330365	2.20442
NUDT8	140	135	0.620211	0.0275152	0.330365	2.20413
DNTT	140	135	0.464114	0.0275841	0.330531	2.20315
ITCH	140	135	0.380265	0.027872	0.331077	2.19908
EMILIN2	140	135	0.886298	0.0279486	0.331715	2.19801
H1-2	140	135	0.618406	0.0280614	0.332498	2.19643
SLC41A3	140	135	0.679594	0.0280835	0.332498	2.19612
P4HTM	140	135	0.696254	0.0283152	0.333705	2.19289
CTNNB1	140	135	0.35024	0.0283554	0.333705	2.19233
ZNF581	140	135	0.726421	0.0283599	0.333705	2.19227
TBL1X	140	135	0.760411	0.0283605	0.333705	2.19226
CLTC	140	135	0.519148	0.0283872	0.333705	2.19189
LRRC69	140	135	0.433201	0.028393	0.333705	2.19181
ATP1B3	140	135	0.491294	0.0284896	0.333755	2.19048
CASP1	140	135	0.644764	0.0289436	0.336975	2.18425
CBX2	140	135	0.649226	0.0289508	0.336975	2.18416
CTSB	140	135	0.758097	0.029013	0.337157	2.18331
LYST	140	135	0.828426	0.0292819	0.339192	2.17967
FAM217B	140	135	0.599226	0.0293774	0.339754	2.17838
ATIC	140	135	0.724761	0.0294033	0.339781	2.17804
CCDC189	140	135	0.760644	0.0295582	0.340507	2.17596
NPDC1	140	135	0.595968	0.0295838	0.340507	2.17562
MR1	140	135	0.627762	0.0298186	0.342121	2.17249
SART3	140	135	0.788249	0.0298934	0.34256	2.1715
SLC3A2	140	135	0.643438	0.0299041	0.34256	2.17136
PHTF2	140	135	0.768763	0.0299716	0.34279	2.17047
CCDC32	140	135	0.751277	0.0301924	0.344296	2.16756
RBM33	140	135	0.426367	0.0303334	0.345291	2.16571
PTBP1	140	135	0.315034	0.0304467	0.346078	2.16423
TCEA1	140	135	0.433135	0.0304505	0.346078	2.16418
TIMP2	140	135	0.726117	0.030707	0.346685	2.16085
TRIM5	140	135	0.746857	0.0309552	0.347987	2.15765
PSMD7	140	135	0.521551	0.0309983	0.348201	2.15709
ATP6AP1	140	135	0.717132	0.0311911	0.349673	2.15463
SPRYD7	140	135	0.565792	0.0312501	0.349673	2.15387
NAA60	140	135	0.692798	0.0313615	0.350096	2.15245
SLC22A4	140	135	0.835697	0.0313735	0.350096	2.1523
SMNDC1	140	135	0.736495	0.0314847	0.350516	2.15089
PITPNB	140	135	0.656009	0.0318311	0.351346	2.14652
SESN2	140	135	0.867513	0.0319356	0.35148	2.14522
MAP4K4	140	135	0.614558	0.0322436	0.352475	2.14138
PRPF38A	140	135	0.680605	0.0322736	0.352475	2.14101
STARD10	140	135	0.477524	0.0322802	0.352475	2.14092
GAS7	140	135	0.758544	0.0324045	0.353215	2.13939
HTATSF1	140	135	0.678745	0.0324212	0.353215	2.13918
MYO15B	140	135	0.47773	0.0324775	0.353562	2.13848
SAP30	140	135	0.614851	0.0326525	0.354411	2.13633
HLA-A	140	135	0.235301	0.0326872	0.354411	2.1359
ATXN1	140	135	0.699397	0.0327024	0.354411	2.13572
MGST1	140	135	0.540054	0.0327326	0.354473	2.13535
BCCIP	140	135	0.693331	0.0327843	0.354502	2.13472
DAPP1	140	135	0.710135	0.0328942	0.35463	2.13337
GNAI2	140	135	0.421605	0.0331499	0.355392	2.13026
PROK2	140	135	0.606724	0.033176	0.355392	2.12995
ZNF549	140	135	0.492168	0.0333334	0.355392	2.12804
FOXP1	140	135	0.217949	0.0336089	0.356858	2.12473
SRP72	140	135	0.39358	0.0337128	0.35703	2.12349
ARRB2	140	135	0.6122	0.0338179	0.357531	2.12224
GTF2F2	140	135	0.654058	0.033904	0.357784	2.12121
H2BC21	140	135	0.534314	0.0347524	0.362281	2.11123
AC093673.5	140	135	0.421112	0.0347558	0.362281	2.11119
UBE2W	140	135	0.668205	0.034875	0.362304	2.10981
ANXA6	140	135	0.634788	0.034876	0.362304	2.1098
MECOM	140	135	0.481493	0.0354078	0.362699	2.10366
FLNA	140	135	0.440835	0.0354543	0.362699	2.10313
RUFY3	140	135	0.732367	0.0355519	0.362919	2.10202
DTX3L	140	135	0.641082	0.0358103	0.363628	2.09908
TMX4	140	135	0.625501	0.0360438	0.364422	2.09643
TNFRSF10C	140	135	0.543673	0.0360519	0.364422	2.09634
ALS2	140	135	0.74154	0.0360569	0.364422	2.09629
NDUFS7	140	135	0.595598	0.0362849	0.364907	2.09372
SH3GL1	140	135	0.632484	0.0364226	0.365441	2.09218
CCDC88C	140	135	0.640991	0.0364693	0.365441	2.09166
NET1	140	135	0.670218	0.0369016	0.367441	2.08685
CLASRP	140	135	0.675837	0.0370738	0.367824	2.08495
ATP2B4	140	135	0.665842	0.0372371	0.368525	2.08315
RCOR1	140	135	0.520679	0.0372622	0.368525	2.08288
RGS3	140	135	0.694136	0.0372906	0.368525	2.08257
PCSK7	140	135	0.737452	0.037445	0.368847	2.08088
BRD3OS	140	135	0.342857	0.037487	0.368847	2.08042
KLHL36	140	135	0.604704	0.0375431	0.368847	2.07981
FBXO44	140	135	0.395904	0.037585	0.368847	2.07935
EDEM1	140	135	0.652324	0.0375908	0.368847	2.07929
GSS	140	135	0.776315	0.0376991	0.369282	2.07811
ARF3	140	135	0.593792	0.0377755	0.369467	2.07728
UTP6	140	135	0.728702	0.0379493	0.370131	2.0754
PAPOLA	140	135	0.373024	0.0379648	0.370131	2.07523
SLC52A2	140	135	0.52937	0.0381531	0.371466	2.07321
SNRNP35	140	135	0.6863	0.0382655	0.37181	2.072
MTX2	140	135	0.646522	0.0383989	0.372559	2.07057
AIMP2	140	135	0.693633	0.0387871	0.374114	2.06644
AK4	140	135	0.712801	0.0389075	0.374994	2.06516
CIITA	140	135	0.712901	0.0389301	0.374994	2.06492
NPC2	140	135	0.607913	0.0391315	0.376183	2.0628
PRKAR2A	140	135	0.696796	0.0393293	0.376373	2.06073
ARF4	140	135	0.5332	0.0395198	0.376373	2.05873
AAK1	140	135	0.644702	0.0395359	0.376373	2.05857
ZBTB43	140	135	0.594466	0.0396794	0.376373	2.05707
NDST3	140	135	0.32788	0.03969	0.376373	2.05696
CYTH4	140	135	0.511653	0.0396931	0.376373	2.05693
ARHGAP30	140	135	0.666488	0.0396976	0.376373	2.05688
TMEM126A	140	135	0.733077	0.0397722	0.376586	2.05611
RFC1	140	135	0.524222	0.0399105	0.376822	2.05467
GAB3	140	135	0.731215	0.0399141	0.376822	2.05464
EAPP	140	135	0.589011	0.0400502	0.377244	2.05323
SND1	140	135	0.329783	0.0401389	0.377504	2.05232
PGS1	140	135	0.623508	0.0402986	0.377711	2.05067
SLC30A7	140	135	0.75283	0.040526	0.378574	2.04835
STING1	140	135	0.496946	0.0406677	0.378845	2.0469
INPP5D	140	135	0.289913	0.0407092	0.378845	2.04648
SEC24C	140	135	0.633299	0.0407714	0.378845	2.04585
UBL3	140	135	0.780568	0.040783	0.378845	2.04573
PARP14	140	135	0.703072	0.0410689	0.379869	2.04283
NADSYN1	140	135	0.628779	0.0411447	0.379869	2.04207
LINC02232	140	135	0.486591	0.0412205	0.379869	2.04131
KRT10	140	135	0.613515	0.0414033	0.381058	2.03947
HAGH	140	135	0.591855	0.0415851	0.382244	2.03765
SKAP2	140	135	0.61592	0.0419509	0.3839	2.03401
RP11-35G9.3	140	135	0.363769	0.0422561	0.385232	2.03099
NEGR1	140	135	0.897745	0.0424757	0.386259	2.02883
NDUFB7	140	135	0.499152	0.0426553	0.386504	2.02707
DDO	140	135	0.431518	0.0427163	0.386504	2.02647
MAP4	140	135	0.589113	0.0429616	0.387339	2.02408
HP1BP3	140	135	0.403554	0.0430082	0.387339	2.02363
CTNNBIP1	140	135	0.625929	0.0430355	0.387339	2.02337
JUNB	140	135	0.393337	0.0433301	0.387339	2.02051
SNCA	140	135	0.710496	0.043379	0.387339	2.02004
CHD4	140	135	0.331227	0.0433962	0.387339	2.01988
TESC	140	135	0.727278	0.0434656	0.387339	2.01921
HMBOX1	140	135	0.555414	0.043515	0.387339	2.01873
IL15RA	140	135	0.64799	0.0435361	0.387339	2.01853
LARP4	140	135	0.632661	0.0437141	0.387339	2.01682
USP16	140	135	0.6361	0.0437956	0.387339	2.01604
CNOT4	140	135	0.527349	0.0438181	0.387339	2.01583
CSNK1E	140	135	0.537298	0.043851	0.387339	2.01551
AKAP8L	140	135	0.5894	0.0440003	0.387339	2.01409
ARL4A	140	135	0.708877	0.0440485	0.387339	2.01363
ANTXR2	140	135	0.452237	0.0443782	0.387719	2.0105
RETREG1	140	135	0.603133	0.0445922	0.388951	2.00848
XPOT	140	135	0.591759	0.0449154	0.389758	2.00545
TRPC4AP	140	135	0.416435	0.044924	0.389758	2.00537
ZNF43	140	135	0.530269	0.0449572	0.389758	2.00505
THSD7A	140	135	0.512474	0.0449617	0.389758	2.00501
RNF40	140	135	0.675345	0.045186	0.389782	2.00292
ZNF431	140	135	0.62083	0.0452448	0.389782	2.00237
RRAGB	140	135	0.594261	0.0453108	0.389782	2.00176
TMEM209	140	135	0.489562	0.0453482	0.389782	2.00141
OSBPL3	140	135	0.783478	0.0453679	0.389782	2.00123
FAM204A	140	135	0.60649	0.0455448	0.390568	1.99959
SPG7	140	135	0.530951	0.0457586	0.390812	1.99761
BAG6	140	135	0.481953	0.046046	0.393035	1.99497
AC004381.7	140	135	0.388351	0.0462982	0.394025	1.99266
NAA10	140	135	0.539659	0.0465955	0.395392	1.98996
FAM78A	140	135	0.682494	0.0469436	0.397059	1.98681
SMG6	140	135	0.490582	0.0470503	0.397387	1.98585
TEC	140	135	0.668882	0.0472177	0.398475	1.98434
DDX1	140	135	0.547923	0.0473279	0.398911	1.98335
SLC35A3	140	135	0.595291	0.0474061	0.398911	1.98265
TYROBP	140	135	0.688933	0.0474785	0.398911	1.98201
HERC4	140	135	0.665018	0.0474789	0.398911	1.982
IRF2BP2	140	135	0.384695	0.0476868	0.399961	1.98015
TMEM43	140	135	0.677951	0.047761	0.400119	1.97949
ALDH3B1	140	135	0.617992	0.0479371	0.400641	1.97793
DDRGK1	140	135	0.55618	0.0479986	0.400641	1.97738
LINC01374	140	135	0.382316	0.0480298	0.400641	1.9771
TTC14	140	135	0.700327	0.0480867	0.400759	1.9766
GPX7	140	135	0.674869	0.0484446	0.402414	1.97345
HSP90B1	140	135	0.372143	0.0484489	0.402414	1.97341
CNOT2	140	135	0.266114	0.0484871	0.402474	1.97307
C6orf62	140	135	0.466126	0.0485985	0.402936	1.9721
MRPL33	140	135	0.451617	0.0488775	0.404326	1.96966
CD180	140	135	0.32813	0.0494744	0.407397	1.96448
ZNF33B	140	135	0.731133	0.0495031	0.407401	1.96423
ACTG1	140	135	0.236827	0.0496046	0.407599	1.96336
RP1-315G1.3	140	135	0.357745	0.0497524	0.407599	1.96209
BSG	140	135	0.576643	0.0500069	0.40767	1.9599
SERTAD2	140	135	0.553818	0.0500148	0.40767	1.95984
EHMT1	140	135	0.269324	0.050135	0.40796	1.95881
GMEB1	140	135	0.795212	0.0501664	0.407961	1.95854
PTPRJ	140	135	0.653242	0.0502829	0.408403	1.95755
HOMER3	140	135	0.33849	0.0503079	0.408403	1.95734
EP300	140	135	0.436296	0.0507575	0.410028	1.95352
SENP3	140	135	0.628671	0.0510018	0.410855	1.95146
BTN3A1	140	135	0.663074	0.0510422	0.410951	1.95112
CSF2RA	140	135	0.648816	0.0511747	0.411331	1.95001
GNS	140	135	0.566127	0.0512131	0.41134	1.94969
MSRB2	140	135	0.606156	0.0512599	0.41134	1.9493
MARVELD1	140	135	0.556753	0.0512612	0.41134	1.94929
TP53BP2	140	135	0.608958	0.0513378	0.411727	1.94865
CD47	140	135	0.386954	0.0516929	0.413438	1.94568
DTNBP1	140	135	0.767729	0.0517688	0.413579	1.94505
PDCD11	140	135	0.657661	0.0518712	0.413808	1.9442
FAR1	140	135	0.497094	0.0522795	0.416574	1.94083
EFHD2	140	135	0.645474	0.0522877	0.416574	1.94076
VSIR	140	135	0.643462	0.05257	0.417254	1.93844
ANKRD11	140	135	0.276478	0.0526824	0.417254	1.93752
GATAD2A	140	135	0.442359	0.052696	0.417254	1.9374
DNTTIP2	140	135	0.548479	0.0527295	0.417254	1.93713
FCER1G	140	135	0.376158	0.0527369	0.417254	1.93707
NDUFA13	140	135	0.331525	0.0527521	0.417254	1.93694
RP11-305F5.3	140	135	0.347726	0.0528018	0.417254	1.93654
TANK-AS1	140	135	0.316387	0.0528358	0.417254	1.93626
FBXO33	140	135	0.577514	0.0528773	0.417254	1.93592
MGA	140	135	0.663116	0.0529381	0.417254	1.93543
COQ8A	140	135	0.572631	0.0529422	0.417254	1.93539
CTC-548K16.5	140	135	0.673617	0.0529562	0.417254	1.93528
FBXO6	140	135	0.488549	0.0530305	0.417254	1.93467
TSNAX	140	135	0.662635	0.0531059	0.417254	1.93406
PPP1R14B	140	135	0.483211	0.0532328	0.417438	1.93303
COPG1	140	135	0.667514	0.0537903	0.420013	1.92852
CRTC2	140	135	0.57978	0.0538591	0.420072	1.92797
NDUFS2	140	135	0.534012	0.0539226	0.420123	1.92746
TRAPPC12	140	135	0.680156	0.0540456	0.420537	1.92647
SERPINB8	140	135	0.551681	0.0540583	0.420537	1.92637
FCHO1	140	135	0.549063	0.0540764	0.420537	1.92622
SH3TC1	140	135	0.717733	0.0541105	0.420537	1.92595
C1QTNF4	140	135	0.467838	0.0542203	0.42077	1.92507
DDHD1	140	135	0.61727	0.054242	0.42077	1.9249
GPR35	140	135	0.355819	0.0546308	0.421127	1.9218
RCAN1	140	135	0.360137	0.0546369	0.421127	1.92175
GMPPB	140	135	0.412047	0.0548059	0.421548	1.92041
HESX1	140	135	0.514672	0.0550048	0.422373	1.91884
C1D	140	135	0.606371	0.0552553	0.422757	1.91686
ITPRIPL1	140	135	0.434845	0.0553446	0.423216	1.91616
ELOF1	140	135	0.582758	0.0553821	0.42328	1.91587
PHKA2	140	135	0.655601	0.0554292	0.423416	1.9155
TLR2	140	135	0.685288	0.0557111	0.423467	1.91329
NPIPB13	140	135	0.352482	0.0557674	0.423467	1.91285
MOB3A	140	135	0.647959	0.0557944	0.423467	1.91264
IRF1	140	135	0.469531	0.0558403	0.423467	1.91228
CFDP1	140	135	0.551516	0.055841	0.423467	1.91227
YIPF5	140	135	0.660803	0.0561444	0.424397	1.90991
AKIRIN1	140	135	0.416035	0.0563806	0.425073	1.90808
CMTM7	140	135	0.611597	0.0565421	0.42566	1.90683
LINC02457	140	135	0.348092	0.0565468	0.42566	1.9068
GDI2	140	135	0.393038	0.0567089	0.426077	1.90555
C17orf49	140	135	0.588013	0.0567587	0.426077	1.90516
SOX2-OT	140	135	0.321876	0.056819	0.426077	1.9047
TPM3	140	135	0.218113	0.0568259	0.426077	1.90465
DLC1	140	135	0.433922	0.0569309	0.426525	1.90384
RBL2	140	135	0.630467	0.0570589	0.427071	1.90286
C6orf226	140	135	0.553102	0.0573746	0.427607	1.90045
DSTN	140	135	0.505309	0.0573829	0.427607	1.90038
KCNE3	140	135	0.473227	0.057438	0.427607	1.89996
KRCC1	140	135	0.583179	0.0574395	0.427607	1.89995
SDSL	140	135	0.477569	0.0575378	0.427607	1.8992
LRCH4	140	135	0.521738	0.0576532	0.42792	1.89833
TTC9	140	135	0.475078	0.0576988	0.42792	1.89798
PIKFYVE	140	135	0.469398	0.0577315	0.42792	1.89773
SMG1	140	135	0.324373	0.0579202	0.42792	1.8963
RNF113A	140	135	0.540479	0.0579223	0.42792	1.89629
IL12A-AS1	140	135	0.488509	0.0580529	0.428302	1.8953
WDR83OS	140	135	0.379977	0.0583327	0.429108	1.89319
ZNF787	140	135	0.590349	0.0584791	0.429108	1.89209
TXNDC17	140	135	0.614209	0.058511	0.429108	1.89185
MAPKAPK3	140	135	0.4903	0.0586312	0.429108	1.89095
IPO9	140	135	0.574457	0.0586954	0.429108	1.89047
CUL4B	140	135	0.622521	0.0588821	0.42934	1.88907
F11R	140	135	0.593087	0.0589997	0.42938	1.8882
CARD8-AS1	140	135	0.431203	0.0592588	0.429771	1.88627
WAS	140	135	0.458798	0.0593411	0.429771	1.88566
MBNL1	140	135	0.230996	0.0594005	0.429771	1.88522
ZNF219	140	135	0.61564	0.0594458	0.429816	1.88488
TMTC2	140	135	0.705795	0.0595181	0.429824	1.88435
LINC00667	140	135	0.566551	0.0595776	0.429824	1.88391
ZNF318	140	135	0.422756	0.0595846	0.429824	1.88386
ARL14EP	140	135	0.633214	0.0596698	0.429932	1.88323
IFNAR2	140	135	0.615149	0.059764	0.430182	1.88253
ABR	140	135	0.679658	0.0598011	0.430235	1.88226
KLHL2	140	135	0.745642	0.0598597	0.430443	1.88183
NCOR1	140	135	0.213347	0.0599526	0.430588	1.88114
YTHDF1	140	135	0.608899	0.0601565	0.43065	1.87964
EVC	140	135	0.374684	0.0602193	0.430674	1.87918
HBA1	140	135	0.419478	0.0604863	0.431205	1.87723
NNT	140	135	0.514584	0.0605393	0.431205	1.87685
FCSK	140	135	0.46859	0.0607289	0.43197	1.87546
VAMP1	140	135	0.430547	0.0609081	0.43197	1.87416
KDELR2	140	135	0.598318	0.0610179	0.432301	1.87337
ABHD16A	140	135	0.571587	0.0612722	0.433512	1.87153
LINC02595	140	135	0.475804	0.0614098	0.433531	1.87053
PDS5B	140	135	0.387339	0.0614445	0.433531	1.87028
PLIN2	140	135	0.64605	0.0614628	0.433531	1.87015
AGMAT	140	135	0.388159	0.0614878	0.433531	1.86997
TOP3B	140	135	0.487761	0.061876	0.433892	1.86718
BOP1	140	135	0.594695	0.0618796	0.433892	1.86716
DNAJB14	140	135	0.603478	0.0619198	0.433892	1.86687
SELENOS	140	135	0.598419	0.0620234	0.433892	1.86613
CCDC144A	140	135	0.662363	0.062038	0.433892	1.86602
FDXR	140	135	0.357872	0.0621088	0.433892	1.86552
YTHDF2	140	135	0.368953	0.0622704	0.434148	1.86437
KIFBP	140	135	0.503844	0.0623253	0.434148	1.86397
ARIH1	140	135	0.250165	0.0625395	0.434148	1.86245
RAB35	140	135	0.631942	0.0626836	0.434148	1.86143
CNTNAP2	140	135	0.343708	0.0626878	0.434148	1.8614
PGM1	140	135	0.631404	0.0629064	0.434148	1.85985
POLK	140	135	0.6657	0.0629257	0.434148	1.85972
PFKL	140	135	0.487367	0.0630608	0.434427	1.85876
PHKG2	140	135	0.609493	0.0631242	0.434427	1.85832
SCARB2	140	135	0.614204	0.0631573	0.434427	1.85808
ZNF48	140	135	0.393304	0.0631879	0.434427	1.85787
RGS18	140	135	0.432452	0.0632063	0.434427	1.85774
RAD52	140	135	0.652116	0.0632523	0.434537	1.85741
RPUSD1	140	135	0.586034	0.063375	0.43484	1.85655
ZNF620	140	135	0.468505	0.06347	0.43484	1.85588
ERAP2	140	135	0.600673	0.0634769	0.43484	1.85584
GNB4	140	135	0.428177	0.0636726	0.43484	1.85447
C2orf74	140	135	0.436841	0.0636825	0.43484	1.8544
ARHGEF5	140	135	0.29356	0.0637519	0.43484	1.85391
TRIM44	140	135	0.610409	0.0637902	0.43484	1.85364
CDC14A	140	135	0.524547	0.0638718	0.43484	1.85307
GPN2	140	135	0.609046	0.0638742	0.43484	1.85306
HBEGF	140	135	0.627069	0.0638941	0.43484	1.85292
ELK4	140	135	0.570042	0.0638948	0.43484	1.85291
TMSB4X	140	135	0.257262	0.0639277	0.43484	1.85268
PLSCR1	140	135	0.60682	0.0639904	0.435063	1.85225
MIOS	140	135	0.65191	0.064219	0.436002	1.85066
KLHL15	140	135	0.612718	0.0644481	0.436813	1.84907
RAB27B	140	135	0.516414	0.0645196	0.436813	1.84857
UTP4	140	135	0.599675	0.0647376	0.437436	1.84707
BSPRY	140	135	0.561139	0.0647952	0.437436	1.84667
DCAF10	140	135	0.628596	0.065006	0.438123	1.84522
KCNAB2	140	135	0.259909	0.0650711	0.438291	1.84477
RDH13	140	135	0.440572	0.0651148	0.438381	1.84447
ZNF383	140	135	0.604954	0.0652269	0.438728	1.8437
NCL	140	135	0.213389	0.0654023	0.439256	1.8425
PPT1	140	135	0.53348	0.0654573	0.439256	1.84212
TRIM22	140	135	0.572169	0.0655524	0.439256	1.84147
PVT1	140	135	0.618337	0.065568	0.439256	1.84137
HERPUD2	140	135	0.610916	0.0655788	0.439256	1.84129
TRMT1L	140	135	0.552393	0.0656789	0.439549	1.84061
EPHB6	140	135	0.520177	0.0657137	0.439549	1.84037
CLDN10	140	135	0.651745	0.065903	0.440205	1.83908
ADAR	140	135	0.371843	0.0659869	0.440359	1.83851
DCTN4	140	135	0.465422	0.0661175	0.440858	1.83763
BCKDHA	140	135	0.593911	0.0661366	0.440858	1.8375
TERF2IP	140	135	0.505939	0.0661531	0.440858	1.83738
HDAC1	140	135	0.548048	0.0662757	0.44123	1.83655
POP5	140	135	0.573414	0.06641	0.441531	1.83565
PLEKHM3	140	135	0.715044	0.0664249	0.441531	1.83555
AL157871.2	140	135	0.30856	0.0669352	0.444025	1.83211
TES	140	135	0.598325	0.0670278	0.444435	1.83149
UGT3A2	140	135	0.42939	0.0671686	0.445044	1.83054
ITGAL	140	135	0.702608	0.0671811	0.445044	1.83046
TKT	140	135	0.298915	0.0673037	0.44547	1.82964
RP11-156P1.3	140	135	0.558255	0.0675552	0.445749	1.82796
CDR2	140	135	0.733999	0.0676007	0.445758	1.82766
EREG	140	135	0.734536	0.0678494	0.446672	1.82601
COX8A	140	135	0.333308	0.0678591	0.446672	1.82594
RP4-657D16.3	140	135	0.296691	0.0680785	0.446759	1.82449
RP11-156K23.3	140	135	0.350506	0.0681905	0.446759	1.82375
FAM160B2	140	135	0.496739	0.0682763	0.446759	1.82318
ANAPC10	140	135	0.718409	0.0683663	0.446759	1.82258
COX5A	140	135	0.317246	0.0688229	0.447396	1.81958
PIK3CD	140	135	0.647579	0.0688365	0.447396	1.81949
CIC	140	135	0.469471	0.0688483	0.447396	1.81941
RP11-394O2.3	140	135	0.334978	0.0688841	0.447396	1.81918
NMT1	140	135	0.596256	0.0690638	0.447567	1.818
IRAG2	140	135	0.544556	0.0690885	0.447567	1.81784
PIP4P2	140	135	0.483023	0.0690961	0.447567	1.81779
RASD1	140	135	0.306939	0.0691706	0.447567	1.8173
GLUL	140	135	0.293121	0.0693442	0.447975	1.81617
LINC-PINT	140	135	0.600147	0.0693577	0.447975	1.81608
CLIP1	140	135	0.420564	0.0694554	0.448007	1.81545
UQCRC1	140	135	0.470858	0.0697197	0.449104	1.81373
TOMM5	140	135	0.46835	0.0697496	0.449104	1.81353
HBA2	140	135	0.548162	0.0698397	0.449285	1.81295
ZNF286A	140	135	0.543081	0.0700091	0.44936	1.81185
CTSC	140	135	0.523657	0.0703994	0.450853	1.80933
PRKX	140	135	0.566107	0.0704294	0.450853	1.80914
CLTB	140	135	0.591932	0.0706378	0.451408	1.8078
EPDR1	140	135	0.616829	0.0707703	0.452017	1.80695
PPIB	140	135	0.30085	0.0707955	0.452017	1.80679
SKIV2L	140	135	0.53491	0.070829	0.452031	1.80657
ASRGL1	140	135	0.682161	0.0712037	0.453493	1.80418
MTERF3	140	135	0.46837	0.071294	0.453598	1.8036
SLC38A2	140	135	0.339879	0.0713999	0.454072	1.80293
PTGER2	140	135	0.578911	0.0716345	0.454349	1.80143
UBE2N	140	135	0.294747	0.0716358	0.454349	1.80143
EDEM3	140	135	0.645033	0.0716929	0.454349	1.80106
NME7	140	135	0.723095	0.071726	0.454349	1.80085
SYMPK	140	135	0.543283	0.0718354	0.454842	1.80016
ARHGAP24	140	135	0.293434	0.0719713	0.455251	1.7993
DENND1A	140	135	0.448634	0.072067	0.455251	1.79869
ZFPL1	140	135	0.559464	0.0720888	0.455251	1.79856
DNAJC16	140	135	0.51344	0.0724074	0.455901	1.79655
RUFY1	140	135	0.657523	0.0724711	0.455901	1.79615
BIN3	140	135	0.523474	0.072549	0.455957	1.79566
INTS13	140	135	0.597736	0.0726514	0.456215	1.79501
HBM	140	135	0.289136	0.0727718	0.456377	1.79426
PIP4P1	140	135	0.537373	0.0728936	0.456445	1.7935
SUCLG2	140	135	0.373524	0.0729368	0.456445	1.79323
PLOD1	140	135	0.419707	0.0730084	0.456445	1.79278
ERC1	140	135	0.391349	0.0730104	0.456445	1.79277
EHMT2	140	135	0.525107	0.0731104	0.456445	1.79214
COX4I1	140	135	0.263127	0.0735468	0.457889	1.78942
TSPAN14	140	135	0.598071	0.0736478	0.457889	1.7888
CIPC	140	135	0.370561	0.0736579	0.457889	1.78873
ALDH7A1	140	135	0.57973	0.0736691	0.457889	1.78866
PRPF3	140	135	0.632818	0.0737091	0.457889	1.78841
RP1-193N13.1	140	135	0.472302	0.0737646	0.458037	1.78807
POLRMT	140	135	0.562415	0.0738419	0.458124	1.78759
SDHB	140	135	0.545643	0.0740481	0.459206	1.78632
BRI3	140	135	0.610663	0.0741857	0.459469	1.78547
BCL2A1	140	135	0.365105	0.0742175	0.459469	1.78527
ERP29	140	135	0.339827	0.0743726	0.459598	1.78431
EZR	140	135	0.343949	0.074385	0.459598	1.78424
MRPL41	140	135	0.601825	0.0744832	0.459737	1.78363
KYAT3	140	135	0.591159	0.0745264	0.459808	1.78337
CCL3L1	140	135	0.374566	0.0746416	0.460126	1.78266
PHF19	140	135	0.630774	0.0748802	0.460865	1.7812
TRIM4	140	135	0.562974	0.0749205	0.460865	1.78095
DGKD	140	135	0.571341	0.0749209	0.460865	1.78095
PDP2	140	135	0.420408	0.0750096	0.460986	1.78041
KMT5B	140	135	0.64259	0.0750997	0.460986	1.77985
AGO1	140	135	0.598745	0.0753069	0.461188	1.77859
RAB32	140	135	0.58411	0.0753598	0.461212	1.77827
CIAO2A	140	135	0.597285	0.0754651	0.461484	1.77763
AC005562.1	140	135	0.596513	0.0756278	0.461808	1.77664
LAMP1	140	135	0.458921	0.0758556	0.462194	1.77526
CRYL1	140	135	0.5729	0.0759391	0.462343	1.77475
WDR89	140	135	0.511211	0.0761604	0.462837	1.77341
CYB5A	140	135	0.516321	0.0764639	0.463589	1.77158
MRPS33	140	135	0.582051	0.0765172	0.463589	1.77126
DCPS	140	135	0.591177	0.0765893	0.463698	1.77083
RPS6KA4	140	135	0.441692	0.0767465	0.463698	1.76988
SELENOT	140	135	0.501697	0.0767546	0.463698	1.76983
STXBP5L	140	135	0.294928	0.0768131	0.463698	1.76948
FAM168B	140	135	0.396734	0.0768236	0.463698	1.76942
TMED8	140	135	0.613843	0.0769432	0.464093	1.7687
WIPI1	140	135	0.452561	0.0771821	0.464699	1.76728
GORASP2	140	135	0.641971	0.0774403	0.465317	1.76573
PGAM1	140	135	0.46397	0.0776439	0.46611	1.76452
MYPOP	140	135	0.423599	0.0778081	0.466503	1.76355
WDR92	140	135	0.512209	0.0778364	0.466503	1.76338
THSD4-AS1	140	135	0.310252	0.0780779	0.467562	1.76195
FAM120A	140	135	0.349262	0.0781683	0.46791	1.76141
CNPY4	140	135	0.353673	0.0782876	0.467933	1.76071
INTS1	140	135	0.529794	0.0783476	0.468015	1.76036
PHGDH	140	135	0.625866	0.0786151	0.468646	1.75878
RER1	140	135	0.533793	0.0786613	0.468728	1.75851
BTBD19	140	135	0.580407	0.0787716	0.469101	1.75786
SEC11A	140	135	0.48185	0.0787973	0.469101	1.75771
PRTFDC1	140	135	0.413212	0.0789467	0.469186	1.75683
LTBR	140	135	0.562057	0.0792156	0.469186	1.75526
NUP58	140	135	0.279577	0.0792183	0.469186	1.75524
NUCB1	140	135	0.407597	0.0795705	0.469186	1.75318
MAP3K2	140	135	0.324941	0.0795806	0.469186	1.75312
RALY	140	135	0.308268	0.0796213	0.469231	1.75289
ALAS1	140	135	0.457697	0.0798841	0.470588	1.75136
CDC40	140	135	0.59211	0.080094	0.471632	1.75014
IMPACT	140	135	0.590681	0.0803008	0.472247	1.74894
TTC3	140	135	0.222204	0.0803975	0.472247	1.74838
GATD1	140	135	0.540493	0.0804269	0.472247	1.74821
ERMN	140	135	0.532266	0.0808435	0.473917	1.74581
LINC01933	140	135	0.243932	0.0808751	0.473917	1.74563
SMARCAL1	140	135	0.538562	0.0809868	0.474187	1.74499
CANT1	140	135	0.483121	0.0811309	0.474583	1.74416
UBP1	140	135	0.457127	0.0811542	0.474583	1.74403
BROX	140	135	0.569298	0.0811856	0.474583	1.74385
EXOSC8	140	135	0.573931	0.0812607	0.474639	1.74342
ENSG00000273748	140	135	0.527834	0.081323	0.474811	1.74306
MS4A6A	140	135	0.302071	0.0815181	0.475141	1.74194
BCLAF3	140	135	0.450684	0.081533	0.475141	1.74186
FAM222A	140	135	0.406005	0.081708	0.475623	1.74086
MAPKAPK2	140	135	0.334589	0.0817252	0.475623	1.74076
FBXO30	140	135	0.393979	0.0817688	0.475686	1.74051
PPP2R5E	140	135	0.419798	0.0819524	0.476178	1.73947
CEP170	140	135	0.270919	0.0820362	0.476178	1.73899
RUNX3	140	135	0.569326	0.0821698	0.476178	1.73823
NUBPL	140	135	0.621109	0.0822955	0.476183	1.73752
COMMD6	140	135	0.317394	0.0823453	0.476183	1.73724
USP53	140	135	0.588462	0.0823487	0.476183	1.73722
MFSD1	140	135	0.553874	0.0824952	0.476596	1.73639
DAZAP1	140	135	0.31501	0.0825341	0.476596	1.73617
ZNF148	140	135	0.372661	0.0825569	0.476596	1.73604
TEX10	140	135	0.573272	0.0828183	0.47723	1.73456
SOAT1	140	135	0.659063	0.0829179	0.47723	1.734
SEL1L	140	135	0.583255	0.0835393	0.478936	1.73051
PDHB	140	135	0.552966	0.0837081	0.479249	1.72956
SRSF11	140	135	0.173206	0.0837394	0.479249	1.72939
ADARB1	140	135	0.537294	0.083879	0.479324	1.72861
BRAT1	140	135	0.603715	0.0839854	0.479324	1.72802
PLCB1	140	135	0.187602	0.0840661	0.479324	1.72757
HVCN1	140	135	0.448532	0.0841365	0.479324	1.72717
RASSF2	140	135	0.614316	0.0842074	0.479324	1.72678
TTLL3	140	135	0.627156	0.084251	0.479324	1.72654
ANKZF1	140	135	0.444546	0.0842736	0.479324	1.72641
HLA-F-AS1	140	135	0.283547	0.0843156	0.479324	1.72618
ZNF17	140	135	0.303726	0.0845525	0.479728	1.72486
FEM1C	140	135	0.583018	0.0848455	0.480108	1.72324
C2CD2L	140	135	0.358633	0.0849452	0.480108	1.72269
MRPS9	140	135	0.594878	0.0851589	0.480108	1.72151
HDDC2	140	135	0.577044	0.0853678	0.480584	1.72036
RAPGEF6	140	135	0.518273	0.085677	0.481164	1.71866
CISD2	140	135	0.599649	0.0857365	0.481164	1.71833
SETD1B	140	135	0.555556	0.0858018	0.481164	1.71797
GSN	140	135	0.645084	0.0858024	0.481164	1.71797
HHLA3	140	135	0.2895	0.0858054	0.481164	1.71795
KSR1	140	135	0.536841	0.0861102	0.481452	1.71628
HIC2	140	135	0.540317	0.0861995	0.481465	1.7158
CDKN2D	140	135	0.420757	0.0862078	0.481465	1.71575
ZNF654	140	135	0.421177	0.0862673	0.481482	1.71543
PLOD3	140	135	0.471384	0.0864082	0.481941	1.71466
RPS6KC1	140	135	0.60288	0.0865939	0.482604	1.71364
NDUFB5	140	135	0.540965	0.0866632	0.482804	1.71327
ARSD	140	135	0.696526	0.0868327	0.483061	1.71235
PSMD12	140	135	0.344148	0.0869002	0.483061	1.71198
KCNK5	140	135	0.383701	0.0869125	0.483061	1.71191
PDCD4-AS1	140	135	0.381957	0.087083	0.483287	1.71099
RP11-111A21.1	140	135	0.340157	0.0872475	0.48401	1.7101
ABL2	140	135	0.590908	0.0873135	0.48419	1.70974
EHD4	140	135	0.401221	0.0875134	0.484927	1.70866
CYBA	140	135	0.40658	0.0879193	0.486283	1.70648
NCSTN	140	135	0.450919	0.0881317	0.486861	1.70534
ATP8B2	140	135	0.482009	0.0883805	0.487176	1.704
ATP6V1G1	140	135	0.331344	0.0884605	0.487375	1.70358
ETV5	140	135	0.574863	0.0885662	0.487772	1.70301
RP5-867C24.4	140	135	0.572204	0.0886157	0.487859	1.70275
ANKRD13B	140	135	0.324623	0.0889479	0.488619	1.70097
PSMG4	140	135	0.571276	0.0889904	0.488619	1.70075
CERK	140	135	0.543932	0.0891193	0.488619	1.70006
TIMM8B	140	135	0.584649	0.0892607	0.488619	1.69931
LRP12	140	135	0.710656	0.0893056	0.488619	1.69907
APOM	140	135	0.418031	0.0893466	0.488619	1.69885
PNMA6A	140	135	0.283212	0.0895009	0.488619	1.69804
PPP1R8	140	135	0.577685	0.0895453	0.488619	1.6978
TOP1MT	140	135	0.553856	0.0895981	0.488619	1.69752
LINC02288	140	135	0.305465	0.0895982	0.488619	1.69752
DNAJB12	140	135	0.542152	0.0901074	0.489114	1.69483
CD48	140	135	0.57667	0.0902102	0.489374	1.69429
HBB	140	135	0.391038	0.090403	0.490236	1.69328
NUP214	140	135	0.449875	0.090578	0.490236	1.69236
RP11-147L13.11	140	135	0.455028	0.0906129	0.490236	1.69217
TMBIM1	140	135	0.406989	0.090658	0.490236	1.69194
UBE2D4	140	135	0.439206	0.090666	0.490236	1.69189
ALKBH5	140	135	0.570981	0.0907478	0.490236	1.69147
POGLUT3	140	135	0.506775	0.0908624	0.490236	1.69087
RP4-785G19.5	140	135	0.391876	0.0908629	0.490236	1.69086
ABI1	140	135	0.363609	0.0909427	0.490236	1.69045
CASP3	140	135	0.578531	0.0909947	0.490236	1.69017
FAM133B	140	135	0.316857	0.0910685	0.490236	1.68979
HMGN5	140	135	0.532865	0.0911478	0.490236	1.68937
DYM	140	135	0.349713	0.0911484	0.490236	1.68937
S100A10	140	135	0.545674	0.0913483	0.490946	1.68833
ST3GAL4	140	135	0.6176	0.0914446	0.491281	1.68783
PPP1R2	140	135	0.52325	0.0914994	0.491393	1.68754
MS4A7	140	135	0.362406	0.091729	0.491811	1.68635
ADIPOR1	140	135	0.505341	0.0917381	0.491811	1.6863
TSPAN33	140	135	0.557021	0.0917471	0.491811	1.68625
SPTY2D1	140	135	0.581794	0.0919113	0.492372	1.6854
SARS1	140	135	0.477851	0.0921408	0.492895	1.68421
ARL11	140	135	0.420229	0.0921743	0.492895	1.68404
DMGDH	140	135	0.351777	0.0922223	0.492895	1.68379
SLC39A11	140	135	0.495767	0.0925152	0.493027	1.68228
DICER1-AS1	140	135	0.298645	0.0925452	0.493027	1.68212
ANKRD10-IT1	140	135	0.351954	0.0925527	0.493027	1.68208
RUVBL1	140	135	0.60212	0.0925775	0.493027	1.68196
BNIP3L	140	135	0.426332	0.0926215	0.493027	1.68173
GSPT1	140	135	0.417785	0.0930628	0.493521	1.67946
NRXN2	140	135	0.466148	0.0931717	0.493521	1.6789
NUP62	140	135	0.553689	0.0932136	0.493521	1.67868
PRELID3B	140	135	0.515463	0.0932608	0.493525	1.67844
RAB3D	140	135	0.552826	0.0933574	0.493675	1.67795
IFFO1	140	135	0.430575	0.0934458	0.493733	1.67749
SPATS2	140	135	0.607868	0.0936647	0.494341	1.67638
RP11-909M7.5	140	135	0.39464	0.0936718	0.494341	1.67634
FBXO7	140	135	0.460133	0.0940435	0.495071	1.67444
NCBP1	140	135	0.558651	0.0942072	0.495071	1.67361
KCNN4	140	135	0.559893	0.0942202	0.495071	1.67354
THUMPD3	140	135	0.529835	0.0943057	0.495071	1.67311
MRPL55	140	135	0.54246	0.0943541	0.495085	1.67286
ASB1	140	135	0.347956	0.0944944	0.495085	1.67215
CAMTA2	140	135	0.397968	0.094699	0.495766	1.67111
NCKAP5L	140	135	0.61306	0.0947122	0.495766	1.67105
NDUFAF1	140	135	0.522839	0.0952322	0.496998	1.66842
ARL2BP	140	135	0.54115	0.0953313	0.496998	1.66792
COP1	140	135	0.225085	0.0953638	0.496998	1.66776
RAD23B	140	135	0.347471	0.0955127	0.496998	1.66701
MRPS23	140	135	0.622158	0.0955247	0.496998	1.66695
COX17	140	135	0.557471	0.0955865	0.496998	1.66664
DOCK8	140	135	0.405022	0.0956143	0.496998	1.6665
IFT88	140	135	0.613159	0.0956235	0.496998	1.66645
STRN	140	135	0.532474	0.0956563	0.496998	1.66629
BTBD9	140	135	0.62972	0.0956659	0.496998	1.66624
SMG7	140	135	0.388782	0.0962062	0.497234	1.66353
SEPHS1	140	135	0.522657	0.096253	0.497234	1.6633
GTF3C4	140	135	0.577127	0.096333	0.497234	1.6629
EIF5B	140	135	0.305517	0.096435	0.497583	1.66239
NOLC1	140	135	0.469706	0.0965575	0.497685	1.66178
HLX-AS1	140	135	0.283703	0.0966007	0.497685	1.66156
ORC4	140	135	0.557365	0.0966387	0.497685	1.66137
MCMBP	140	135	0.551925	0.0970552	0.498931	1.6593
NECAP2	140	135	0.552042	0.0971126	0.498931	1.65902
HTATIP2	140	135	0.430726	0.0971432	0.498931	1.65886
PPM1K	140	135	0.552121	0.0973721	0.499213	1.65773
NXN	140	135	0.314918	0.0974765	0.499572	1.65721
IL34	140	135	0.381041	0.0976112	0.499908	1.65655
PNISR	140	135	0.180327	0.0977253	0.500138	1.65598
PRKACB	140	135	0.409816	0.0978783	0.500308	1.65523
RP11-963H4.3	140	135	0.272288	0.0981601	0.500496	1.65384
ATP13A3	140	135	0.465853	0.0981759	0.500496	1.65376
ZNF354B	140	135	0.364647	0.0982431	0.500526	1.65343
RBM22	140	135	0.507056	0.0982855	0.500526	1.65322
CBLB	140	135	0.641131	0.0984067	0.50074	1.65263
SLC25A13	140	135	0.574401	0.0984353	0.50074	1.65249
VAV1	140	135	0.563232	0.0987154	0.500902	1.65111
BMPR1B	140	135	0.298113	0.0987539	0.500902	1.65092
ARHGAP25	140	135	0.646646	0.0988797	0.500902	1.65031
KIF9	140	135	0.556529	0.0989133	0.500902	1.65014
TCEAL8	140	135	0.555284	0.0993433	0.501462	1.64805
RSPH3	140	135	0.437478	0.0996273	0.50184	1.64666
DOCK9	140	135	0.340074	0.0996518	0.50184	1.64654
AHSA1	140	135	0.525996	0.0999061	0.502547	1.64531
ANK1	140	135	0.270002	0.0999343	0.502547	1.64517
ZYX	140	135	0.366943	0.0999675	0.502547	1.64501
ZNF613	140	135	0.273666	0.100121	0.502786	1.64427
CANX	140	135	0.254704	0.100139	0.502786	1.64418
RIPK1	140	135	0.632981	0.100154	0.502786	1.64411
HELZ2	140	135	0.349557	0.100649	0.503825	1.64172
TATDN1	140	135	0.534097	0.100861	0.504234	1.6407
SYTL1	140	135	0.458303	0.101034	0.504809	1.63986
ATF2	140	135	0.427115	0.101207	0.504809	1.63903
IFI16	140	135	0.563049	0.101264	0.504809	1.63875
SYTL3	140	135	0.586212	0.101286	0.504809	1.63865
LYRM2	140	135	0.52554	0.10129	0.504809	1.63863
DNAJC5	140	135	0.56986	0.101607	0.505296	1.63711
GPCPD1	140	135	0.466217	0.101773	0.505305	1.63632
ACSL1	140	135	0.63403	0.102111	0.506254	1.6347
AC108004.3	140	135	0.556632	0.10214	0.506254	1.63457
WAPL	140	135	0.371344	0.102321	0.506606	1.63371
RFT1	140	135	0.458681	0.102443	0.506606	1.63312
MIEN1	140	135	0.559472	0.102511	0.506606	1.6328
PIAS2	140	135	0.541506	0.102537	0.506606	1.63267
CRNKL1	140	135	0.555979	0.102595	0.506606	1.6324
TNFRSF25	140	135	0.281177	0.102769	0.50677	1.63157
KLF2	140	135	0.51389	0.103066	0.507888	1.63017
KAZN	140	135	0.483576	0.10362	0.509153	1.62755
STX5	140	135	0.379175	0.103928	0.509153	1.6261
SFXN2	140	135	0.523416	0.103945	0.509153	1.62602
SMYD2	140	135	0.591963	0.103974	0.509153	1.62588
DDX27	140	135	0.431027	0.10402	0.509153	1.62567
NSUN2	140	135	0.525254	0.104027	0.509153	1.62564
MZT2B	140	135	0.286142	0.104029	0.509153	1.62562
SLC25A26	140	135	0.547706	0.104097	0.509153	1.62531
CTD-2015H6.3	140	135	0.388016	0.104409	0.509819	1.62384
SLC15A4	140	135	0.557149	0.104445	0.509822	1.62368
MREG	140	135	0.6128	0.104502	0.509925	1.62341
HCK	140	135	0.508369	0.104541	0.509945	1.62323
RAB37	140	135	0.47808	0.104648	0.510295	1.62273
AK6	140	135	0.574751	0.104821	0.51055	1.62192
HACD4	140	135	0.486487	0.104877	0.51055	1.62166
NAP1L5	140	135	0.414942	0.104929	0.510631	1.62142
ARL6IP5	140	135	0.4803	0.105112	0.511182	1.62056
IARS2	140	135	0.53278	0.105301	0.511925	1.61968
ZDHHC23	140	135	0.333346	0.10596	0.513749	1.61662
NDUFA3	140	135	0.378851	0.106226	0.51435	1.61539
SIVA1	140	135	0.427309	0.106375	0.514594	1.6147
CTD-2336O2.1	140	135	0.486521	0.106473	0.514661	1.61425
DOT1L	140	135	0.438738	0.106559	0.514661	1.61385
HLTF	140	135	0.590162	0.106811	0.515285	1.61269
HSPBP1	140	135	0.479379	0.106979	0.515631	1.61192
GDI1	140	135	0.436102	0.107302	0.515631	1.61044
CLCN7	140	135	0.475892	0.107346	0.515631	1.61024
CCNH	140	135	0.362656	0.107449	0.515763	1.60977
PIM3	140	135	0.446786	0.10746	0.515763	1.60972
ATP6V0E1	140	135	0.552649	0.107484	0.515763	1.6096
PRTG	140	135	0.319426	0.107644	0.515763	1.60888
HAUS4	140	135	0.433557	0.107652	0.515763	1.60884
CEP20	140	135	0.521479	0.107659	0.515763	1.60881
IFI27L2	140	135	0.55322	0.107913	0.516127	1.60765
SRP54	140	135	0.537304	0.107963	0.516196	1.60742
UBXN6	140	135	0.532046	0.108139	0.516614	1.60661
GPSM3	140	135	0.327915	0.108198	0.516635	1.60635
TBC1D5	140	135	0.266427	0.108342	0.516642	1.60569
ABHD12	140	135	0.543116	0.108456	0.516818	1.60517
SHANK1	140	135	0.460926	0.108644	0.516818	1.60432
LIMK2	140	135	0.530171	0.108772	0.516818	1.60374
AL133245.2	140	135	0.292531	0.108855	0.516818	1.60336
TLE5	140	135	0.353491	0.108951	0.516818	1.60293
MROCKI	140	135	0.310314	0.109163	0.517421	1.60197
ALG12	140	135	0.350416	0.109185	0.517421	1.60187
RING1	140	135	0.532695	0.10967	0.51904	1.59968
ALAD	140	135	0.432566	0.109751	0.519253	1.59931
CDK16	140	135	0.376854	0.110188	0.520446	1.59735
KLF6	140	135	0.209062	0.110304	0.520446	1.59683
ZNF426	140	135	0.577971	0.110368	0.520446	1.59654
PTBP3	140	135	0.356677	0.110396	0.520446	1.59642
BAZ2A	140	135	0.471411	0.110577	0.520776	1.59561
ZNF83	140	135	0.465148	0.110674	0.520784	1.59517
TMEM167B	140	135	0.554904	0.110773	0.520802	1.59473
TPD52L2	140	135	0.500439	0.110888	0.521033	1.59421
SGF29	140	135	0.535961	0.110919	0.521033	1.59407
SFMBT2	140	135	0.557871	0.11101	0.52108	1.59367
LITAF	140	135	0.487546	0.111089	0.521154	1.59332
GRIPAP1	140	135	0.458189	0.111275	0.521518	1.59249
CBX1	140	135	0.529966	0.111341	0.521659	1.59219
MBD3	140	135	0.425445	0.111407	0.521797	1.5919
RCCD1	140	135	0.429054	0.111569	0.522388	1.59118
RALB	140	135	0.481024	0.111815	0.52329	1.59009
EEF2KMT	140	135	0.301432	0.112173	0.523427	1.5885
SELENOO	140	135	0.462787	0.112313	0.523427	1.58788
NME3	140	135	0.498696	0.112315	0.523427	1.58787
NFE2L2	140	135	0.332818	0.112423	0.52348	1.5874
MTREX	140	135	0.435928	0.11248	0.52348	1.58714
MRPL9	140	135	0.494611	0.11249	0.52348	1.5871
CHROMR	140	135	0.53474	0.112531	0.52348	1.58692
MEI1	140	135	0.336279	0.112929	0.524119	1.58517
FRAT1	140	135	0.375874	0.113078	0.524119	1.58451
MARS1	140	135	0.417263	0.113122	0.524119	1.58431
HIGD2A	140	135	0.364377	0.113135	0.524119	1.58426
SRGAP2C	140	135	0.571763	0.113196	0.524119	1.58399
UQCRQ	140	135	0.286209	0.113279	0.524119	1.58363
EHBP1L1	140	135	0.505675	0.113686	0.524997	1.58184
ZBTB8OS	140	135	0.502257	0.113791	0.525132	1.58138
SRPRB	140	135	0.539334	0.113825	0.525132	1.58123
DPP10	140	135	0.508431	0.113968	0.525467	1.5806
DDX54	140	135	0.408525	0.114043	0.525467	1.58028
RP11-115H15.2	140	135	0.520606	0.114161	0.525679	1.57976
LINC00683	140	135	0.244639	0.114837	0.527997	1.57682
SDK1	140	135	0.275911	0.115144	0.528932	1.57549
MRPS26	140	135	0.529956	0.11541	0.529744	1.57433
NKAPD1	140	135	0.525227	0.116009	0.530519	1.57175
HOXA9	140	135	0.531631	0.116126	0.530519	1.57124
NDUFB9	140	135	0.341389	0.116156	0.530519	1.57112
INSR	140	135	0.580726	0.116252	0.530519	1.5707
ARFRP1	140	135	0.465166	0.116304	0.530519	1.57048
DIMT1	140	135	0.528354	0.116381	0.530519	1.57015
CACNA1D	140	135	0.350875	0.116528	0.530519	1.56952
CNFN	140	135	0.330831	0.116641	0.530789	1.56903
ZBTB18	140	135	0.520662	0.11675	0.530954	1.56856
GPRIN3	140	135	0.465163	0.116848	0.530954	1.56814
ANKRD28	140	135	0.14738	0.117009	0.531185	1.56745
U2SURP	140	135	0.19404	0.117166	0.53173	1.56678
AKT1S1	140	135	0.270736	0.117216	0.531789	1.56657
CD53	140	135	0.366566	0.117281	0.531919	1.56629
PUDP	140	135	0.55761	0.117335	0.531997	1.56606
IFI30	140	135	0.330089	0.117441	0.532175	1.56561
DDI2	140	135	0.57026	0.117448	0.532175	1.56558
TMEM127	140	135	0.523118	0.117635	0.532473	1.56478
NOL7	140	135	0.431035	0.117664	0.532473	1.56465
HUWE1	140	135	0.363229	0.117674	0.532473	1.56461
ADI1	140	135	0.496786	0.117735	0.532473	1.56435
FKBP5	140	135	0.308138	0.117836	0.532473	1.56392
STX11	140	135	0.589876	0.117838	0.532473	1.56391
MOB1A	140	135	0.352148	0.11791	0.532473	1.56361
TPMT	140	135	0.473495	0.117936	0.532473	1.56349
ELF1	140	135	0.153877	0.118014	0.532473	1.56316
CD58	140	135	0.583137	0.118066	0.532473	1.56294
MRTO4	140	135	0.521873	0.118171	0.532596	1.5625
ACSL4	140	135	0.527798	0.118271	0.532596	1.56207
NDUFV3	140	135	0.509137	0.118341	0.532596	1.56178
GOT1	140	135	0.4576	0.118493	0.532904	1.56113
MID1IP1	140	135	0.477458	0.119059	0.533915	1.55874
RNF126	140	135	0.458335	0.119138	0.533915	1.5584
ARMCX1	140	135	0.402698	0.119158	0.533915	1.55832
GUCD1	140	135	0.486156	0.119179	0.533915	1.55823
TLN1	140	135	0.406002	0.119222	0.533915	1.55805
ZGPAT	140	135	0.485477	0.119241	0.533915	1.55797
GAB2	140	135	0.261625	0.119286	0.533915	1.55778
DAP3	140	135	0.395495	0.119308	0.533915	1.55768
NME8	140	135	0.358983	0.119411	0.534173	1.55725
NOL11	140	135	0.508461	0.119575	0.534449	1.55656
HNRNPL	140	135	0.192413	0.119745	0.534878	1.55584
UCHL3	140	135	0.506847	0.120004	0.535374	1.55476
SYNE3	140	135	0.55242	0.120155	0.535698	1.55412
COG8	140	135	0.383757	0.120349	0.535698	1.55331
SEC24B	140	135	0.290789	0.120356	0.535698	1.55328
PHLDA2	140	135	0.211032	0.120402	0.535698	1.55309
ARRDC1	140	135	0.467631	0.12045	0.535698	1.55289
PITPNM1	140	135	0.318214	0.120519	0.535698	1.5526
TADA2A	140	135	0.478179	0.120521	0.535698	1.55259
EIF3A	140	135	0.183749	0.120634	0.535947	1.55212
CNBP	140	135	0.327444	0.120732	0.535947	1.55171
CHMP4B	140	135	0.496164	0.120756	0.535947	1.55161
TSC22D3	140	135	0.217779	0.120762	0.535947	1.55158
BCL11A	140	135	0.328191	0.121029	0.536127	1.55047
MCTP1	140	135	0.330884	0.121051	0.536127	1.55038
NIPSNAP3A	140	135	0.49973	0.121093	0.536127	1.5502
CTSD	140	135	0.26776	0.121176	0.536302	1.54986
ZBED5-AS1	140	135	0.319913	0.121528	0.537038	1.54839
KPNA2	140	135	0.467447	0.121588	0.537138	1.54814
PANK3	140	135	0.538685	0.121745	0.537177	1.54749
XRCC5	140	135	0.293902	0.122101	0.537508	1.54601
IER5L	140	135	0.26752	0.122285	0.537508	1.54525
MCL1	140	135	0.166332	0.122381	0.537508	1.54486
BABAM1	140	135	0.459463	0.122399	0.537508	1.54478
C1RL-AS1	140	135	0.406512	0.122449	0.537508	1.54458
TARS1	140	135	0.481411	0.12252	0.537508	1.54428
B4GALT1	140	135	0.569562	0.122535	0.537508	1.54422
SRA1	140	135	0.505283	0.1226	0.537508	1.54395
ANXA2	140	135	0.643416	0.122818	0.538299	1.54305
HOXA10	140	135	0.54873	0.122988	0.538599	1.54235
DCP1A	140	135	0.322964	0.123386	0.538599	1.54072
RP11-79N22.1	140	135	0.347514	0.123419	0.538599	1.54058
BORCS6	140	135	0.237747	0.123442	0.538599	1.54049
RRAGC	140	135	0.498607	0.123559	0.538599	1.54
SUGP2	140	135	0.300507	0.124087	0.539119	1.53784
MRPL2	140	135	0.457158	0.124195	0.539119	1.5374
TP53I13	140	135	0.474552	0.124323	0.539119	1.53688
C9orf85	140	135	0.477182	0.124337	0.539119	1.53682
RP11-596C23.2	140	135	0.278056	0.124399	0.539119	1.53657
PIGK	140	135	0.497279	0.124492	0.539119	1.53619
SUCNR1	140	135	0.452964	0.1245	0.539119	1.53616
RETREG3	140	135	0.442984	0.124603	0.539119	1.53574
P2RY1	140	135	0.327418	0.124687	0.539303	1.5354
TPSAB1	140	135	0.272726	0.124756	0.539358	1.53511
RP11-139E24.1	140	135	0.368737	0.124849	0.539358	1.53474
CD83	140	135	0.589483	0.125469	0.53977	1.53222
TAGAP	140	135	0.521594	0.12557	0.53977	1.53181
ENGASE	140	135	0.394656	0.125585	0.53977	1.53175
POLE3	140	135	0.416746	0.125878	0.53977	1.53056
RRP1B	140	135	0.456425	0.125928	0.53977	1.53036
BRIX1	140	135	0.49382	0.126239	0.53977	1.5291
CDCA7L	140	135	0.509097	0.126358	0.539875	1.52862
POLR2C	140	135	0.474922	0.126439	0.539875	1.5283
TIMM23	140	135	0.38094	0.126595	0.539875	1.52767
MTMR1	140	135	0.548037	0.126616	0.539875	1.52758
EPS15	140	135	0.26262	0.126631	0.539875	1.52752
RNF24	140	135	0.313772	0.126666	0.539875	1.52738
MEF2C	140	135	0.41975	0.1267	0.539875	1.52724
ZYG11B	140	135	0.517161	0.126724	0.539875	1.52715
SHISAL2A	140	135	0.368594	0.126938	0.540316	1.52629
SNX10	140	135	0.597493	0.127107	0.540719	1.52561
CEP44	140	135	0.495639	0.127351	0.541076	1.52463
ACBD6	140	135	0.321666	0.127435	0.541159	1.5243
LINC02328	140	135	0.588371	0.127756	0.541504	1.52301
GHRLOS	140	135	0.312959	0.127806	0.541504	1.52281
MED30	140	135	0.508183	0.127816	0.541504	1.52277
MRPL12	140	135	0.410062	0.127861	0.541509	1.52259
PAM	140	135	0.53961	0.128549	0.542625	1.51985
CDRT4	140	135	0.480091	0.128673	0.54291	1.51936
STMP1	140	135	0.322262	0.129136	0.543734	1.51752
SF3B4	140	135	0.439829	0.129189	0.543734	1.51731
DIPK2A	140	135	0.547394	0.129564	0.544285	1.51582
KARS1	140	135	0.357826	0.129699	0.544285	1.51529
RFX3-AS1	140	135	0.53854	0.129738	0.544285	1.51514
FBXW11	140	135	0.364937	0.129751	0.544285	1.51508
POLR2G	140	135	0.441528	0.129956	0.544622	1.51427
SLC25A43	140	135	0.427117	0.130057	0.544622	1.51388
ID2	140	135	0.394994	0.130201	0.544891	1.51331
NDUFB4	140	135	0.34915	0.130215	0.544891	1.51326
AHNAK	140	135	0.436717	0.130673	0.546094	1.51145
PRR14L	140	135	0.561331	0.130723	0.546144	1.51126
RP1-232L24.3	140	135	0.244962	0.130941	0.546739	1.5104
MN1	140	135	0.44591	0.131027	0.546859	1.51006
PLCXD2	140	135	0.260562	0.131187	0.546859	1.50944
MAPK1	140	135	0.240352	0.131196	0.546859	1.5094
MED10	140	135	0.487572	0.131217	0.546859	1.50932
ZNF536	140	135	0.253435	0.131234	0.546859	1.50925
MYH9	140	135	0.239763	0.131317	0.546908	1.50893
MAN2B1	140	135	0.468205	0.131376	0.546908	1.5087
TOR3A	140	135	0.452856	0.131513	0.546908	1.50816
MPZL1	140	135	0.542814	0.131548	0.546908	1.50802
FBXO41	140	135	0.470426	0.131717	0.547139	1.50736
UBAC1	140	135	0.489253	0.1319	0.547429	1.50665
EXTL3	140	135	0.495689	0.132097	0.547774	1.50588
MRS2	140	135	0.406548	0.132335	0.548446	1.50496
RHOA-IT1	140	135	0.26198	0.132383	0.548489	1.50477
CST3	140	135	0.373379	0.132446	0.54859	1.50453
SOCS7	140	135	0.511584	0.132588	0.548929	1.50397
GSR	140	135	0.44244	0.132639	0.548929	1.50378
CORO1A	140	135	0.393365	0.132734	0.548929	1.50341
IFT140	140	135	0.480189	0.132877	0.548979	1.50285
CCDC88A	140	135	0.225118	0.132939	0.548979	1.50261
HSBP1	140	135	0.360241	0.133159	0.549316	1.50176
CSTF3	140	135	0.515026	0.133184	0.549316	1.50166
IRGQ	140	135	0.466197	0.133207	0.549316	1.50157
CYTH2	140	135	0.475488	0.133229	0.549316	1.50149
PLEKHB2	140	135	0.372941	0.133547	0.54969	1.50026
GLIPR1	140	135	0.486836	0.133634	0.54969	1.49992
RTN4	140	135	0.224584	0.133684	0.54969	1.49973
FOXJ2	140	135	0.390366	0.133737	0.54969	1.49953
ABCF3	140	135	0.335602	0.133829	0.549913	1.49917
EOLA1	140	135	0.384052	0.134032	0.550081	1.49839
ZNF273	140	135	0.486593	0.134221	0.550543	1.49766
MAGT1	140	135	0.349243	0.134268	0.550543	1.49748
SECISBP2	140	135	0.400501	0.134287	0.550543	1.49741
SLC7A5	140	135	0.536105	0.134604	0.551061	1.49619
PAK1	140	135	0.547356	0.134822	0.551458	1.49535
PIK3CA	140	135	0.464505	0.134983	0.551458	1.49474
NTMT1	140	135	0.491943	0.135051	0.551458	1.49448
RAB22A	140	135	0.551726	0.135131	0.551458	1.49417
NUDT19	140	135	0.434021	0.1352	0.551458	1.49391
MSL2	140	135	0.419669	0.13529	0.551458	1.49356
SRGN	140	135	0.212757	0.135312	0.551458	1.49348
USP27X	140	135	0.254495	0.135359	0.551458	1.4933
CCDC152	140	135	0.535452	0.135549	0.551458	1.49257
POFUT2	140	135	0.505699	0.135584	0.551458	1.49244
ATP5F1A	140	135	0.265439	0.135595	0.551458	1.4924
PABPC1L	140	135	0.488572	0.135639	0.551458	1.49223
DLGAP4	140	135	0.529261	0.135705	0.551511	1.49198
RAB4B	140	135	0.40672	0.135848	0.551936	1.49143
SETDB2	140	135	0.522668	0.136031	0.551956	1.49074
PLD4	140	135	0.380864	0.136033	0.551956	1.49073
LIN54	140	135	0.615053	0.136045	0.551956	1.49068
POLR3GL	140	135	0.47427	0.136234	0.551956	1.48996
KDM4C	140	135	0.394772	0.136346	0.551988	1.48954
ZNF808	140	135	0.484794	0.136356	0.551988	1.4895
SH2D2A	140	135	0.284133	0.136434	0.552149	1.4892
GMEB2	140	135	0.587404	0.136635	0.552807	1.48844
DCAF16	140	135	0.415203	0.136711	0.55296	1.48815
SERBP1	140	135	0.197814	0.136805	0.553111	1.4878
ELMO2	140	135	0.50665	0.137536	0.554899	1.48503
MIR4435-2HG	140	135	0.50459	0.137685	0.555192	1.48447
SNRPD1	140	135	0.260679	0.138211	0.556693	1.48248
TRA2B	140	135	0.150425	0.138569	0.557357	1.48114
NDUFA2	140	135	0.362009	0.13884	0.557983	1.48012
GCA	140	135	0.505308	0.138911	0.558112	1.47986
WDR59	140	135	0.450004	0.138988	0.558138	1.47957
TOR1AIP1	140	135	0.447288	0.138994	0.558138	1.47955
TBC1D9B	140	135	0.471985	0.139147	0.558304	1.47897
CACTIN	140	135	0.252404	0.139206	0.558304	1.47875
FLT3	140	135	0.260905	0.139407	0.558304	1.478
CROT	140	135	0.37747	0.139422	0.558304	1.47795
PTK2B	140	135	0.426064	0.139623	0.558954	1.4772
ITGA5	140	135	0.443144	0.139673	0.559001	1.47701
RP11-473C18.6	140	135	0.348701	0.140151	0.55927	1.47523
HNRNPM	140	135	0.145401	0.14016	0.55927	1.4752
DHX29	140	135	0.535301	0.140254	0.55927	1.47485
SQOR	140	135	0.48965	0.140386	0.559274	1.47435
CDC42	140	135	0.179372	0.140439	0.559274	1.47416
TRERF1	140	135	0.495215	0.140519	0.559274	1.47386
NDUFB11	140	135	0.295761	0.140756	0.559622	1.47298
SRSF6	140	135	0.341375	0.141143	0.560163	1.47155
AAGAB	140	135	0.504731	0.141245	0.560179	1.47117
RAB8B	140	135	0.562439	0.141367	0.560357	1.47072
MTFP1	140	135	0.360757	0.141664	0.561224	1.46962
GSDMD	140	135	0.446548	0.142319	0.562997	1.46721
CACNB4	140	135	0.429733	0.142617	0.562997	1.46611
AMPD2	140	135	0.429397	0.142655	0.562997	1.46598
TRGC1	140	135	0.317453	0.142786	0.562997	1.4655
CORO2A	140	135	0.431567	0.142874	0.562997	1.46517
APLF	140	135	0.412633	0.142876	0.562997	1.46517
PRR14	140	135	0.4725	0.142877	0.562997	1.46516
PAFAH1B2	140	135	0.353717	0.142963	0.562997	1.46484
ATP6V0B	140	135	0.319324	0.14312	0.562997	1.46427
NAPB	140	135	0.427579	0.143134	0.562997	1.46422
RANGAP1	140	135	0.454371	0.143136	0.562997	1.46421
PPP1R12A	140	135	0.228192	0.143197	0.562997	1.46399
ATP6V0A1	140	135	0.454094	0.143318	0.562997	1.46355
LONP2	140	135	0.389068	0.143855	0.564519	1.46158
ILRUN	140	135	0.476569	0.143861	0.564519	1.46156
SF3A3	140	135	0.441007	0.144165	0.564666	1.46046
EIF1	140	135	0.157568	0.144268	0.564666	1.46008
RNF4	140	135	0.403102	0.144636	0.564871	1.45874
PIGA	140	135	0.468457	0.144889	0.564871	1.45782
HDAC2	140	135	0.296439	0.144893	0.564871	1.45781
NNT-AS1	140	135	0.466764	0.14512	0.564871	1.45699
PARVG	140	135	0.25061	0.145137	0.564871	1.45692
ICE1	140	135	0.565209	0.145287	0.564871	1.45638
CAVIN2	140	135	0.428284	0.145362	0.564871	1.45611
LRRC14	140	135	0.364605	0.145402	0.564871	1.45596
HS1BP3	140	135	0.290098	0.145491	0.56494	1.45564
POFUT1	140	135	0.457696	0.145765	0.565092	1.45466
MRPS16	140	135	0.449441	0.146084	0.566177	1.4535
AXIN1	140	135	0.527809	0.14619	0.566286	1.45312
DLGAP1-AS1	140	135	0.279529	0.146248	0.566358	1.45291
MFAP4	140	135	0.323152	0.146485	0.566974	1.45206
OSBPL2	140	135	0.503154	0.146673	0.567396	1.45139
FOXK2	140	135	0.277598	0.146898	0.567889	1.45057
CXorf38	140	135	0.518632	0.146928	0.567889	1.45047
ZNF804A	140	135	0.554612	0.146957	0.567889	1.45036
SRRM2	140	135	0.196776	0.14703	0.568019	1.4501
TCEAL1	140	135	0.405562	0.147148	0.568295	1.44968
CAB39L	140	135	0.321343	0.147271	0.568295	1.44924
MED14OS	140	135	0.236409	0.147418	0.568532	1.44871
FAM169A	140	135	0.502825	0.147783	0.569187	1.44741
CREG1	140	135	0.343236	0.147797	0.569187	1.44736
KPNB1	140	135	0.205427	0.147842	0.569187	1.4472
SH3BP2	140	135	0.468438	0.148287	0.569965	1.44561
RABEP1	140	135	0.440087	0.148389	0.570072	1.44525
CREBL2	140	135	0.302632	0.148494	0.570324	1.44487
RP11-553A21.3	140	135	0.208093	0.148741	0.570666	1.44399
IGHMBP2	140	135	0.46727	0.149406	0.572458	1.44163
LOXL1	140	135	0.300491	0.149468	0.572495	1.44141
SFXN4	140	135	0.484437	0.149715	0.572676	1.44054
MSH5	140	135	0.480528	0.149779	0.572676	1.44031
RAB7A	140	135	0.168747	0.150019	0.572676	1.43947
C17orf80	140	135	0.314549	0.150034	0.572676	1.43941
NXT2	140	135	0.441615	0.150091	0.572676	1.43921
SAMHD1	140	135	0.570594	0.150233	0.572676	1.43871
L3MBTL3	140	135	0.511962	0.150572	0.573432	1.43752
TTC8	140	135	0.503514	0.150651	0.573433	1.43724
SIAH1	140	135	0.460973	0.150831	0.573959	1.4366
RAB5A	140	135	0.492986	0.150869	0.573959	1.43647
NAALADL2	140	135	0.540042	0.151003	0.574304	1.436
RAB13	140	135	0.473556	0.151043	0.574304	1.43586
WASL	140	135	0.567306	0.151118	0.574304	1.43559
ZNF569	140	135	0.472761	0.151286	0.574304	1.435
RAB29	140	135	0.363779	0.15131	0.574304	1.43492
EID1	140	135	0.284428	0.151332	0.574304	1.43484
NBPF10	140	135	0.372543	0.151529	0.574437	1.43415
FMN1	140	135	0.337781	0.151554	0.574437	1.43407
RLIM	140	135	0.418755	0.151772	0.574664	1.4333
SEM1	140	135	0.261287	0.151874	0.574763	1.43294
ZBED1	140	135	0.485343	0.152227	0.575345	1.43171
DNAJC19	140	135	0.507237	0.152368	0.575703	1.43122
MRFAP1	140	135	0.400852	0.152638	0.576445	1.43028
GPR108	140	135	0.299008	0.152929	0.577085	1.42926
PNKP	140	135	0.496181	0.15313	0.577248	1.42856
C12orf65	140	135	0.475755	0.153184	0.577281	1.42837
ZNF714	140	135	0.518045	0.153218	0.577281	1.42826
YJU2	140	135	0.485913	0.153434	0.577793	1.42751
LINC00926	140	135	0.320969	0.153486	0.577838	1.42733
MXI1	140	135	0.485618	0.153604	0.57794	1.42692
YARS2	140	135	0.457577	0.153633	0.57794	1.42682
FBH1	140	135	0.461333	0.153706	0.578064	1.42656
BRME1	140	135	0.270016	0.154067	0.57853	1.42531
TTLL1	140	135	0.432418	0.15427	0.578982	1.42461
KDM7A	140	135	0.467858	0.154613	0.5799	1.42342
ZNF514	140	135	0.378623	0.154767	0.58011	1.42289
FOXK1	140	135	0.461755	0.154771	0.58011	1.42288
PRDX6	140	135	0.240779	0.15488	0.580222	1.4225
RAB11FIP2	140	135	0.500542	0.155187	0.580448	1.42145
IRF8	140	135	0.501774	0.155533	0.580715	1.42026
ADAM10	140	135	0.343283	0.155554	0.580715	1.42018
NUP93	140	135	0.407828	0.155584	0.580715	1.42008
MORF4L1	140	135	0.16969	0.155584	0.580715	1.42008
EIF6	140	135	0.393346	0.155775	0.580715	1.41942
UFL1	140	135	0.481339	0.155853	0.580855	1.41916
ABHD6	140	135	0.374513	0.15603	0.581171	1.41855
GCLM	140	135	0.468949	0.156111	0.581171	1.41827
SREK1	140	135	0.229263	0.156138	0.581171	1.41818
USP9X	140	135	0.237645	0.15621	0.581174	1.41794
ESCO1	140	135	0.500184	0.156394	0.581289	1.4173
AP2A2	140	135	0.456805	0.156406	0.581289	1.41726
PCED1B-AS1	140	135	0.255721	0.156433	0.581289	1.41717
SLC16A7	140	135	0.514795	0.156459	0.581289	1.41708
IDH2	140	135	0.281425	0.156492	0.581289	1.41697
CNOT11	140	135	0.47452	0.156792	0.582	1.41594
HDGFL2	140	135	0.361773	0.156847	0.582	1.41576
SYNGR1	140	135	0.33158	0.156884	0.582	1.41563
RP1-91J24.3	140	135	0.301801	0.156934	0.582003	1.41546
PDIA6	140	135	0.346614	0.15697	0.582003	1.41533
CBFB	140	135	0.340724	0.157129	0.58231	1.41479
ASPSCR1	140	135	0.46774	0.157327	0.582558	1.41412
RPP30	140	135	0.465807	0.157348	0.582558	1.41405
ZBTB11	140	135	0.488135	0.157397	0.582558	1.41388
NBN	140	135	0.438047	0.157532	0.582895	1.41342
PPP2R5A	140	135	0.525498	0.157568	0.582895	1.4133
ZNF264	140	135	0.462469	0.158099	0.583815	1.41149
LINC01806	140	135	0.288566	0.158186	0.583815	1.4112
LTBP4	140	135	0.40606	0.158201	0.583815	1.41115
CRY2	140	135	0.552561	0.158221	0.583815	1.41108
IL10RA	140	135	0.281764	0.158312	0.583836	1.41077
ICAM2	140	135	0.451813	0.158601	0.584202	1.40979
SLC4A1AP	140	135	0.466587	0.158699	0.584202	1.40946
TFRC	140	135	0.300729	0.158713	0.584202	1.40941
NOP9	140	135	0.343531	0.15873	0.584202	1.40936
VPS53	140	135	0.425213	0.159039	0.584896	1.40831
ZSCAN21	140	135	0.298561	0.159374	0.585533	1.40718
PTPN12	140	135	0.460891	0.159829	0.586077	1.40565
SUCLG1	140	135	0.431015	0.159834	0.586077	1.40563
METTL17	140	135	0.452338	0.159876	0.586077	1.40549
SEC24A	140	135	0.513526	0.159898	0.586077	1.40542
SEC31A	140	135	0.305921	0.159928	0.586077	1.40532
APAF1	140	135	0.481563	0.160038	0.586184	1.40494
KLHL21	140	135	0.381978	0.160152	0.586192	1.40456
TSC22D4	140	135	0.39792	0.160192	0.586192	1.40442
CSF1R	140	135	0.296705	0.160225	0.586192	1.40431
GTPBP6	140	135	0.436931	0.160397	0.58642	1.40374
SMIM3	140	135	0.417005	0.16042	0.58642	1.40366
MGLL	140	135	0.438398	0.160598	0.586562	1.40306
NDUFA8	140	135	0.467241	0.160638	0.586562	1.40293
PIGL	140	135	0.571964	0.160669	0.586562	1.40283
BMF	140	135	0.43729	0.160727	0.586562	1.40263
RPL26L1	140	135	0.469612	0.160806	0.586562	1.40237
ITGB1BP2	140	135	0.207433	0.160933	0.586562	1.40194
DNAJB6	140	135	0.149373	0.160997	0.586562	1.40173
AP2S1	140	135	0.307092	0.161691	0.587139	1.39941
UBE2E2	140	135	0.619696	0.161719	0.587139	1.39931
BCL9L	140	135	0.262307	0.161834	0.587339	1.39893
NDUFS6	140	135	0.288429	0.162049	0.587339	1.39821
GPSM1	140	135	0.429673	0.162112	0.587339	1.398
DUSP5	140	135	0.308617	0.162276	0.587339	1.39746
RTL5	140	135	0.209548	0.162282	0.587339	1.39744
CASP4	140	135	0.42137	0.162424	0.587339	1.39697
JMJD1C	140	135	0.16271	0.162465	0.587342	1.39683
CBX6	140	135	0.435826	0.162579	0.587608	1.39645
SSPN	140	135	0.30798	0.162867	0.587749	1.39549
PSAT1	140	135	0.292347	0.16323	0.587759	1.39429
ATP6V1A	140	135	0.413962	0.16334	0.588009	1.39393
PARL	140	135	0.485563	0.163439	0.58807	1.3936
ZFP1	140	135	0.354939	0.163555	0.588195	1.39322
SOCS6	140	135	0.538862	0.163633	0.588329	1.39296
IL20RB	140	135	0.380831	0.163833	0.588557	1.39229
GAS8	140	135	0.294391	0.164025	0.588861	1.39166
SAP30BP	140	135	0.329364	0.164209	0.589043	1.39105
GPKOW	140	135	0.369616	0.164226	0.589043	1.391
RHOQ	140	135	0.480751	0.164904	0.59074	1.38876
PLRG1	140	135	0.410514	0.164915	0.59074	1.38873
RNF19B	140	135	0.428436	0.164975	0.590807	1.38853
GYPC	140	135	0.274063	0.165229	0.590898	1.3877
PTPN14	140	135	0.492211	0.165304	0.590898	1.38745
ENTR1	140	135	0.463766	0.165327	0.590898	1.38738
ZNF106	140	135	0.453594	0.165503	0.591087	1.3868
ZNF527	140	135	0.314065	0.165667	0.59109	1.38626
ZNF655	140	135	0.462937	0.165981	0.591625	1.38523
CTD-2561J22.5	140	135	0.481841	0.166073	0.591663	1.38493
DDX23	140	135	0.42054	0.166199	0.591966	1.38452
APPL1	140	135	0.272755	0.166322	0.592035	1.38412
SCML2	140	135	0.464829	0.166407	0.592035	1.38384
JAG1	140	135	0.368555	0.166423	0.592035	1.38379
PLAA	140	135	0.445234	0.166819	0.592594	1.3825
SPPL3	140	135	0.238936	0.166861	0.592594	1.38236
PRKCB	140	135	0.355202	0.166887	0.592594	1.38228
CALU	140	135	0.468207	0.166936	0.592594	1.38212
BAK1	140	135	0.340064	0.167005	0.592594	1.38189
EEPD1	140	135	0.540605	0.167082	0.592594	1.38164
RHOF	140	135	0.372357	0.167152	0.592594	1.38141
GTF2H3	140	135	0.44849	0.167188	0.592594	1.3813
SYNCRIP	140	135	0.186586	0.167404	0.592756	1.38059
SUMO1	140	135	0.306998	0.167487	0.592905	1.38032
ZNF16	140	135	0.359418	0.1678	0.593372	1.37931
PRKACA	140	135	0.310086	0.167972	0.593372	1.37875
AKNA	140	135	0.455581	0.167978	0.593372	1.37873
LMBRD1	140	135	0.486066	0.168029	0.593372	1.37856
COL24A1	140	135	0.525474	0.168148	0.593648	1.37818
HAVCR2	140	135	0.358587	0.168263	0.593908	1.37781
WDR61	140	135	0.4445	0.168653	0.59506	1.37654
MLXIP	140	135	0.216639	0.168793	0.595199	1.37609
KCNE5	140	135	0.319251	0.168927	0.595401	1.37566
RP11-1348G14.4	140	135	0.266913	0.168974	0.595401	1.37551
NAA50	140	135	0.282	0.169033	0.595418	1.37532
NUP54	140	135	0.271247	0.169202	0.595626	1.37477
PRPF40A	140	135	0.175369	0.169687	0.596564	1.37321
RGL4	140	135	0.434974	0.169834	0.596687	1.37274
CYTL1	140	135	0.4534	0.169875	0.596687	1.37261
SIPA1	140	135	0.398941	0.169875	0.596687	1.37261
DENND5A	140	135	0.19824	0.170077	0.5968	1.37196
LINC02802	140	135	0.256264	0.170226	0.5968	1.37148
MDH2	140	135	0.310082	0.170237	0.5968	1.37144
RP11-15E18.1	140	135	0.244883	0.170265	0.5968	1.37135
PCCA	140	135	0.502057	0.1705	0.597287	1.3706
CD55	140	135	0.35589	0.170834	0.59798	1.36953
RCHY1	140	135	0.419557	0.17091	0.59798	1.36928
REST	140	135	0.413488	0.171074	0.59814	1.36876
ZG16B	140	135	0.268047	0.17125	0.598611	1.3682
RABL2B	140	135	0.389926	0.171492	0.599015	1.36743
HLA-B	140	135	0.13853	0.17175	0.599015	1.3666
SZRD1	140	135	0.39266	0.171766	0.599015	1.36655
MRPL36	140	135	0.441708	0.171767	0.599015	1.36655
SLC4A4	140	135	0.279421	0.172028	0.599441	1.36572
SPATA7	140	135	0.523447	0.172085	0.599441	1.36554
FAM53B	140	135	0.472038	0.172321	0.599843	1.36478
PAWR	140	135	0.401061	0.17249	0.599843	1.36425
HLA-DOB	140	135	0.282269	0.1725	0.599843	1.36422
SLC25A1	140	135	0.428336	0.172503	0.599843	1.36421
ICAM1	140	135	0.367102	0.17251	0.599843	1.36418
MORN4	140	135	0.172835	0.172842	0.600548	1.36313
LRRC75B	140	135	0.275862	0.173127	0.600961	1.36222
CBWD2	140	135	0.467195	0.173313	0.601104	1.36163
MCU	140	135	0.540698	0.17337	0.601104	1.36145
GPR63	140	135	0.212613	0.173413	0.601104	1.36132
PRRC2B	140	135	0.179829	0.173544	0.601398	1.3609
HINFP	140	135	0.302327	0.173682	0.60166	1.36047
LRPPRC	140	135	0.220764	0.173744	0.60166	1.36027
HAX1	140	135	0.436426	0.173839	0.60182	1.35997
PHF20	140	135	0.224764	0.173874	0.60182	1.35986
MTMR3	140	135	0.419407	0.174273	0.602768	1.3586
NPEPPS	140	135	0.264026	0.174339	0.602852	1.35839
CCDC47	140	135	0.353723	0.174458	0.60312	1.35802
KLHL6	140	135	0.495783	0.17454	0.603258	1.35776
CEP43	140	135	0.505367	0.17461	0.603285	1.35754
SNHG15	140	135	0.424404	0.174631	0.603285	1.35747
WARS1	140	135	0.531039	0.175035	0.60353	1.3562
NBEAL1	140	135	0.239211	0.175142	0.603637	1.35586
ERO1B	140	135	0.459128	0.175282	0.603827	1.35543
COMMD1	140	135	0.501523	0.175288	0.603827	1.35541
PFKFB2	140	135	0.388557	0.175376	0.603906	1.35513
ARID1A	140	135	0.215373	0.175707	0.604174	1.35409
RP11-166O4.6	140	135	0.190991	0.175736	0.604174	1.354
NLRP12	140	135	0.22244	0.175845	0.604174	1.35366
ZNF79	140	135	0.329524	0.175975	0.604174	1.35325
GRPEL1	140	135	0.395168	0.175975	0.604174	1.35325
SP3	140	135	0.290271	0.176016	0.604174	1.35313
UBE2Q2	140	135	0.461699	0.176123	0.604399	1.35279
RP11-287D1.4	140	135	0.339676	0.176553	0.605002	1.35145
ASXL2	140	135	0.471832	0.176608	0.605002	1.35127
IL1RAP	140	135	0.592044	0.177202	0.605883	1.34942
GPD2	140	135	0.532459	0.177225	0.605883	1.34935
ADD3	140	135	0.453434	0.177456	0.605897	1.34863
LEMD2	140	135	0.488732	0.177463	0.605897	1.34861
PIGT	140	135	0.38329	0.17748	0.605897	1.34855
CKS2	140	135	0.378235	0.177482	0.605897	1.34855
ATPSCKMT	140	135	0.328069	0.177564	0.605897	1.34829
C11orf95	140	135	0.319139	0.17772	0.606152	1.34781
SRSF1	140	135	0.336147	0.177957	0.606664	1.34707
PNP	140	135	0.458263	0.178404	0.607329	1.34569
RNF216	140	135	0.345018	0.178424	0.607329	1.34562
B2M	140	135	0.13674	0.17843	0.607329	1.3456
TMEM62	140	135	0.456588	0.178446	0.607329	1.34556
CTSS	140	135	0.422006	0.17867	0.607662	1.34486
PTPRT	140	135	0.20228	0.17888	0.608064	1.34421
ZNF570	140	135	0.394574	0.178956	0.608064	1.34398
ARFGAP1	140	135	0.47336	0.178958	0.608064	1.34397
VEGFA	140	135	0.268933	0.179203	0.608262	1.34321
RNF19A	140	135	0.301291	0.179224	0.608262	1.34315
CDH26	140	135	0.31447	0.179401	0.608292	1.3426
COMMD3	140	135	0.425387	0.179444	0.608292	1.34247
NCEH1	140	135	0.442411	0.179568	0.60843	1.34209
ENPP2	140	135	0.389945	0.179727	0.608683	1.3416
SMIM12	140	135	0.431251	0.180183	0.609654	1.34019
KIAA0100	140	135	0.355527	0.18028	0.609843	1.33989
NIFK-AS1	140	135	0.360782	0.180866	0.610758	1.33809
GLRX5	140	135	0.433954	0.180916	0.610758	1.33794
PI4KA	140	135	0.238676	0.180917	0.610758	1.33794
SYF2	140	135	0.309585	0.180926	0.610758	1.33791
WRNIP1	140	135	0.346714	0.180951	0.610758	1.33783
PSPC1	140	135	0.270357	0.181093	0.610758	1.3374
DHRS4L2	140	135	0.478982	0.181688	0.611325	1.33558
RGS10	140	135	0.435336	0.181695	0.611325	1.33555
MAEA	140	135	0.436264	0.18186	0.611325	1.33505
PRRC2C	140	135	0.16684	0.182022	0.611412	1.33456
PWP1	140	135	0.456117	0.182103	0.611412	1.33431
LY75	140	135	0.466021	0.182116	0.611412	1.33427
FBXL14	140	135	0.438822	0.182139	0.611412	1.3342
FAM153CP	140	135	0.254536	0.182363	0.61144	1.33351
SSR1	140	135	0.308135	0.182521	0.61144	1.33303
SRSF9	140	135	0.289324	0.182651	0.61144	1.33264
CTD-2184D3.7	140	135	0.262294	0.182759	0.61144	1.33231
FAM131A	140	135	0.291256	0.182824	0.61144	1.33211
MAMDC2	140	135	0.451532	0.183259	0.611758	1.33079
CLPP	140	135	0.369589	0.183278	0.611758	1.33073
CTD-2203K17.1	140	135	0.222101	0.183469	0.6119	1.33015
IRF1-AS1	140	135	0.487331	0.183613	0.612182	1.32971
SH3BGRL3	140	135	0.223671	0.183745	0.612372	1.32931
VTA1	140	135	0.473214	0.18403	0.612769	1.32845
SNHG5	140	135	0.179507	0.184163	0.612769	1.32805
ARPC1B	140	135	0.233597	0.184178	0.612769	1.328
NIPAL3	140	135	0.481323	0.184235	0.612769	1.32783
ZNF528-AS1	140	135	0.235802	0.184518	0.613179	1.32697
PTGIR	140	135	0.261995	0.184665	0.613279	1.32653
WDSUB1	140	135	0.532261	0.184687	0.613279	1.32646
PPAN	140	135	0.4209	0.185028	0.613661	1.32543
NDEL1	140	135	0.438666	0.185057	0.613661	1.32534
ATXN7	140	135	0.356529	0.185185	0.613803	1.32496
IL27RA	140	135	0.452489	0.18603	0.614775	1.32241
CD300A	140	135	0.377987	0.186259	0.61511	1.32173
HDDC3	140	135	0.396176	0.186692	0.615985	1.32043
GM2A	140	135	0.458029	0.186809	0.615985	1.32008
DNM3	140	135	0.343887	0.187203	0.616602	1.3189
EIF3H	140	135	0.148692	0.187272	0.616602	1.31869
FUT4	140	135	0.34703	0.187358	0.616602	1.31843
RINL	140	135	0.396365	0.187468	0.616602	1.31811
RAC1	140	135	0.241165	0.187516	0.616602	1.31796
RP11-115D10.1	140	135	0.238762	0.187562	0.616602	1.31783
TMUB2	140	135	0.460606	0.187737	0.616602	1.3173
SH3RF3	140	135	0.460189	0.187962	0.616602	1.31663
NUDT5	140	135	0.466348	0.187984	0.616602	1.31657
NQO2	140	135	0.412479	0.187994	0.616602	1.31654
ATXN7L3B	140	135	0.353511	0.188143	0.616602	1.31609
CAMKK2	140	135	0.4364	0.188209	0.616622	1.3159
CTD-2515A14.1	140	135	0.263588	0.18839	0.616837	1.31536
NR3C1	140	135	0.273247	0.188688	0.617108	1.31447
RP11-131L23.1	140	135	0.22085	0.188699	0.617108	1.31444
BBX	140	135	0.222663	0.188802	0.617108	1.31413
SLC25A39	140	135	0.388427	0.189034	0.617368	1.31344
ZNF385C	140	135	0.333977	0.189214	0.617538	1.31291
KIAA0040	140	135	0.353028	0.189338	0.617557	1.31254
TASOR	140	135	0.443285	0.189556	0.617759	1.31189
LIMK1	140	135	0.383922	0.18971	0.617759	1.31144
UBA2	140	135	0.325677	0.189786	0.617759	1.31121
IL6ST	140	135	0.43764	0.189869	0.617759	1.31097
LINC02550	140	135	0.219527	0.18996	0.617759	1.3107
C8orf37-AS1	140	135	0.256355	0.190078	0.617759	1.31035
UCHL5	140	135	0.441951	0.190113	0.617759	1.31024
GOLGA7	140	135	0.443681	0.190178	0.617759	1.31005
CCDC12	140	135	0.351715	0.190391	0.61798	1.30942
HIRA	140	135	0.491415	0.190504	0.61798	1.30909
HSBP1L1	140	135	0.406901	0.190545	0.61798	1.30897
NXPE3	140	135	0.389918	0.190693	0.618322	1.30853
IQCH	140	135	0.376051	0.190873	0.618583	1.308
NUTM2B-AS1	140	135	0.305998	0.190877	0.618583	1.30799
ZSCAN30	140	135	0.376888	0.190902	0.618583	1.30791
BAG4	140	135	0.514955	0.191319	0.618963	1.30669
RP5-1039K5.13	140	135	0.202415	0.191942	0.620351	1.30486
TMED5	140	135	0.422254	0.191986	0.620351	1.30473
DDX60	140	135	0.347128	0.191992	0.620351	1.30471
RIPOR1	140	135	0.351186	0.192339	0.620793	1.30369
PARP6	140	135	0.412326	0.192349	0.620793	1.30366
RP11-798G7.6	140	135	0.318436	0.1924	0.620793	1.30351
CDKN2AIP	140	135	0.371387	0.19249	0.620901	1.30325
C4orf3	140	135	0.342224	0.192766	0.621098	1.30244
ZBTB11-AS1	140	135	0.212431	0.19306	0.621176	1.30158
RAD21	140	135	0.341044	0.193119	0.621176	1.30141
BHLHE40-AS1	140	135	0.305727	0.193291	0.621482	1.3009
TPCN1	140	135	0.451362	0.194219	0.62352	1.2982
INPP1	140	135	0.353971	0.194236	0.62352	1.29815
AHSP	140	135	0.281302	0.194817	0.624512	1.29646
EMP3	140	135	0.33378	0.195169	0.624684	1.29544
KEAP1	140	135	0.396491	0.195185	0.624684	1.29539
RWDD2B	140	135	0.260746	0.195201	0.624684	1.29534
DENND2D	140	135	0.25244	0.195324	0.624684	1.29499
HDAC9	140	135	0.509553	0.195365	0.624684	1.29487
ZNF117	140	135	0.337224	0.195376	0.624684	1.29484
ZMAT5	140	135	0.336971	0.195488	0.624711	1.29451
ZFYVE16	140	135	0.460467	0.195564	0.624711	1.29429
C17orf67	140	135	0.308444	0.1956	0.624711	1.29419
UPF2	140	135	0.243238	0.195775	0.625083	1.29368
TRMU	140	135	0.391499	0.195824	0.625083	1.29354
PKM	140	135	0.223836	0.195933	0.625083	1.29323
ZDHHC12	140	135	0.243419	0.195979	0.625092	1.29309
ST13	140	135	0.257317	0.196155	0.625475	1.29258
ZNF790	140	135	0.361183	0.196237	0.625504	1.29235
CARS1	140	135	0.433633	0.196445	0.625626	1.29175
ZBTB17	140	135	0.459421	0.196457	0.625626	1.29171
NEK9	140	135	0.442185	0.196473	0.625626	1.29167
MSL3	140	135	0.40978	0.196796	0.62632	1.29073
RPN2	140	135	0.211928	0.197279	0.627454	1.28934
GNPDA1	140	135	0.281817	0.19742	0.627651	1.28894
TOB1	140	135	0.423119	0.197459	0.627651	1.28883
PEX26	140	135	0.408836	0.197475	0.627651	1.28878
DPY19L2	140	135	0.440805	0.197897	0.628066	1.28757
DPH3	140	135	0.373358	0.198717	0.629249	1.28522
ZNF653	140	135	0.223977	0.199021	0.629936	1.28435
TBXAS1	140	135	0.410472	0.199179	0.630161	1.28389
M6PR	140	135	0.343822	0.199279	0.630338	1.28361
RXYLT1	140	135	0.413797	0.199702	0.631244	1.2824
GTF3C5	140	135	0.444397	0.200466	0.632452	1.28022
GALNT1	140	135	0.243768	0.200472	0.632452	1.28021
KIAA0895	140	135	0.328724	0.200644	0.63272	1.27972
ALG5	140	135	0.432556	0.200779	0.632871	1.27933
MEX3C	140	135	0.407124	0.200984	0.633273	1.27875
EIF3B	140	135	0.205791	0.201088	0.633273	1.27846
RTN4R	140	135	0.276484	0.201097	0.633273	1.27843
TRIP4	140	135	0.452627	0.201692	0.633997	1.27675
RNF145	140	135	0.422801	0.201787	0.633997	1.27648
TMEM65	140	135	0.425866	0.201974	0.633997	1.27595
CASKIN2	140	135	0.223744	0.202023	0.633997	1.27581
SYNC	140	135	0.290005	0.202202	0.633997	1.2753
RAE1	140	135	0.433067	0.202204	0.633997	1.2753
RHOG	140	135	0.346124	0.20225	0.633997	1.27517
DEDD	140	135	0.425737	0.202322	0.633997	1.27496
ATP8B1	140	135	0.3614	0.202495	0.633997	1.27448
TRAF4	140	135	0.265859	0.202636	0.634017	1.27408
MBOAT2	140	135	0.476623	0.202739	0.634017	1.27379
YTHDC2	140	135	0.490643	0.202932	0.634017	1.27324
COMMD7	140	135	0.355996	0.203167	0.63418	1.27258
CSNK1G3	140	135	0.449624	0.203344	0.634457	1.27208
RHBDL3	140	135	0.288043	0.203575	0.634664	1.27143
ARL8B	140	135	0.298842	0.203645	0.634711	1.27124
A1BG-AS1	140	135	0.369183	0.203776	0.634711	1.27087
PTPRE	140	135	0.324592	0.204216	0.635261	1.26963
TCERG1	140	135	0.195934	0.204763	0.635969	1.2681
PQBP1	140	135	0.344043	0.204855	0.636017	1.26784
PRKAA1	140	135	0.425699	0.205078	0.636248	1.26722
MANBAL	140	135	0.323388	0.205149	0.636248	1.26702
KIDINS220	140	135	0.413035	0.205228	0.636342	1.2668
PLK3	140	135	0.449234	0.205272	0.636342	1.26667
NT5C2	140	135	0.180601	0.205781	0.637186	1.26525
LPCAT2	140	135	0.407775	0.205828	0.637186	1.26512
AGTRAP	140	135	0.467606	0.206228	0.637857	1.26401
CD81	140	135	0.315951	0.206246	0.637857	1.26395
OIP5-AS1	140	135	0.373671	0.20647	0.637857	1.26333
MRM1	140	135	0.23696	0.206527	0.637857	1.26317
BEND4	140	135	0.375101	0.206554	0.637857	1.2631
CTBP2	140	135	0.278274	0.206633	0.637857	1.26288
DNAJA2	140	135	0.381902	0.207196	0.638624	1.26131
ATG4A	140	135	0.281603	0.20724	0.638624	1.26119
EXPH5	140	135	0.283516	0.207333	0.638776	1.26093
DGKZ	140	135	0.324698	0.207813	0.639744	1.2596
KTN1	140	135	0.191252	0.207996	0.64	1.2591
GON7	140	135	0.345612	0.20813	0.640152	1.25872
OR2T8	140	135	0.198947	0.208232	0.640152	1.25844
ARL15	140	135	0.501272	0.208309	0.640152	1.25823
NEB	140	135	0.238491	0.208545	0.640494	1.25758
YWHAZ	140	135	0.151706	0.20857	0.640494	1.25751
MED15	140	135	0.209039	0.208604	0.640494	1.25741
RP13-46H24.3	140	135	0.275193	0.208678	0.640494	1.25721
ZNF131	140	135	0.229252	0.208732	0.640494	1.25706
ABHD17C	140	135	0.500916	0.209255	0.641284	1.25562
AC002127.4	140	135	0.215066	0.209392	0.641537	1.25524
CPPED1	140	135	0.461798	0.209486	0.641583	1.25498
HEBP1	140	135	0.409505	0.209655	0.641694	1.25451
TXNIP	140	135	0.357222	0.210073	0.642429	1.25337
SEPTIN11	140	135	0.32525	0.210496	0.643181	1.2522
MTCH1	140	135	0.381506	0.210639	0.643331	1.25181
BAZ2B	140	135	0.328352	0.210697	0.643331	1.25165
ITGB2	140	135	0.343058	0.210856	0.643418	1.25122
INPP4A	140	135	0.416415	0.21095	0.643418	1.25096
MESD	140	135	0.470564	0.211019	0.643418	1.25077
RP11-195C7.1	140	135	0.316316	0.211501	0.644013	1.24945
RNF8	140	135	0.425561	0.21161	0.644013	1.24915
FLJ37453	140	135	0.413616	0.211647	0.644013	1.24905
OTOA	140	135	0.236617	0.212118	0.644634	1.24776
CERS2	140	135	0.355576	0.212232	0.644634	1.24745
PGAP3	140	135	0.296717	0.212506	0.644634	1.2467
GDF11	140	135	0.287893	0.212518	0.644634	1.24667
CUX2	140	135	0.214996	0.212531	0.644634	1.24663
RIT1	140	135	0.446265	0.213005	0.645528	1.24535
RP11-802O23.3	140	135	0.256802	0.213133	0.645648	1.245
AUTS2	140	135	0.239105	0.2135	0.645948	1.244
DELE1	140	135	0.376376	0.213563	0.646003	1.24383
SSU72	140	135	0.289948	0.213794	0.646213	1.2432
LZTS2	140	135	0.408594	0.213861	0.646213	1.24302
DENND11	140	135	0.406988	0.213927	0.646213	1.24284
ZEB2-AS1	140	135	0.216015	0.214168	0.646277	1.24219
PSMA7	140	135	0.258521	0.21417	0.646277	1.24218
EXOSC6	140	135	0.335902	0.21419	0.646277	1.24213
HERC1	140	135	0.188367	0.214246	0.646295	1.24197
CHASERR	140	135	0.181755	0.214352	0.646363	1.24169
MTM1	140	135	0.473089	0.214482	0.646402	1.24133
CDK4	140	135	0.311347	0.214544	0.646402	1.24117
NDFIP1	140	135	0.282986	0.214623	0.646404	1.24095
GRSF1	140	135	0.337405	0.214971	0.646815	1.24001
DAXX	140	135	0.410061	0.215052	0.646815	1.23979
NCOA6	140	135	0.409389	0.215155	0.646815	1.23951
LUCAT1	140	135	0.351856	0.21516	0.646815	1.2395
TAB3	140	135	0.443233	0.215173	0.646815	1.23947
CALM1	140	135	0.239862	0.21522	0.646822	1.23934
ARHGEF18	140	135	0.395035	0.215429	0.647317	1.23877
YIPF6	140	135	0.432988	0.215595	0.647546	1.23833
CLMN	140	135	0.408406	0.215677	0.647656	1.23811
HINT3	140	135	0.395111	0.216418	0.648269	1.23611
SLC26A8	140	135	0.272838	0.216472	0.648294	1.23597
ZNF460	140	135	0.440935	0.216627	0.648627	1.23555
TRMT112	140	135	0.320715	0.216767	0.648731	1.23517
IK	140	135	0.387381	0.216768	0.648731	1.23517
OSTF1	140	135	0.389114	0.216804	0.648731	1.23507
CD9	140	135	0.358896	0.216841	0.648731	1.23497
AEBP2	140	135	0.375603	0.216946	0.648836	1.23469
FADS3	140	135	0.340813	0.217047	0.648836	1.23442
RAPH1	140	135	0.323204	0.217049	0.648836	1.23441
CLCC1	140	135	0.421997	0.217056	0.648836	1.23439
DCAF8	140	135	0.330846	0.21718	0.648959	1.23406
AFF3	140	135	0.4548	0.217412	0.648966	1.23344
DDX10	140	135	0.419761	0.217436	0.648966	1.23337
SEC22C	140	135	0.417727	0.217508	0.648966	1.23318
YES1	140	135	0.436526	0.217636	0.649068	1.23284
EDEM2	140	135	0.438487	0.217672	0.649068	1.23274
TDG	140	135	0.386512	0.217779	0.649197	1.23246
NPW	140	135	0.343187	0.217822	0.649197	1.23234
SPRY3	140	135	0.251811	0.21785	0.649197	1.23227
IGF2R	140	135	0.304506	0.218144	0.649298	1.23148
SDHA	140	135	0.340282	0.218349	0.649298	1.23093
FMR1	140	135	0.424722	0.21861	0.649723	1.23023
RP11-372K14.2	140	135	0.303291	0.218883	0.649866	1.2295
DIS3	140	135	0.417096	0.218961	0.649965	1.2293
PHACTR1	140	135	0.443558	0.219036	0.650054	1.2291
HSF1	140	135	0.33631	0.21954	0.651059	1.22775
UPK3BL1	140	135	0.398132	0.219645	0.651059	1.22747
CHD9	140	135	0.200411	0.219675	0.651059	1.22739
CARD9	140	135	0.330659	0.219759	0.651059	1.22717
PHF10	140	135	0.363573	0.219771	0.651059	1.22714
MNT	140	135	0.366728	0.219795	0.651059	1.22707
ZC3H3	140	135	0.431935	0.220603	0.652297	1.22493
TRAF3IP2	140	135	0.41471	0.220862	0.652585	1.22424
CAPG	140	135	0.318726	0.220945	0.652585	1.22402
NAP1L3	140	135	0.28567	0.221061	0.652585	1.22371
LA16c-321D4.2	140	135	0.232303	0.221675	0.653597	1.22209
HSD17B12	140	135	0.376054	0.221813	0.653832	1.22172
LANCL1	140	135	0.426758	0.221892	0.653835	1.22151
SNX20	140	135	0.338973	0.221985	0.653843	1.22127
PRMT3	140	135	0.424059	0.222071	0.653963	1.22104
SEC63	140	135	0.179776	0.222192	0.654054	1.22072
ZPR1	140	135	0.413994	0.222431	0.654301	1.22009
OPA1	140	135	0.216477	0.222545	0.654428	1.21979
CTDP1	140	135	0.413357	0.222846	0.65483	1.21899
CASP2	140	135	0.31381	0.22286	0.65483	1.21896
TXLNA	140	135	0.436253	0.223022	0.654949	1.21853
C19orf81	140	135	0.198519	0.223192	0.654997	1.21809
MAN2A2	140	135	0.329038	0.223648	0.65584	1.21689
WDR47	140	135	0.488449	0.22366	0.65584	1.21685
BDP1	140	135	0.275867	0.223888	0.656192	1.21625
PIP4K2B	140	135	0.39365	0.223983	0.656192	1.216
CREB5	140	135	0.439271	0.224141	0.656192	1.21559
DDX42	140	135	0.343672	0.224143	0.656192	1.21559
SNED1	140	135	0.331137	0.224427	0.656642	1.21484
CITED4	140	135	0.310797	0.224433	0.656642	1.21482
TM9SF3	140	135	0.20072	0.224569	0.656717	1.21447
OGT	140	135	0.226979	0.224595	0.656717	1.2144
KDM6A	140	135	0.152826	0.224833	0.657185	1.21378
POLR2B	140	135	0.387957	0.225475	0.658093	1.2121
ANKRD13A	140	135	0.423809	0.225783	0.658572	1.21129
PHLDA1	140	135	0.306657	0.225974	0.658572	1.2108
ZNF627	140	135	0.421653	0.226054	0.658572	1.21059
COQ5	140	135	0.33954	0.226068	0.658572	1.21055
TOMM40	140	135	0.326467	0.226185	0.658572	1.21024
KDM2A	140	135	0.164167	0.226579	0.659532	1.20922
PCNX1	140	135	0.262554	0.226606	0.659532	1.20915
FAM106A	140	135	0.490575	0.226793	0.659812	1.20866
RPF1	140	135	0.387446	0.226869	0.6599	1.20846
MARF1	140	135	0.422568	0.227038	0.660127	1.20802
SEMA4A	140	135	0.395458	0.227537	0.660781	1.20673
STK19	140	135	0.394968	0.227803	0.660934	1.20604
ASCC1	140	135	0.427558	0.227832	0.660934	1.20596
AGTPBP1	140	135	0.260991	0.2279	0.660934	1.20579
SCN8A	140	135	0.201189	0.227933	0.660934	1.2057
CD44	140	135	0.167731	0.227983	0.660934	1.20557
WDR48	140	135	0.28752	0.228056	0.660934	1.20538
ALDH9A1	140	135	0.434032	0.228126	0.660934	1.2052
PTRHD1	140	135	0.376248	0.228344	0.661146	1.20464
GATAD1	140	135	0.387549	0.228441	0.661146	1.20439
DMD	140	135	0.247194	0.228444	0.661146	1.20438
RAB9A	140	135	0.352516	0.228455	0.661146	1.20435
FNDC3B	140	135	0.220794	0.228528	0.661146	1.20416
ZDHHC3	140	135	0.412327	0.22878	0.661602	1.20351
MMGT1	140	135	0.435456	0.229277	0.662604	1.20222
UQCR10	140	135	0.287476	0.229297	0.662604	1.20217
SRRM1	140	135	0.148783	0.229427	0.662604	1.20184
SRD5A1	140	135	0.247402	0.22961	0.662604	1.20136
ALG11	140	135	0.330613	0.229631	0.662604	1.20131
LINC01036	140	135	0.504917	0.229837	0.663067	1.20078
LETMD1	140	135	0.399839	0.230007	0.663133	1.20034
LRCH3	140	135	0.394491	0.230122	0.663133	1.20004
CDV3	140	135	0.265836	0.230294	0.663206	1.1996
NCKAP1L	140	135	0.277279	0.230698	0.663698	1.19856
TCFL5	140	135	0.32328	0.231262	0.663897	1.19711
HNRNPC	140	135	0.102235	0.231278	0.663897	1.19707
PCNP	140	135	0.28435	0.231388	0.663897	1.19679
GNB5	140	135	0.449811	0.231396	0.663897	1.19677
NDUFAF4	140	135	0.368837	0.231437	0.663897	1.19667
RP1-39G22.7	140	135	0.230067	0.231466	0.663897	1.19659
PIGO	140	135	0.280715	0.231547	0.663897	1.19638
RAD23A	140	135	0.257419	0.231603	0.663925	1.19624
SCNM1	140	135	0.386208	0.231945	0.663945	1.19536
C1orf216	140	135	0.2588	0.232023	0.663945	1.19516
PLAUR	140	135	0.497825	0.232084	0.663989	1.19501
ADSS2	140	135	0.357574	0.2324	0.664093	1.1942
MFNG	140	135	0.384843	0.232574	0.664108	1.19375
METTL21A	140	135	0.370778	0.232888	0.664319	1.19295
PABPC4	140	135	0.255974	0.232947	0.664355	1.1928
AP5S1	140	135	0.29354	0.233144	0.664409	1.1923
ACOX3	140	135	0.376826	0.23316	0.664409	1.19226
ITGA6	140	135	0.441325	0.233262	0.664469	1.192
DNMT3A	140	135	0.356263	0.233393	0.664488	1.19166
CCAR1	140	135	0.253141	0.233417	0.664488	1.1916
C20orf27	140	135	0.295341	0.233497	0.664488	1.1914
CKLF	140	135	0.40341	0.233613	0.664488	1.1911
DPM3	140	135	0.337632	0.233734	0.664636	1.19079
H2AW	140	135	0.430855	0.233853	0.664638	1.19049
MLEC	140	135	0.347787	0.233873	0.664638	1.19044
LDB2	140	135	0.16706	0.233931	0.664672	1.19029
NTAQ1	140	135	0.320691	0.234068	0.664802	1.18994
SYNJ2BP	140	135	0.365658	0.234498	0.665383	1.18885
RP11-69M1.8	140	135	0.161652	0.234765	0.665383	1.18817
CRBN	140	135	0.3739	0.234771	0.665383	1.18816
HNRNPD	140	135	0.128914	0.234807	0.665383	1.18807
SPG21	140	135	0.392422	0.234944	0.665383	1.18772
GNB2	140	135	0.332422	0.234963	0.665383	1.18767
FAM162A	140	135	0.410228	0.235033	0.665443	1.18749
MTOR	140	135	0.40898	0.235262	0.665838	1.18691
ZNF134	140	135	0.407686	0.235817	0.666836	1.18551
UBQLN2	140	135	0.389106	0.236483	0.667337	1.18382
CLCN6	140	135	0.345283	0.236727	0.667635	1.18321
YWHAB	140	135	0.20915	0.236984	0.668108	1.18256
YAF2	140	135	0.371192	0.23714	0.668192	1.18217
CAB39	140	135	0.350859	0.237197	0.668192	1.18202
YME1L1	140	135	0.189169	0.237239	0.668192	1.18191
TMEM39A	140	135	0.42438	0.237248	0.668192	1.18189
KAT6B	140	135	0.236145	0.237294	0.668192	1.18178
DPH7	140	135	0.364373	0.237382	0.668302	1.18155
SLC25A4	140	135	0.153769	0.237921	0.668928	1.1802
CAMSAP1	140	135	0.439364	0.237954	0.668928	1.18012
TNS1	140	135	0.371248	0.23801	0.668928	1.17998
MIR29B2CHG	140	135	0.436629	0.23811	0.668928	1.17972
GTF2IRD2B	140	135	0.397601	0.238164	0.668948	1.17959
RP11-390F4.3	140	135	0.234472	0.238348	0.669207	1.17912
B4GALT6	140	135	0.386581	0.238434	0.669314	1.17891
MPPE1	140	135	0.384441	0.23864	0.669605	1.17839
U2AF1L4	140	135	0.348267	0.239289	0.67077	1.17677
COQ9	140	135	0.325154	0.23973	0.671309	1.17566
PTENP1-AS	140	135	0.195666	0.239731	0.671309	1.17566
TTC13	140	135	0.310371	0.239793	0.671309	1.1755
DYNC1LI1	140	135	0.369994	0.240124	0.671704	1.17468
PLCB2	140	135	0.345348	0.240155	0.671704	1.1746
ARF4-AS1	140	135	0.239433	0.240217	0.671704	1.17445
LINC00205	140	135	0.308346	0.240234	0.671704	1.1744
METTL2B	140	135	0.385486	0.240306	0.671704	1.17422
BCL7A	140	135	0.338852	0.240635	0.672234	1.1734
FASTKD5	140	135	0.351385	0.240991	0.672862	1.17251
UBA1	140	135	0.237574	0.241106	0.6729	1.17223
ABHD2	140	135	0.280115	0.241718	0.673571	1.1707
MCM6	140	135	0.367442	0.241781	0.673573	1.17055
CHRNA7	140	135	0.195359	0.241929	0.67377	1.17018
FAM229B	140	135	0.335356	0.24206	0.673875	1.16985
ADAM19	140	135	0.231102	0.242148	0.673989	1.16964
S100A13	140	135	0.24991	0.242441	0.674268	1.16891
LYZ	140	135	0.424453	0.242528	0.674268	1.16869
FAM219B	140	135	0.382105	0.24259	0.674312	1.16854
EGLN1	140	135	0.424017	0.242815	0.67461	1.16798
LARS2	140	135	0.429847	0.242848	0.67461	1.1679
TBCE.1	140	135	0.271447	0.242977	0.67461	1.16758
DLEU2	140	135	0.304915	0.243185	0.675058	1.16706
PPP1CA	140	135	0.318046	0.243653	0.6755	1.1659
TYMP	140	135	0.280683	0.243796	0.6755	1.16555
NDUFV2	140	135	0.250247	0.243911	0.6755	1.16527
ZC3HAV1	140	135	0.229039	0.243951	0.6755	1.16517
CTC-342M10.2	140	135	0.184293	0.244054	0.675655	1.16491
TRMT10C	140	135	0.389924	0.244198	0.675716	1.16456
DDX49	140	135	0.378916	0.244551	0.675716	1.16369
LINC02470	140	135	0.239723	0.244598	0.675716	1.16357
ARPC2	140	135	0.129703	0.244607	0.675716	1.16355
CYB5D1	140	135	0.232006	0.244609	0.675716	1.16354
NCF2	140	135	0.21573	0.244643	0.675716	1.16346
H2AJ	140	135	0.389598	0.244777	0.675716	1.16313
SPOUT1	140	135	0.355618	0.244802	0.675716	1.16307
DAGLB	140	135	0.352124	0.244886	0.675716	1.16286
RP1-92O14.3	140	135	0.222734	0.244919	0.675716	1.16278
ZNF75A	140	135	0.403855	0.245128	0.675716	1.16226
CNP	140	135	0.353807	0.245159	0.675716	1.16219
RP5-1085F17.3	140	135	0.247221	0.24523	0.675716	1.16201
RP11-32B5.7	140	135	0.205089	0.245339	0.675716	1.16174
ESD	140	135	0.281723	0.245396	0.675716	1.1616
SELENOW	140	135	0.332015	0.245515	0.675716	1.16131
PXN	140	135	0.412858	0.245658	0.675716	1.16096
SATB1	140	135	0.32008	0.245664	0.675716	1.16095
RINT1	140	135	0.431671	0.24593	0.675935	1.16029
SH3PXD2A	140	135	0.373796	0.246168	0.676203	1.15971
IFFO2	140	135	0.419674	0.246274	0.676236	1.15945
ADORA2B	140	135	0.17509	0.246358	0.676242	1.15924
TBC1D8	140	135	0.380961	0.246569	0.676406	1.15872
CDYL	140	135	0.375117	0.246788	0.676733	1.15819
RP11-715J22.6	140	135	0.200408	0.246829	0.676733	1.15809
ANKRD18A	140	135	0.348107	0.24699	0.676917	1.15769
CCNG2	140	135	0.314996	0.247294	0.677254	1.15695
EIF2S2	140	135	0.278799	0.247759	0.677254	1.15581
RCC1	140	135	0.38244	0.247778	0.677254	1.15576
DZIP1L	140	135	0.203908	0.248003	0.677254	1.15521
EML4	140	135	0.442145	0.248096	0.677254	1.15499
RASAL3	140	135	0.406531	0.248223	0.677475	1.15468
C6orf120	140	135	0.199628	0.248288	0.677523	1.15452
ZSCAN16-AS1	140	135	0.322737	0.248427	0.677775	1.15418
SRPRA	140	135	0.371602	0.248562	0.677928	1.15385
FERMT3	140	135	0.339483	0.248577	0.677928	1.15381
EPHA6	140	135	0.150237	0.248676	0.678071	1.15357
SMC5-DT	140	135	0.199891	0.248914	0.678442	1.15299
PDZD11	140	135	0.241651	0.249138	0.678691	1.15245
ARID4A	140	135	0.228985	0.249635	0.679666	1.15124
ANXA1	140	135	0.172969	0.249684	0.679666	1.15112
ATAD3A	140	135	0.408518	0.249953	0.679794	1.15046
COMMD10	140	135	0.437982	0.250294	0.680063	1.14963
RP11-146F11.1	140	135	0.200116	0.250634	0.680572	1.14881
PIGN	140	135	0.426965	0.250953	0.680935	1.14804
PNPLA2	140	135	0.262166	0.250997	0.680935	1.14793
SMN1	140	135	0.326229	0.251731	0.681514	1.14616
LY86-AS1	140	135	0.302328	0.25175	0.681514	1.14611
AIDA	140	135	0.34844	0.252152	0.682278	1.14514
EIF4G2	140	135	0.152704	0.252372	0.682493	1.14461
XRN2	140	135	0.213143	0.252458	0.682595	1.1444
NARS2	140	135	0.426388	0.252579	0.682795	1.14411
ZNF331	140	135	0.426052	0.252846	0.683388	1.14346
RRBP1	140	135	0.276686	0.253618	0.684495	1.14161
CYP2U1	140	135	0.193835	0.253634	0.684495	1.14157
ACOT11	140	135	0.433924	0.253711	0.684523	1.14138
SEMA4C	140	135	0.193924	0.253786	0.684523	1.1412
ZBTB2	140	135	0.433073	0.254029	0.684949	1.14062
[truncated: 12,470 more rows]

## Sheet: Table S6d
Table S6d. Late GMP TET2mut vs TET2WT within CH
Gene	TotalA	TotalB	log2FC	p.value	FDR	z_score_ranking
TMSB4X	75	91	1.22252	3.20372e-08	0.000351833	5.52992
RHOA	75	91	1.37982	2.5091e-07	0.00137775	5.15702
SEPTIN6	75	91	1.21251	7.07797e-05	0.0796901	3.97365
CEBPD	75	91	1.40662	7.50343e-05	0.0796901	3.95973
KLF4	75	91	1.43117	0.000123303	0.0895699	3.83946
TMSB10	75	91	0.794901	0.000127155	0.0895699	3.8319
RPL23	75	91	0.609944	0.000166321	0.107443	3.76534
LRRFIP1	75	91	0.980232	0.000263123	0.131346	3.64914
STK17B	75	91	1.08615	0.000278759	0.133101	3.63428
ZFP36	75	91	1.04682	0.000309787	0.141753	3.60698
RPS16	75	91	0.654861	0.000515319	0.165807	3.47266
INPP5D	75	91	1.04539	0.00062399	0.165918	3.42097
HDAC9	75	91	1.20098	0.000721022	0.165918	3.38146
RPS25	75	91	0.592756	0.000753101	0.165918	3.36948
MACROH2A1	75	91	0.748836	0.000755407	0.165918	3.36864
PPP1CB	75	91	0.862839	0.00101398	0.201319	3.28662
ACTB	75	91	0.613692	0.00108525	0.201835	3.26744
RPLP1	75	91	0.512733	0.00113948	0.201835	3.25361
HOOK3	75	91	1.08024	0.00122402	0.210033	3.23322
RRP12	75	91	1.11852	0.00125566	0.210581	3.22592
AFTPH	75	91	1.05546	0.00137345	0.218597	3.20017
TENT4A	75	91	1.08516	0.00140677	0.220703	3.19326
RPL41	75	91	0.506302	0.00150518	0.223908	3.17368
RPL30	75	91	0.609258	0.0015375	0.225131	3.16751
ATP2B1	75	91	1.11262	0.00157404	0.226324	3.16067
RPS21	75	91	0.514147	0.00207542	0.241803	3.07922
AHR	75	91	1.09908	0.00215777	0.241803	3.06761
RBM47	75	91	1.39985	0.00231935	0.247433	3.04597
ADGRE5	75	91	0.929108	0.0024798	0.251476	3.0258
ATP6V1A	75	91	0.979393	0.00248977	0.251476	3.02458
SAMHD1	75	91	1.55377	0.0026431	0.256872	3.00646
RPLP2	75	91	0.486174	0.00307332	0.273459	2.96031
ANXA2	75	91	1.12703	0.00312223	0.273459	2.95544
RPL13A	75	91	0.457952	0.00321669	0.273459	2.94623
WSB1	75	91	0.97911	0.00326056	0.273459	2.94204
RPS10	75	91	0.502288	0.00342533	0.277756	2.92674
IL6R	75	91	0.900798	0.00345697	0.277756	2.92388
SEPTIN7	75	91	0.923882	0.00391592	0.281491	2.88486
RPS12	75	91	0.467405	0.00401028	0.281491	2.87735
RPS14	75	91	0.517665	0.00451745	0.286285	2.83957
WWP2	75	91	1.05996	0.00456199	0.286285	2.83644
ATP5ME	75	91	0.72365	0.00468947	0.290959	2.82763
RPL27A	75	91	0.490778	0.00482576	0.292798	2.81844
HLA-DRB1	75	91	0.803651	0.00516062	0.304421	2.79683
SLC38A2	75	91	0.799042	0.0055752	0.307917	2.77177
RPL27	75	91	0.499023	0.00581925	0.307917	2.7578
CBX4	75	91	0.847378	0.00584459	0.307917	2.75638
ZC3HAV1	75	91	0.955024	0.00645094	0.307917	2.72393
RPL39	75	91	0.413558	0.00657925	0.307917	2.71742
ELF1	75	91	0.657745	0.00667783	0.307917	2.7125
RAB11FIP1	75	91	1.035	0.00674006	0.307917	2.70942
RPL17	75	91	0.465556	0.00679999	0.307917	2.70648
WDFY1	75	91	0.841486	0.00695123	0.307917	2.69917
MRTFA	75	91	0.902395	0.00703554	0.307917	2.69516
TTC7A	75	91	0.814832	0.00708985	0.307917	2.69259
LIMD1	75	91	0.950299	0.00710086	0.307917	2.69208
RPL31	75	91	0.419483	0.00715711	0.307917	2.68944
TAF15	75	91	0.847208	0.00723047	0.307917	2.68604
CORO1C	75	91	1.02665	0.00724196	0.307917	2.68551
LYZ	75	91	1.29458	0.00778588	0.313485	2.66122
BTBD11	75	91	0.912559	0.0078034	0.313485	2.66046
RPS11	75	91	0.491875	0.00793297	0.313485	2.65491
RPS27A	75	91	0.458189	0.00879258	0.31607	2.62002
GAB2	75	91	0.72468	0.0094221	0.316576	2.59635
RPS15A	75	91	0.442456	0.00942792	0.316576	2.59613
MYO1F	75	91	0.98932	0.00949187	0.316576	2.59381
MS4A6A	75	91	0.776612	0.00963917	0.316957	2.58851
TUBGCP2	75	91	1.02829	0.00990175	0.316957	2.57924
CD74	75	91	0.518747	0.0100895	0.316957	2.57275
RPL37A	75	91	0.422226	0.0104222	0.321887	2.5615
ACER3	75	91	0.91396	0.0107796	0.325197	2.54976
ACTR2	75	91	0.739829	0.011506	0.32827	2.52694
PPP2R2A	75	91	0.845045	0.0116062	0.32827	2.5239
FGR	75	91	0.708781	0.0117158	0.32827	2.52059
GRB2	75	91	0.821933	0.0117385	0.32827	2.51991
PPP4R3A	75	91	0.833795	0.0117411	0.32827	2.51983
COX6B1	75	91	0.683217	0.0123964	0.331233	2.50066
CRYBG1	75	91	0.950397	0.0129247	0.333932	2.48584
UBA52	75	91	0.493293	0.0129981	0.334205	2.48382
HMGN1	75	91	0.630458	0.0134879	0.335522	2.47062
RPL36A	75	91	0.416571	0.013818	0.335522	2.46196
ZNF791	75	91	0.864248	0.013921	0.335522	2.4593
RPL4	75	91	0.431576	0.0141138	0.33622	2.45436
CTSB	75	91	0.810573	0.0144472	0.340784	2.44595
ZDHHC20	75	91	0.803538	0.0151398	0.342785	2.42902
RPS27	75	91	0.401528	0.0151433	0.342785	2.42893
LRRC8C	75	91	0.817369	0.015301	0.343286	2.42518
PSMD12	75	91	0.832949	0.0153226	0.343286	2.42466
RPS8	75	91	0.408611	0.0155355	0.343737	2.41965
RPL14	75	91	0.458046	0.015715	0.344859	2.41547
RPS19	75	91	0.39349	0.0158949	0.345435	2.41132
SH3BGRL3	75	91	0.685624	0.0160314	0.345435	2.4082
CST3	75	91	0.761769	0.0160733	0.345435	2.40725
RPS24	75	91	0.392716	0.0161927	0.345969	2.40454
GPCPD1	75	91	0.849323	0.0162886	0.346361	2.40238
SH2B3	75	91	0.803085	0.0164222	0.346361	2.3994
AKIRIN2	75	91	0.720342	0.0168374	0.348682	2.39024
TMBIM6	75	91	0.64855	0.0174133	0.348964	2.37786
PLXDC2	75	91	0.916086	0.0178725	0.349502	2.36825
PARVG	75	91	0.749366	0.0184215	0.349502	2.35704
WDR12	75	91	0.750038	0.0185571	0.349502	2.35431
SPAG9	75	91	0.710456	0.0186268	0.349502	2.35292
S100A4	75	91	0.721529	0.0186673	0.349502	2.35211
NCKAP1L	75	91	0.751811	0.0186837	0.349502	2.35178
AGTPBP1	75	91	0.832508	0.0187121	0.349502	2.35122
HLA-B	75	91	0.433714	0.0187724	0.349502	2.35002
ESCO1	75	91	0.744185	0.0191236	0.350093	2.34311
MEF2D	75	91	0.769939	0.0193316	0.350368	2.33907
B2M	75	91	0.3713	0.0198722	0.352237	2.32875
LEO1	75	91	0.618015	0.0201512	0.35239	2.32352
ARHGEF18	75	91	0.904978	0.0206175	0.354879	2.31492
TBC1D15	75	91	0.758937	0.0210532	0.357175	2.30703
S100A9	75	91	0.643407	0.0217681	0.358957	2.29439
SBF2	75	91	0.80182	0.0219311	0.358957	2.29156
RAB10	75	91	0.790155	0.022235	0.36122	2.28633
AFF3	75	91	0.939585	0.0224422	0.362019	2.2828
EIF1	75	91	0.458871	0.0225384	0.362019	2.28117
CSTA	75	91	0.720611	0.0225853	0.36209	2.28038
RPL13	75	91	0.34924	0.0235645	0.369526	2.26416
RPS3A	75	91	0.350515	0.0236211	0.369526	2.26324
SOAT1	75	91	0.746794	0.0243547	0.370936	2.25149
TMEM104	75	91	0.723804	0.024606	0.371476	2.24753
TPT1	75	91	0.339516	0.0257409	0.374684	2.2301
ZNF586	75	91	0.781137	0.0257898	0.374684	2.22936
LGALS1	75	91	0.848315	0.0260408	0.374684	2.2256
ROCK1	75	91	0.640418	0.026174	0.374684	2.22362
USP3	75	91	0.783678	0.0267428	0.377067	2.21525
DOCK11	75	91	0.838821	0.0271822	0.378129	2.20889
RPL35A	75	91	0.397205	0.0272224	0.378129	2.20831
EIF3H	75	91	0.534466	0.0274758	0.378129	2.20469
SLC2A3	75	91	0.857725	0.0279095	0.378129	2.19856
TRIR	75	91	0.658313	0.028031	0.379109	2.19685
RPS13	75	91	0.382105	0.0282187	0.379777	2.19423
UBE2D2	75	91	0.621511	0.0289396	0.382619	2.18431
EZR	75	91	0.661728	0.0298533	0.38477	2.17203
FRY	75	91	0.786145	0.0299235	0.38477	2.1711
KLF10	75	91	0.67921	0.0321941	0.390708	2.14199
CTSS	75	91	0.624261	0.0339102	0.395751	2.12114
CD44	75	91	0.593883	0.0347352	0.401738	2.11143
BASP1	75	91	0.611012	0.0352178	0.40414	2.10584
DENND1A	75	91	0.764356	0.0355013	0.404855	2.10259
PITPNA	75	91	0.723416	0.0355544	0.40504	2.10199
ZFAS1	75	91	0.420999	0.0362216	0.40522	2.09443
VIM	75	91	0.468718	0.036314	0.40522	2.09339
TRPC4AP	75	91	0.696448	0.0365554	0.40522	2.0907
HM13	75	91	0.632546	0.036722	0.40522	2.08884
PALM2AKAP2	75	91	0.787765	0.0371166	0.40522	2.08448
RPL37	75	91	0.340628	0.0371729	0.40522	2.08386
ARPC2	75	91	0.569056	0.0374457	0.40522	2.08087
RFX8	75	91	0.669724	0.0375939	0.40522	2.07926
ACTG1	75	91	0.478273	0.0376274	0.40522	2.07889
RNASET2	75	91	0.683403	0.0386939	0.407675	2.06743
MYO5A	75	91	0.687494	0.0387688	0.407675	2.06663
CELF1	75	91	0.638645	0.0398644	0.40956	2.05515
DIAPH1	75	91	0.730923	0.0399106	0.40956	2.05467
ACSL1	75	91	0.871804	0.0400535	0.40956	2.0532
RPS23	75	91	0.353008	0.0402556	0.410517	2.05112
ZNF736	75	91	0.579152	0.0404052	0.410861	2.04958
RPS28	75	91	0.33936	0.0407799	0.413162	2.04576
KCTD20	75	91	0.583339	0.0411067	0.413858	2.04245
MAP2K1	75	91	0.80021	0.0416368	0.415665	2.03713
COX8A	75	91	0.585153	0.0418398	0.415824	2.03511
CNBP	75	91	0.544179	0.0422078	0.416519	2.03147
RPL19	75	91	0.348353	0.0423187	0.416519	2.03037
SETD7	75	91	0.532515	0.0423874	0.416519	2.0297
TNPO3	75	91	0.718531	0.042409	0.416519	2.02948
CSK	75	91	0.573446	0.0424953	0.416519	2.02864
CNOT10	75	91	0.678114	0.0428589	0.416527	2.02508
RPLP0	75	91	0.350323	0.0438703	0.418038	2.01533
SLC8A1	75	91	0.764531	0.0439967	0.418038	2.01412
ATP5MG	75	91	0.554707	0.0443159	0.418038	2.01109
GPR107	75	91	0.618493	0.0444876	0.418038	2.00947
KLF6	75	91	0.519355	0.0457237	0.420547	1.99794
MTPN	75	91	0.67406	0.0458346	0.420547	1.99691
DNAJC7	75	91	0.650755	0.0460065	0.421157	1.99533
TMEM131	75	91	0.640232	0.0461731	0.421157	1.99381
CLK1	75	91	0.565512	0.0464397	0.422391	1.99137
EMP1	75	91	0.630839	0.0467659	0.422829	1.98841
ELF4	75	91	0.549202	0.0467799	0.422829	1.98829
NPM1	75	91	0.435245	0.0479379	0.425276	1.97792
SMG1	75	91	0.644355	0.0479413	0.425276	1.97789
PIK3R5	75	91	0.8085	0.0479979	0.425282	1.97739
LDHA	75	91	0.567029	0.0485838	0.425774	1.97223
TUT4	75	91	0.58951	0.0487723	0.425774	1.97058
PTK2B	75	91	0.736923	0.0495107	0.428913	1.96417
M6PR	75	91	0.60451	0.0496822	0.428913	1.96269
FOSL2	75	91	0.689733	0.0496864	0.428913	1.96265
PTP4A2	75	91	0.614471	0.0498825	0.428913	1.96097
PLIN3	75	91	0.662828	0.050801	0.432254	1.95316
CAND1	75	91	0.611559	0.0509856	0.432254	1.9516
NRIP1	75	91	0.628381	0.0515226	0.434531	1.9471
RPL5	75	91	0.323464	0.0517014	0.434531	1.94561
IRF8	75	91	0.725928	0.05272	0.436859	1.93721
ATP6V0C	75	91	0.52725	0.0536751	0.436859	1.92945
CLEC11A	75	91	0.591054	0.0539404	0.436859	1.92731
ADPGK	75	91	0.645194	0.0542125	0.436859	1.92513
UBE2W	75	91	0.623629	0.0543769	0.436859	1.92382
ZNRF2	75	91	0.640062	0.054841	0.436859	1.92013
MTHFR	75	91	0.577704	0.0549673	0.436859	1.91913
CCDC12	75	91	0.664862	0.0560631	0.438717	1.91054
RPS4X	75	91	0.317334	0.0564342	0.438717	1.90767
USP4	75	91	0.685447	0.0564773	0.438717	1.90733
DDI2	75	91	0.521762	0.0565501	0.438717	1.90677
C11orf58	75	91	0.553937	0.0566042	0.438717	1.90635
SH3KBP1	75	91	0.649123	0.0569992	0.438717	1.90332
RPL26	75	91	0.333175	0.0576043	0.439592	1.8987
WAS	75	91	0.520642	0.057681	0.439592	1.89811
TBC1D2B	75	91	0.560066	0.0581774	0.439734	1.89436
CERS6	75	91	0.563581	0.0582269	0.439734	1.89399
CYTH1	75	91	0.644049	0.0582806	0.439734	1.89358
LONP2	75	91	0.651964	0.0590017	0.439734	1.88818
PSAP	75	91	0.547195	0.0593991	0.439734	1.88523
ATP5MK	75	91	0.546357	0.060361	0.439734	1.87815
MAEA	75	91	0.529457	0.0603628	0.439734	1.87813
ADAP1	75	91	0.537399	0.0605403	0.439734	1.87684
GAB1	75	91	0.593885	0.0605424	0.439734	1.87682
APEX1	75	91	0.55768	0.0611053	0.441777	1.87273
PIP4K2A	75	91	0.649036	0.0620836	0.443958	1.8657
NAT9	75	91	0.518632	0.0625339	0.443958	1.86249
MEF2A	75	91	0.673385	0.0628137	0.443958	1.86051
ISY1	75	91	0.539436	0.0637435	0.446364	1.85397
USP20	75	91	0.576669	0.0640917	0.446364	1.85154
PLEKHA2	75	91	0.623835	0.0642742	0.446364	1.85027
IL10RB	75	91	0.55235	0.0642998	0.446364	1.8501
RPS3	75	91	0.291436	0.0644506	0.446364	1.84905
GIHCG	75	91	0.58693	0.064657	0.446644	1.84762
RPL36	75	91	0.321319	0.0660286	0.448951	1.83823
RUNX2	75	91	0.670213	0.0682994	0.453332	1.82303
PTPRJ	75	91	0.569338	0.0683108	0.453332	1.82295
S100A6	75	91	0.582126	0.0684106	0.453332	1.82229
HNRNPUL1	75	91	0.551639	0.0685863	0.453638	1.82114
RCOR1	75	91	0.57642	0.0689601	0.454066	1.81868
MEF2C	75	91	0.614122	0.0689993	0.454066	1.81842
PRKCB	75	91	0.659709	0.0691615	0.454066	1.81736
PLAUR	75	91	0.654069	0.0692259	0.454066	1.81694
TCEA1	75	91	0.601439	0.0698725	0.454417	1.81274
JMJD1C	75	91	0.44043	0.0700016	0.454417	1.8119
CCT5	75	91	0.579014	0.0709363	0.456369	1.80589
MSRA	75	91	0.584949	0.0718351	0.458227	1.80016
SLC19A2	75	91	0.53322	0.0718452	0.458227	1.8001
DOCK8	75	91	0.624582	0.0718453	0.458227	1.8001
RPS29	75	91	0.283229	0.0722826	0.458227	1.79733
PTPN2	75	91	0.592987	0.0722836	0.458227	1.79733
BID	75	91	0.600412	0.0724566	0.458227	1.79624
RNF11	75	91	0.537893	0.0724806	0.458227	1.79609
AP1S3	75	91	0.576876	0.0732345	0.459559	1.79137
ARL8B	75	91	0.637794	0.0739963	0.459761	1.78664
HPCAL1	75	91	0.620473	0.0742759	0.460286	1.78491
COX7C	75	91	0.390137	0.0750785	0.461329	1.77998
CORO1A	75	91	0.592026	0.0753362	0.462075	1.77841
CEP78	75	91	0.515597	0.0779943	0.466268	1.76244
TMEM123	75	91	0.523331	0.0786029	0.467869	1.75885
ZZZ3	75	91	0.587437	0.0790666	0.468462	1.75613
RPL12	75	91	0.305995	0.0798357	0.47053	1.75164
TPP1	75	91	0.460946	0.0800684	0.47053	1.75029
CHSY1	75	91	0.619195	0.0805263	0.470704	1.74764
PLEK	75	91	0.624927	0.0811827	0.472218	1.74386
AP1G1	75	91	0.603583	0.081369	0.47224	1.7428
FKBP5	75	91	0.564737	0.0814431	0.47224	1.74237
HLA-DPA1	75	91	0.536714	0.0820862	0.473077	1.73871
KMT2C	75	91	0.419215	0.0822716	0.473077	1.73766
PSMB3	75	91	0.54773	0.0824979	0.473077	1.73637
PRKCA	75	91	0.534518	0.0828468	0.473374	1.7344
RNMT	75	91	0.58327	0.0830074	0.473606	1.7335
NDUFA10	75	91	0.514046	0.0834869	0.47431	1.7308
NFKBID	75	91	0.546074	0.0837392	0.474585	1.72939
ATP6V1F	75	91	0.53936	0.0840256	0.47492	1.72779
HCST	75	91	0.558966	0.0842101	0.474985	1.72676
KLF2	75	91	0.519284	0.085359	0.47657	1.7204
FLNA	75	91	0.493343	0.0856124	0.477742	1.71901
NARS2	75	91	0.479826	0.0859106	0.478569	1.71738
SEC11A	75	91	0.565371	0.0859786	0.478569	1.717
EHBP1L1	75	91	0.507949	0.0864233	0.478884	1.71457
GRN	75	91	0.581684	0.08667	0.479301	1.71323
TASOR2	75	91	0.545972	0.0867889	0.479301	1.71259
ARHGAP17	75	91	0.640168	0.0868343	0.479301	1.71234
HDAC8	75	91	0.4891	0.0873439	0.479301	1.70958
OXNAD1	75	91	0.474541	0.0873656	0.479301	1.70946
GSTP1	75	91	0.439687	0.0874289	0.479301	1.70912
GAS7	75	91	0.662685	0.087804	0.479301	1.7071
APRT	75	91	0.512723	0.0879195	0.479301	1.70648
COPS8	75	91	0.425659	0.0879547	0.479301	1.70629
FTH1	75	91	0.315185	0.0880542	0.479301	1.70575
PLAC8	75	91	0.539183	0.0883237	0.479301	1.70431
NAA25	75	91	0.551133	0.0885479	0.479415	1.70311
HLA-DRA	75	91	0.424852	0.088976	0.479415	1.70082
DENND4A	75	91	0.50064	0.0890876	0.479415	1.70023
SLC25A6	75	91	0.379484	0.0895874	0.479433	1.69758
GTF3A	75	91	0.550691	0.0896801	0.479433	1.69709
ASAP1	75	91	0.594571	0.0896982	0.479433	1.69699
CD47	75	91	0.472027	0.0900639	0.479753	1.69506
SH3GLB1	75	91	0.551141	0.0900944	0.479753	1.6949
ERP29	75	91	0.525699	0.0901454	0.479753	1.69463
GLUD1	75	91	0.429855	0.0910934	0.4822	1.68966
ITGB2	75	91	0.516278	0.0912078	0.4822	1.68906
TXNRD1	75	91	0.487074	0.0913291	0.4822	1.68843
COX4I1	75	91	0.431543	0.0924245	0.48441	1.68274
EP300	75	91	0.55775	0.0949937	0.488829	1.66962
ATP13A3	75	91	0.569547	0.0960036	0.490284	1.66454
HADHA	75	91	0.536947	0.0960519	0.490284	1.6643
S100A11	75	91	0.413056	0.0962463	0.490284	1.66333
RUSC2	75	91	0.449319	0.0964698	0.490284	1.66221
EGR1	75	91	0.62588	0.096592	0.490644	1.66161
SRSF4	75	91	0.516472	0.0968236	0.491496	1.66045
PLXNB2	75	91	0.485469	0.0968538	0.491496	1.6603
RTN4	75	91	0.538037	0.0970963	0.491844	1.6591
ALDH3B1	75	91	0.446906	0.0970969	0.491844	1.65909
LCP1	75	91	0.566306	0.098067	0.493988	1.6543
GNL3L	75	91	0.542573	0.0983343	0.493988	1.65298
CTSD	75	91	0.522428	0.0986876	0.494368	1.65125
RPL18	75	91	0.308312	0.0987338	0.494368	1.65102
PPIF	75	91	0.532887	0.0987699	0.494368	1.65085
BTN3A2	75	91	0.443129	0.0989588	0.494368	1.64992
EXOC7	75	91	0.512247	0.0992831	0.494368	1.64834
FOSB	75	91	0.359358	0.101031	0.496874	1.63988
GPX1	75	91	0.499398	0.10149	0.496976	1.63767
UBL7	75	91	0.415569	0.101559	0.496976	1.63734
LYN	75	91	0.564637	0.101595	0.496976	1.63717
TESC	75	91	0.483229	0.102366	0.498749	1.63349
NPC2	75	91	0.472407	0.102688	0.499566	1.63196
UXT	75	91	0.514051	0.10274	0.499566	1.63171
FMNL1	75	91	0.539188	0.102838	0.499566	1.63125
HK2	75	91	0.477083	0.10411	0.501107	1.62525
ITPR1	75	91	0.557302	0.104127	0.501107	1.62516
TNRC6A	75	91	0.539512	0.104186	0.501107	1.62489
PTPN12	75	91	0.574918	0.104582	0.501537	1.62303
PAFAH1B1	75	91	0.478369	0.105066	0.501613	1.62078
RPL23A	75	91	0.294897	0.106195	0.502037	1.61554
RPL22	75	91	0.303464	0.106826	0.503366	1.61263
SNRPF	75	91	0.462626	0.107373	0.504361	1.61011
PCM1	75	91	0.479073	0.107415	0.504361	1.60992
RPL38	75	91	0.253814	0.107467	0.504361	1.60968
DHX30	75	91	0.532228	0.10784	0.504802	1.60798
STK38L	75	91	0.518632	0.10809	0.505078	1.60684
TTC19	75	91	0.511523	0.10857	0.505864	1.60465
PDAP1	75	91	0.488157	0.10906	0.506855	1.60243
ARPC3	75	91	0.431489	0.109206	0.506979	1.60177
KIF5B	75	91	0.542323	0.109257	0.506979	1.60154
LAMP1	75	91	0.455803	0.1096	0.507253	1.59999
RNASE6	75	91	0.390505	0.11074	0.509375	1.59488
TMEM256	75	91	0.47056	0.111185	0.509425	1.59289
APPL1	75	91	0.551567	0.11183	0.511527	1.59002
BAZ1B	75	91	0.536209	0.113581	0.514582	1.5823
P2RX1	75	91	0.554389	0.114152	0.515573	1.5798
HLA-A	75	91	0.356428	0.114232	0.515615	1.57946
GAPDH	75	91	0.280557	0.11438	0.515836	1.57881
JUND	75	91	0.39891	0.114702	0.516077	1.57741
OPA1	75	91	0.514847	0.115104	0.51616	1.57566
ATP5F1B	75	91	0.376206	0.115413	0.516263	1.57432
PDE4D	75	91	0.60257	0.115719	0.516519	1.573
RIPK2	75	91	0.501862	0.117467	0.517839	1.56549
NUMB	75	91	0.566865	0.117577	0.517839	1.56502
MACO1	75	91	0.556321	0.117985	0.517839	1.56329
MAPKAPK3	75	91	0.482501	0.11811	0.517839	1.56276
USP9X	75	91	0.498602	0.118907	0.51869	1.55938
RNF4	75	91	0.521874	0.119801	0.519142	1.55561
JUNB	75	91	0.455137	0.120256	0.519142	1.5537
SSR4	75	91	0.436805	0.121741	0.520743	1.54751
LAT2	75	91	0.489213	0.121846	0.520743	1.54707
AATF	75	91	0.554361	0.121993	0.520743	1.54646
PPM1D	75	91	0.498822	0.12247	0.521507	1.54449
DENND1B	75	91	0.474809	0.122562	0.521507	1.54411
RPL9	75	91	0.235173	0.122835	0.521967	1.54298
BMPR2	75	91	0.455429	0.123429	0.522817	1.54054
VAMP8	75	91	0.455737	0.123721	0.523384	1.53934
S100A8	75	91	0.410192	0.124718	0.524702	1.53527
GNG5	75	91	0.461879	0.124943	0.524702	1.53435
TMEM14B	75	91	0.442476	0.125132	0.524702	1.53359
ADD1	75	91	0.477357	0.1254	0.524999	1.5325
PHF10	75	91	0.428878	0.125435	0.524999	1.53236
NDUFB5	75	91	0.398083	0.126545	0.527887	1.52787
USP36	75	91	0.521247	0.126897	0.527887	1.52645
ATP6V1B2	75	91	0.403253	0.126929	0.527887	1.52632
CD48	75	91	0.40509	0.127223	0.527887	1.52514
CLIC1	75	91	0.393734	0.127228	0.527887	1.52512
PTPN11	75	91	0.541378	0.127886	0.527887	1.52249
BCL2	75	91	0.545723	0.128528	0.527887	1.51993
FLT3	75	91	0.535305	0.128801	0.527994	1.51885
HNRNPDL	75	91	0.387924	0.128818	0.527994	1.51878
VPS13C	75	91	0.530873	0.128849	0.527994	1.51865
PARP8	75	91	0.536946	0.129518	0.529183	1.516
VEZT	75	91	0.54145	0.130069	0.530222	1.51383
HNRNPK	75	91	0.379096	0.130506	0.530258	1.51211
UQCRB	75	91	0.36773	0.130577	0.530258	1.51183
UBE2K	75	91	0.505563	0.131176	0.530793	1.50948
RPL21	75	91	0.222807	0.131421	0.53124	1.50852
PPIA	75	91	0.304962	0.131599	0.53172	1.50783
CNTROB	75	91	0.531357	0.131802	0.531954	1.50703
GPSM3	75	91	0.383513	0.132088	0.532172	1.50592
PPP1R2	75	91	0.509329	0.132318	0.532325	1.50502
NUP98	75	91	0.436184	0.132983	0.533996	1.50244
RPL6	75	91	0.267506	0.133336	0.535002	1.50107
NISCH	75	91	0.50307	0.134672	0.537698	1.49593
TNFRSF10B	75	91	0.460911	0.135842	0.538848	1.49146
ARHGDIA	75	91	0.436519	0.138993	0.541867	1.47955
NME2	75	91	0.350279	0.139119	0.542158	1.47908
RPS17	75	91	0.265802	0.139752	0.542499	1.47672
ADCY3	75	91	0.503327	0.140206	0.543452	1.47502
RPL8	75	91	0.264331	0.140589	0.543822	1.4736
HIGD2A	75	91	0.473998	0.140859	0.543822	1.4726
MKLN1	75	91	0.491658	0.141542	0.543822	1.47007
NFATC3	75	91	0.475585	0.141883	0.54405	1.46882
RAD23A	75	91	0.464429	0.144698	0.547767	1.45852
NKG7	75	91	0.366988	0.144887	0.547772	1.45783
TRAPPC10	75	91	0.536177	0.145123	0.547772	1.45697
FYN	75	91	0.464925	0.146168	0.549543	1.4532
WDFY2	75	91	0.457504	0.14638	0.549745	1.45244
CGAS	75	91	0.457018	0.146608	0.549812	1.45162
CASP2	75	91	0.471252	0.146663	0.549812	1.45142
ARID2	75	91	0.468658	0.147426	0.551067	1.44868
MAP4	75	91	0.482697	0.147611	0.551148	1.44802
CD83	75	91	0.453697	0.148574	0.552053	1.44459
DRAM1	75	91	0.444038	0.148708	0.552053	1.44411
OTUB1	75	91	0.456546	0.148989	0.552053	1.44311
PAFAH1B3	75	91	0.389575	0.149422	0.552138	1.44158
TUBA1A	75	91	0.401788	0.150011	0.552307	1.43949
NREP	75	91	0.429842	0.150317	0.55284	1.43841
CHCHD10	75	91	0.387016	0.151013	0.553281	1.43596
CCNK	75	91	0.472799	0.15167	0.553281	1.43366
RPS2	75	91	0.224629	0.151726	0.553281	1.43346
FRMD4B	75	91	0.422208	0.151747	0.553281	1.43339
CREG1	75	91	0.398193	0.152324	0.553928	1.43137
UQCRQ	75	91	0.400771	0.152841	0.554327	1.42957
RPL35	75	91	0.249684	0.153224	0.554615	1.42824
USP7	75	91	0.452851	0.154668	0.557636	1.42324
TRIO	75	91	0.472101	0.155292	0.557873	1.42109
PIGG	75	91	0.442195	0.155381	0.558002	1.42078
TM9SF2	75	91	0.47152	0.155743	0.558002	1.41954
SERF2	75	91	0.343657	0.156901	0.558815	1.41557
DOCK2	75	91	0.463771	0.157109	0.558815	1.41486
MGST3	75	91	0.405217	0.157528	0.558815	1.41344
SERPINB10	75	91	0.36785	0.158387	0.559684	1.41052
SULF2	75	91	0.412053	0.158475	0.559787	1.41022
MAP7D1	75	91	0.456852	0.159044	0.560605	1.40829
SPECC1	75	91	0.428565	0.160186	0.561971	1.40445
EVI5	75	91	0.429022	0.160483	0.561971	1.40345
RELL1	75	91	0.463563	0.160713	0.561971	1.40268
DCAF1	75	91	0.480039	0.161453	0.562881	1.4002
SEC24B	75	91	0.467907	0.162062	0.563244	1.39817
SCPEP1	75	91	0.384167	0.162205	0.563244	1.39769
DPYD	75	91	0.490567	0.16257	0.563244	1.39648
CTDSPL2	75	91	0.506778	0.162704	0.563254	1.39603
BAZ2A	75	91	0.444718	0.162888	0.563412	1.39542
SNHG5	75	91	0.328973	0.163382	0.563689	1.39379
RP11-314L11.1	75	91	0.426424	0.164042	0.564561	1.3916
COL24A1	75	91	0.509734	0.16419	0.564605	1.39112
TLE4	75	91	0.460972	0.164392	0.564605	1.39045
RPL29	75	91	0.253116	0.16456	0.564845	1.3899
FOXO3	75	91	0.482683	0.16475	0.565226	1.38927
SNRPB	75	91	0.415778	0.164952	0.5657	1.38861
BTAF1	75	91	0.42657	0.165361	0.566261	1.38726
MARCHF6	75	91	0.421422	0.166049	0.566719	1.38501
XPO4	75	91	0.459076	0.166454	0.567818	1.38369
UBC	75	91	0.326175	0.166906	0.568457	1.38221
NIN	75	91	0.463458	0.167036	0.568625	1.38179
VARS1	75	91	0.363668	0.167545	0.56907	1.38013
CHD9	75	91	0.480013	0.168202	0.56907	1.378
TOP1MT	75	91	0.411663	0.168701	0.56919	1.37639
RPSA	75	91	0.272383	0.169051	0.56919	1.37526
PYCR2	75	91	0.373193	0.169308	0.56919	1.37443
RPL7A	75	91	0.235372	0.169737	0.569521	1.37305
RPS20	75	91	0.257913	0.170987	0.570802	1.36904
USP39	75	91	0.398628	0.171287	0.571044	1.36808
LAPTM5	75	91	0.414561	0.171379	0.571044	1.36779
IRF2BP2	75	91	0.459853	0.17174	0.571184	1.36663
MIIP	75	91	0.364872	0.171875	0.571291	1.3662
TMOD3	75	91	0.486156	0.172089	0.571291	1.36552
RASSF5	75	91	0.384517	0.172136	0.571291	1.36537
UBL5	75	91	0.384177	0.17263	0.571591	1.3638
RPL28	75	91	0.242779	0.172719	0.571591	1.36352
NT5C2	75	91	0.435759	0.172787	0.571591	1.3633
SEPTIN2	75	91	0.456459	0.174397	0.571641	1.35821
NDUFV1	75	91	0.443833	0.174563	0.571641	1.35769
PDE3B	75	91	0.495192	0.174785	0.571641	1.35699
RLF	75	91	0.402068	0.175176	0.571641	1.35576
GPR183	75	91	0.441952	0.175176	0.571641	1.35576
POM121C	75	91	0.447775	0.175209	0.571641	1.35565
GMEB2	75	91	0.427943	0.175604	0.572208	1.35441
LMNA	75	91	0.475671	0.176682	0.572936	1.35104
ARF4	75	91	0.441326	0.17691	0.572957	1.35033
KPNA1	75	91	0.423754	0.177445	0.573149	1.34866
RPL32	75	91	0.210425	0.177707	0.573319	1.34785
RPL34	75	91	0.200111	0.177916	0.573319	1.3472
RAB3GAP1	75	91	0.445695	0.179482	0.575235	1.34235
TSG101	75	91	0.428103	0.179537	0.575235	1.34218
NLRP3	75	91	0.50059	0.179555	0.575235	1.34213
BABAM2	75	91	0.477792	0.180018	0.575235	1.3407
ARHGAP30	75	91	0.403734	0.180024	0.575235	1.34068
MRPL9	75	91	0.361463	0.180961	0.576266	1.3378
METTL9	75	91	0.408905	0.181561	0.576438	1.33597
DDIT4	75	91	0.431976	0.182631	0.577654	1.3327
TMEM131L	75	91	0.412854	0.1827	0.577654	1.33249
SNX29	75	91	0.43001	0.183351	0.577654	1.33051
GSN	75	91	0.400152	0.183572	0.577654	1.32984
PICALM	75	91	0.459233	0.184419	0.577654	1.32727
ATP6V0B	75	91	0.450706	0.184534	0.577654	1.32692
PET100	75	91	0.379721	0.184792	0.577654	1.32614
EEF1G	75	91	0.24889	0.184844	0.577654	1.32599
APAF1	75	91	0.397503	0.184876	0.577654	1.32589
PSMA7	75	91	0.417215	0.185697	0.577654	1.32341
DBI	75	91	0.408504	0.185754	0.577654	1.32325
CAPZB	75	91	0.39414	0.185784	0.577654	1.32315
KIAA0232	75	91	0.445427	0.185889	0.577654	1.32284
JMJD6	75	91	0.393311	0.186053	0.578002	1.32235
HLA-DQA1	75	91	0.354506	0.187617	0.579908	1.31766
TSPO	75	91	0.375491	0.188963	0.580632	1.31365
SRGAP2	75	91	0.492855	0.189383	0.580788	1.31241
COMT	75	91	0.370574	0.189476	0.580788	1.31213
NHP2	75	91	0.422935	0.189538	0.580788	1.31195
RPS18	75	91	0.225247	0.189979	0.581489	1.31064
PPP3CC	75	91	0.364557	0.191296	0.58271	1.30675
PABPC1	75	91	0.211928	0.191325	0.58271	1.30667
ATP5MC2	75	91	0.279061	0.192036	0.583064	1.30458
FBL	75	91	0.38452	0.192482	0.583457	1.30327
TTC3	75	91	0.44348	0.192546	0.583457	1.30308
B9D2	75	91	0.344946	0.192997	0.583743	1.30177
FAR2	75	91	0.396821	0.193938	0.585277	1.29902
PTPRC	75	91	0.384469	0.194392	0.585599	1.2977
YTHDC1	75	91	0.398864	0.194906	0.585599	1.2962
CCDC69	75	91	0.407154	0.19506	0.585599	1.29576
OGFRL1	75	91	0.315996	0.195285	0.585642	1.2951
MVP	75	91	0.384081	0.196084	0.587041	1.29279
TBL1X	75	91	0.475241	0.196807	0.587638	1.2907
ATP6V1G1	75	91	0.391147	0.197131	0.587909	1.28977
EMC6	75	91	0.343928	0.197304	0.588045	1.28927
ATF4	75	91	0.361276	0.197835	0.588626	1.28775
ZFAND5	75	91	0.451856	0.19809	0.588808	1.28701
POM121	75	91	0.420962	0.198582	0.589094	1.2856
SLC1A4	75	91	0.339964	0.198732	0.589268	1.28517
PLD3	75	91	0.352941	0.198797	0.589268	1.28499
BCLAF1	75	91	0.414647	0.19981	0.590902	1.28209
MOB4	75	91	0.384029	0.200094	0.590902	1.28128
RNF166	75	91	0.391397	0.200105	0.590902	1.28125
CD37	75	91	0.35245	0.200396	0.591209	1.28042
NDUFB9	75	91	0.435875	0.20111	0.592433	1.2784
FAM53B	75	91	0.361036	0.202468	0.594042	1.27455
SGK1	75	91	0.373364	0.202666	0.594305	1.27399
SNHG8	75	91	0.298668	0.20482	0.596507	1.26794
DAP	75	91	0.390343	0.205083	0.596616	1.2672
RPL7	75	91	0.224844	0.205349	0.596755	1.26646
VHL	75	91	0.378549	0.206223	0.596882	1.26402
CDK7	75	91	0.341705	0.206358	0.596882	1.26364
YWHAG	75	91	0.405678	0.206538	0.596882	1.26314
NUP210	75	91	0.414196	0.207182	0.596982	1.26135
ALDH16A1	75	91	0.364226	0.207313	0.596982	1.26099
ARRB2	75	91	0.419472	0.20805	0.597492	1.25894
UIMC1	75	91	0.419552	0.208598	0.597577	1.25743
CSNK1E	75	91	0.379502	0.208624	0.597577	1.25736
TOP2B	75	91	0.390828	0.208897	0.597891	1.2566
UBASH3B	75	91	0.503232	0.210467	0.599481	1.25228
SEL1L	75	91	0.37848	0.211222	0.59949	1.25021
SNRK	75	91	0.433154	0.211521	0.59949	1.24939
MBP	75	91	0.403306	0.211837	0.59949	1.24853
MAFF	75	91	0.387347	0.212258	0.59949	1.24738
CLIC4	75	91	0.403968	0.212728	0.599789	1.2461
EPDR1	75	91	0.497322	0.214104	0.601379	1.24236
HNRNPA1	75	91	0.202648	0.214113	0.601379	1.24233
SSH2	75	91	0.432238	0.21454	0.601379	1.24118
RNF130	75	91	0.401495	0.214668	0.601379	1.24083
PLP2	75	91	0.386157	0.214716	0.601379	1.2407
THEMIS2	75	91	0.462778	0.214852	0.601608	1.24033
MICAL1	75	91	0.413053	0.216652	0.603877	1.23548
CNOT2	75	91	0.404802	0.217107	0.604225	1.23426
MBNL2	75	91	0.389891	0.217359	0.604771	1.23358
CIITA	75	91	0.399715	0.218195	0.60541	1.23134
TRIM38	75	91	0.328914	0.218616	0.605583	1.23022
RAB35	75	91	0.39171	0.2189	0.605583	1.22946
ADAM15	75	91	0.302774	0.219052	0.605583	1.22905
STIM1	75	91	0.456652	0.220223	0.606377	1.22594
RAP1B	75	91	0.353663	0.220639	0.606827	1.22483
CD84	75	91	0.379411	0.221294	0.607171	1.2231
TARBP1	75	91	0.390501	0.221855	0.607887	1.22161
ARPC1B	75	91	0.358151	0.222673	0.60858	1.21945
MTDH	75	91	0.299521	0.222808	0.60858	1.21909
VCAN	75	91	0.406951	0.222854	0.60858	1.21897
CD302	75	91	0.360419	0.22324	0.608633	1.21796
NKIRAS2	75	91	0.360877	0.224465	0.610017	1.21474
NRDC	75	91	0.371235	0.224543	0.610078	1.21454
FBXO33	75	91	0.393019	0.225177	0.611345	1.21288
SLC25A5	75	91	0.354817	0.225494	0.611883	1.21205
AGK	75	91	0.330078	0.225535	0.611883	1.21194
REPS1	75	91	0.440575	0.226993	0.612648	1.20814
GNAI2	75	91	0.339814	0.227034	0.612648	1.20803
CDKN2AIPNL	75	91	0.293462	0.227107	0.612648	1.20784
SFMBT2	75	91	0.476564	0.228274	0.613521	1.20482
MCTP1	75	91	0.42598	0.228406	0.613521	1.20447
OSBPL11	75	91	0.318882	0.228548	0.613521	1.20411
CXCL8	75	91	0.388588	0.228731	0.613713	1.20363
CRIP1	75	91	0.401569	0.229393	0.614887	1.20192
MYL12A	75	91	0.356799	0.229645	0.614962	1.20127
RPL10	75	91	0.19909	0.230425	0.615581	1.19926
RPL18A	75	91	0.18611	0.230674	0.615616	1.19862
PRKAR2A	75	91	0.423794	0.230767	0.615715	1.19839
FBXO22	75	91	0.385259	0.231201	0.616425	1.19727
PPP1R15A	75	91	0.33278	0.23173	0.616464	1.19592
MRPL33	75	91	0.345529	0.232289	0.616464	1.19448
PLK3	75	91	0.408631	0.232375	0.616464	1.19426
CCM2	75	91	0.341309	0.232924	0.616464	1.19286
SYAP1	75	91	0.40397	0.233041	0.616464	1.19256
EIF4EBP2	75	91	0.34776	0.233388	0.616766	1.19168
SON	75	91	0.34702	0.234667	0.618122	1.18842
RGS1	75	91	0.34967	0.235194	0.618689	1.18708
SDHC	75	91	0.325013	0.235214	0.618689	1.18703
FAM102B	75	91	0.418748	0.236486	0.620441	1.18382
GLRX3	75	91	0.354466	0.23654	0.620441	1.18368
TMEM9B-AS1	75	91	0.283454	0.236644	0.620441	1.18342
RGCC	75	91	0.441504	0.236699	0.620441	1.18328
RNF169	75	91	0.32694	0.237379	0.621134	1.18156
TXN2	75	91	0.379642	0.237604	0.621426	1.181
PRKCE	75	91	0.472931	0.237955	0.621527	1.18011
DIS3	75	91	0.390854	0.238541	0.621635	1.17864
CDADC1	75	91	0.333545	0.238631	0.621635	1.17842
MTA3	75	91	0.358789	0.239126	0.621635	1.17717
GALNT3	75	91	0.368247	0.239367	0.621735	1.17657
CFD	75	91	0.453182	0.239501	0.621735	1.17623
MLF2	75	91	0.325743	0.240129	0.62188	1.17466
RUBCN	75	91	0.320853	0.240195	0.62188	1.1745
NDUFA1	75	91	0.323418	0.240213	0.62188	1.17446
FCGRT	75	91	0.376067	0.240302	0.621965	1.17423
HADHB	75	91	0.408093	0.240391	0.621969	1.17401
ESYT1	75	91	0.362601	0.240521	0.621969	1.17369
CAPNS1	75	91	0.341567	0.240887	0.622598	1.17277
ITGA5	75	91	0.404525	0.242123	0.624184	1.1697
ZMYM2	75	91	0.367487	0.242243	0.624339	1.1694
TTC33	75	91	0.30471	0.242398	0.624594	1.16901
DENND3	75	91	0.42556	0.242615	0.624858	1.16848
P2RX7	75	91	0.373434	0.242925	0.625021	1.16771
FABP5	75	91	0.373312	0.244444	0.62657	1.16395
HEXB	75	91	0.396449	0.246135	0.627941	1.15979
ANKDD1A	75	91	0.338	0.246303	0.62817	1.15938
SLC25A28	75	91	0.337476	0.246471	0.628181	1.15896
QTRT2	75	91	0.325056	0.246909	0.628781	1.15789
ARHGEF2	75	91	0.378761	0.247024	0.62884	1.15761
RPL15	75	91	0.192044	0.247082	0.628842	1.15747
MAPK1IP1L	75	91	0.333679	0.247463	0.629521	1.15653
DNAAF2	75	91	0.342299	0.247616	0.629619	1.15616
UBL3	75	91	0.333962	0.247865	0.62996	1.15555
TAF10	75	91	0.28992	0.24813	0.630282	1.1549
HLA-DMB	75	91	0.350704	0.248679	0.63086	1.15356
PPP4R1	75	91	0.375091	0.249286	0.631394	1.15209
BBS5	75	91	0.291131	0.249453	0.63151	1.15168
EEF1B2	75	91	0.224695	0.24967	0.631644	1.15115
RPS15	75	91	0.213899	0.250405	0.632071	1.14937
WDR81	75	91	0.289311	0.250538	0.632071	1.14904
RPL10A	75	91	0.214602	0.250919	0.63209	1.14812
ANKRD11	75	91	0.359233	0.251426	0.63209	1.14689
RILPL2	75	91	0.389762	0.251451	0.63209	1.14683
ABHD5	75	91	0.329273	0.252119	0.632888	1.14522
SIK3	75	91	0.234552	0.252594	0.632966	1.14407
MSL3	75	91	0.327358	0.252982	0.632966	1.14314
LRPPRC	75	91	0.354074	0.253306	0.632966	1.14236
ZNF292	75	91	0.375039	0.253512	0.632966	1.14186
RAB1B	75	91	0.313211	0.253869	0.632966	1.141
IL17RA	75	91	0.422236	0.253871	0.632966	1.141
ATF7IP	75	91	0.367668	0.25389	0.632966	1.14095
ZFR	75	91	0.390848	0.253955	0.632986	1.14079
ANKRD12	75	91	0.380797	0.255109	0.633523	1.13803
RUFY3	75	91	0.399267	0.255327	0.633563	1.13751
GABARAP	75	91	0.364523	0.255515	0.633643	1.13706
GRAMD2B	75	91	0.314418	0.255765	0.633643	1.13646
SH2D3C	75	91	0.328069	0.256158	0.633697	1.13552
KCNE1	75	91	0.296627	0.256546	0.634118	1.13459
SAMD8	75	91	0.374713	0.257256	0.634729	1.1329
RAB3D	75	91	0.299788	0.25767	0.635241	1.13192
MDM4	75	91	0.349422	0.258012	0.635243	1.1311
NR4A2	75	91	0.376874	0.258261	0.635243	1.13051
ATG101	75	91	0.317497	0.258285	0.635243	1.13045
TGFB1	75	91	0.344502	0.258331	0.635243	1.13034
RTF1	75	91	0.396009	0.258677	0.635381	1.12952
MIDN	75	91	0.333535	0.25955	0.635406	1.12746
ZNF644	75	91	0.329856	0.25958	0.635406	1.12739
TYMP	75	91	0.365268	0.259741	0.635406	1.127
KDM5A	75	91	0.352292	0.25994	0.635406	1.12653
PPM1A	75	91	0.35654	0.260945	0.636684	1.12416
TRIM14	75	91	0.334503	0.260947	0.636684	1.12416
SLC25A36	75	91	0.350805	0.261643	0.637328	1.12252
NCOA3	75	91	0.419075	0.261713	0.637328	1.12235
TBCC	75	91	0.311273	0.261731	0.637328	1.12231
PTEN	75	91	0.333789	0.261791	0.637328	1.12217
IRF5	75	91	0.323735	0.262794	0.637792	1.11981
TET2	75	91	0.401116	0.263551	0.638781	1.11804
CASP8AP2	75	91	0.32477	0.263979	0.639394	1.11704
ARFGEF1	75	91	0.341596	0.264444	0.639773	1.11595
MPEG1	75	91	0.306653	0.264543	0.639773	1.11572
RAF1	75	91	0.415266	0.264906	0.640228	1.11487
RPS6	75	91	0.178162	0.265128	0.640625	1.11435
DYNLT1	75	91	0.374269	0.265629	0.640929	1.11319
PNP	75	91	0.337609	0.265827	0.640929	1.11272
BRMS1	75	91	0.363694	0.265878	0.640929	1.11261
SP1	75	91	0.287625	0.266925	0.642702	1.11017
KBTBD2	75	91	0.28506	0.267298	0.642903	1.10931
HLX	75	91	0.275858	0.267604	0.642903	1.1086
FAM107B	75	91	0.425614	0.267748	0.642903	1.10826
LINC00513	75	91	0.280378	0.268021	0.643228	1.10763
DYNC1LI2	75	91	0.352329	0.268528	0.643739	1.10646
PRR11	75	91	0.357881	0.269245	0.644744	1.1048
CCNI	75	91	0.313052	0.269299	0.644744	1.10468
ODC1	75	91	0.36756	0.269443	0.64485	1.10435
UBE2J1	75	91	0.352289	0.26967	0.645071	1.10382
PHC3	75	91	0.342957	0.270089	0.645873	1.10286
KIAA0100	75	91	0.316898	0.270288	0.645873	1.1024
MKNK2	75	91	0.349655	0.27029	0.645873	1.1024
CCT2	75	91	0.343874	0.27059	0.645922	1.1017
OS9	75	91	0.32323	0.270857	0.646361	1.10109
IRAG2	75	91	0.39746	0.271384	0.646685	1.09988
TMEM167A	75	91	0.328571	0.271718	0.646685	1.09911
SMOX	75	91	0.285131	0.272047	0.646685	1.09836
ACP1	75	91	0.312311	0.272787	0.646685	1.09667
LONRF3	75	91	0.306941	0.273614	0.646812	1.09478
SMIM3	75	91	0.346903	0.273669	0.646812	1.09465
ITGAL	75	91	0.343709	0.275257	0.649104	1.09104
RP11-1143G9.4	75	91	0.276899	0.276199	0.6498	1.0889
VEZF1	75	91	0.291086	0.2762	0.6498	1.0889
SNHG6	75	91	0.255184	0.276233	0.6498	1.08882
PRLR	75	91	0.291461	0.276319	0.6498	1.08863
RRAGD	75	91	0.283545	0.276437	0.6498	1.08836
SNHG3	75	91	0.31192	0.276848	0.650508	1.08743
PLEKHO2	75	91	0.257966	0.276962	0.650508	1.08717
MTMR9	75	91	0.263834	0.276978	0.650508	1.08713
FAM53C	75	91	0.317393	0.277273	0.650597	1.08647
MRPL52	75	91	0.283212	0.27784	0.651286	1.08518
CABIN1	75	91	0.368684	0.278442	0.652001	1.08382
TRMT61A	75	91	0.286278	0.279166	0.652438	1.0822
MDM2	75	91	0.380957	0.279341	0.652438	1.0818
NAIP	75	91	0.3805	0.279534	0.65247	1.08137
TCF12	75	91	0.345835	0.280056	0.652791	1.08019
PAG1	75	91	0.314387	0.282156	0.654937	1.07549
CTNNA1	75	91	0.328319	0.282954	0.65497	1.07371
TNIP1	75	91	0.336382	0.283003	0.65497	1.0736
SUMF2	75	91	0.30537	0.283172	0.65497	1.07322
PRKD3	75	91	0.322262	0.284308	0.65497	1.07069
TRIB1	75	91	0.394467	0.284534	0.65497	1.07019
BHLHE40	75	91	0.320154	0.284683	0.655153	1.06986
STK24	75	91	0.372524	0.285238	0.655625	1.06863
ZNF737	75	91	0.280564	0.285591	0.655625	1.06784
DDX42	75	91	0.330709	0.285804	0.655625	1.06737
SLC15A4	75	91	0.361461	0.285814	0.655625	1.06735
GART	75	91	0.316263	0.285894	0.655625	1.06717
LIMS1	75	91	0.375071	0.286524	0.655634	1.06578
IL6ST	75	91	0.311961	0.286552	0.655634	1.06572
ARFGAP2	75	91	0.336478	0.287194	0.655634	1.0643
OSER1	75	91	0.323394	0.287315	0.655634	1.06403
LENG8	75	91	0.326616	0.287347	0.655634	1.06396
IL3RA	75	91	0.32121	0.287402	0.655634	1.06384
COX7B	75	91	0.318407	0.287637	0.655634	1.06332
SRSF11	75	91	0.248171	0.28773	0.655634	1.06311
NSMCE2	75	91	0.348043	0.288048	0.655634	1.06241
KCNAB2	75	91	0.376917	0.289243	0.656531	1.05978
LRRC40	75	91	0.298362	0.289295	0.656531	1.05967
EPG5	75	91	0.362271	0.289409	0.656531	1.05942
AUTS2	75	91	0.29695	0.289586	0.656531	1.05903
RBM39	75	91	0.225327	0.29026	0.657395	1.05755
PPFIA1	75	91	0.349937	0.290943	0.658385	1.05605
SERTAD2	75	91	0.301526	0.291004	0.658385	1.05592
UBE4A	75	91	0.284335	0.291554	0.659131	1.05472
SMURF2	75	91	0.379053	0.291603	0.659131	1.05461
NSMAF	75	91	0.360946	0.292191	0.659131	1.05333
CARMIL1	75	91	0.26822	0.292253	0.659131	1.05319
LYPLA1	75	91	0.389157	0.292302	0.659131	1.05309
SDHAF4	75	91	0.243132	0.292409	0.659131	1.05285
CDK13	75	91	0.352341	0.292443	0.659131	1.05278
ATAD2B	75	91	0.379765	0.292586	0.659131	1.05247
MED13L	75	91	0.284315	0.292665	0.659131	1.05229
MAP3K8	75	91	0.346307	0.293192	0.659131	1.05115
DNAJA1	75	91	0.304014	0.293248	0.659131	1.05102
MIF4GD	75	91	0.278833	0.293395	0.659131	1.0507
CYRIB	75	91	0.356813	0.29434	0.659726	1.04865
ABRAXAS1	75	91	0.276696	0.29492	0.65997	1.04739
ENO1	75	91	0.22814	0.295102	0.660088	1.047
INSR	75	91	0.460382	0.295122	0.660088	1.04695
CH17-189H20.1	75	91	0.332526	0.295831	0.660597	1.04542
SAMD4B	75	91	0.330807	0.296259	0.66115	1.04449
S100A10	75	91	0.350006	0.29651	0.661294	1.04395
CDC27	75	91	0.33687	0.296822	0.66143	1.04327
PDCD6IP	75	91	0.325529	0.297228	0.66143	1.0424
UBE2E2	75	91	0.393578	0.297653	0.66184	1.04148
NAP1L1	75	91	0.226045	0.298122	0.662211	1.04047
YME1L1	75	91	0.327586	0.299604	0.663635	1.03728
RBPJ	75	91	0.386034	0.300627	0.663895	1.03509
NAMPT	75	91	0.354065	0.301147	0.66399	1.03398
RHNO1	75	91	0.270667	0.301429	0.664187	1.03337
PACSIN2	75	91	0.382473	0.30158	0.664187	1.03305
SIPA1L1	75	91	0.411285	0.303184	0.665391	1.02963
HIRA	75	91	0.269186	0.30319	0.665391	1.02962
H1-2	75	91	0.284078	0.303323	0.66542	1.02933
SLCO3A1	75	91	0.37993	0.303722	0.665897	1.02848
ATXN2	75	91	0.366481	0.303881	0.666112	1.02815
EHMT1	75	91	0.304922	0.304247	0.6665	1.02737
SGTA	75	91	0.2814	0.304349	0.6665	1.02715
FAM91A1	75	91	0.303943	0.304362	0.6665	1.02712
VPS51	75	91	0.324017	0.304454	0.666571	1.02693
ZNF611	75	91	0.304447	0.30524	0.667634	1.02526
TM9SF3	75	91	0.351312	0.305258	0.667634	1.02522
UBA1	75	91	0.299288	0.30578	0.667634	1.02412
SELL	75	91	0.311448	0.305861	0.667634	1.02395
SSX2IP	75	91	0.300704	0.306534	0.667634	1.02252
SUPT4H1	75	91	0.282497	0.30654	0.667634	1.02251
RETN	75	91	0.240544	0.306937	0.667746	1.02167
R3HCC1L	75	91	0.318108	0.307186	0.668023	1.02114
USP12	75	91	0.339839	0.30774	0.668126	1.01998
ZBTB43	75	91	0.399706	0.307812	0.668126	1.01982
ANKRD17	75	91	0.328693	0.308263	0.668126	1.01887
PUM1	75	91	0.264183	0.308324	0.668126	1.01875
UHRF2	75	91	0.342068	0.308578	0.668126	1.01821
EIF6	75	91	0.324097	0.308584	0.668126	1.0182
CNOT7	75	91	0.290176	0.308589	0.668126	1.01819
ELMO1	75	91	0.291878	0.308627	0.668126	1.01811
ENPP4	75	91	0.2534	0.30886	0.668126	1.01762
TMEM192	75	91	0.289332	0.308937	0.668126	1.01746
ZER1	75	91	0.321592	0.310226	0.669332	1.01475
SOD1	75	91	0.301464	0.31035	0.669468	1.01449
EXOC2	75	91	0.295806	0.31051	0.669581	1.01415
SIL1	75	91	0.372682	0.310524	0.669581	1.01412
INSIG1	75	91	0.262277	0.311706	0.670671	1.01165
WIPI2	75	91	0.365718	0.311725	0.670671	1.01161
MFSD1	75	91	0.324496	0.311833	0.670692	1.01138
SOCS3	75	91	0.314778	0.312367	0.671052	1.01027
NEK6	75	91	0.261118	0.312524	0.671127	1.00994
WIPI1	75	91	0.261036	0.312883	0.67119	1.00919
EIF2D	75	91	0.259006	0.313717	0.672112	1.00745
NADK	75	91	0.256742	0.314224	0.672411	1.0064
CA5B	75	91	0.329875	0.314631	0.672494	1.00555
CDS2	75	91	0.341582	0.314852	0.672667	1.00509
DNMBP	75	91	0.325139	0.315489	0.673064	1.00377
SNX3	75	91	0.29937	0.315962	0.673374	1.00279
USF2	75	91	0.282908	0.316714	0.674061	1.00123
COX6A1	75	91	0.279332	0.317131	0.674553	1.00037
ANXA11	75	91	0.314873	0.317403	0.67458	0.999809
TXNL1	75	91	0.321834	0.317609	0.674657	0.999384
NDEL1	75	91	0.321228	0.319353	0.676529	0.995789
ID2	75	91	0.321325	0.319499	0.676529	0.995487
KHDRBS1	75	91	0.316284	0.319947	0.677005	0.994567
FLT1	75	91	0.233549	0.320069	0.677074	0.994315
EIF3M	75	91	0.279795	0.320368	0.677074	0.993702
IMP4	75	91	0.312599	0.320559	0.677074	0.993309
ARHGAP4	75	91	0.324817	0.32057	0.677074	0.993288
ICE1	75	91	0.295414	0.321044	0.67737	0.992314
CYB561A3	75	91	0.223666	0.322054	0.677871	0.990245
PLIN2	75	91	0.332531	0.322241	0.677871	0.989864
UQCR10	75	91	0.308675	0.323207	0.678781	0.987889
RUNX1	75	91	0.226757	0.323292	0.678781	0.987716
HERPUD1	75	91	0.35447	0.324496	0.679674	0.985261
CCS	75	91	0.292672	0.324614	0.679674	0.98502
ELOF1	75	91	0.264088	0.325494	0.68039	0.983231
SSB	75	91	0.319209	0.325512	0.68039	0.983194
UTRN	75	91	0.333523	0.325596	0.680437	0.983023
PAFAH1B2	75	91	0.324232	0.325932	0.680621	0.98234
LAPTM4B	75	91	0.303827	0.326903	0.681247	0.980371
MAP2K3	75	91	0.338086	0.327468	0.681883	0.979227
FBXO11	75	91	0.309828	0.327531	0.681886	0.979099
TOMM20	75	91	0.276646	0.329142	0.682338	0.975843
SH3RF3	75	91	0.240165	0.329435	0.682485	0.975253
NPIPB5	75	91	0.372398	0.330617	0.683259	0.972871
TSC22D3	75	91	0.256142	0.331748	0.684307	0.9706
PKM	75	91	0.289647	0.332418	0.68509	0.969254
UBALD2	75	91	0.285336	0.332883	0.685361	0.968324
ZNF33B	75	91	0.270236	0.333829	0.685599	0.966429
ATP5F1D	75	91	0.281363	0.334076	0.685599	0.965936
MYL6	75	91	0.222934	0.334292	0.685599	0.965505
COG5	75	91	0.317669	0.335144	0.686397	0.963804
TMEM59	75	91	0.308892	0.336117	0.687124	0.961867
SRGAP2C	75	91	0.274045	0.33737	0.68762	0.959375
CUL2	75	91	0.309183	0.337392	0.68762	0.959332
RALGAPA1	75	91	0.299223	0.337486	0.68762	0.959145
ZNF558	75	91	0.254873	0.338461	0.688457	0.957211
PLPP5	75	91	0.255476	0.338624	0.688511	0.956888
ODF2L	75	91	0.299623	0.33872	0.688511	0.956697
ALMS1	75	91	0.290197	0.338738	0.688511	0.956661
KLF16	75	91	0.267214	0.339901	0.689489	0.954361
PGAP1	75	91	0.248287	0.340317	0.689896	0.953539
ZNF516	75	91	0.277554	0.34041	0.689896	0.953354
C12orf76	75	91	0.250409	0.341	0.690339	0.952192
CD109	75	91	0.347263	0.341151	0.690348	0.951894
GNB2	75	91	0.274516	0.341683	0.690806	0.950846
ZNF141	75	91	0.312369	0.341691	0.690806	0.950828
SCP2	75	91	0.272223	0.341803	0.690904	0.950609
TPM3	75	91	0.241985	0.342157	0.691089	0.949913
OIP5-AS1	75	91	0.266105	0.342506	0.691433	0.949226
GLS	75	91	0.282147	0.34257	0.691435	0.9491
CUL3	75	91	0.296328	0.344079	0.693194	0.946137
DKC1	75	91	0.302491	0.344135	0.693194	0.946026
ABR	75	91	0.347292	0.344579	0.693648	0.945155
RPS26	75	91	0.209255	0.345637	0.694178	0.943086
RAB31	75	91	0.340808	0.345643	0.694178	0.943075
MYH9	75	91	0.311812	0.345821	0.694178	0.942727
PHACTR1	75	91	0.340516	0.346221	0.694178	0.941944
HIPK3	75	91	0.277283	0.347159	0.695287	0.940114
TBC1D16	75	91	0.279063	0.347655	0.695944	0.939148
ATP11B	75	91	0.319131	0.347881	0.695963	0.938707
LSM3	75	91	0.282534	0.347918	0.695963	0.938635
C6orf62	75	91	0.324439	0.348087	0.696174	0.938306
BRD3	75	91	0.287167	0.349573	0.697376	0.935417
SUGP2	75	91	0.302127	0.349752	0.697376	0.935071
NFIC	75	91	0.302623	0.350041	0.697376	0.934509
PHLPP1	75	91	0.313957	0.350054	0.697376	0.934484
CPVL	75	91	0.258977	0.350759	0.697376	0.933118
ECH1	75	91	0.290898	0.35077	0.697376	0.933097
COQ6	75	91	0.239896	0.350932	0.697418	0.932784
CNOT6	75	91	0.319151	0.351593	0.697879	0.931503
PER1	75	91	0.241017	0.352726	0.698961	0.929314
RPS6KA1	75	91	0.292967	0.353059	0.699022	0.928673
MIDEAS	75	91	0.323878	0.353397	0.69928	0.928021
REV1	75	91	0.279676	0.35387	0.699346	0.927109
FAAH	75	91	0.243484	0.353975	0.699416	0.926907
ATXN3	75	91	0.360116	0.354537	0.699857	0.925826
FBXO3	75	91	0.229133	0.354595	0.699857	0.925713
PSME2	75	91	0.281905	0.355065	0.699857	0.92481
VPS41	75	91	0.294831	0.356605	0.701456	0.921854
CTDNEP1	75	91	0.24717	0.356647	0.701456	0.921773
RBM26	75	91	0.309982	0.356956	0.701476	0.921182
ERMN	75	91	0.212383	0.35791	0.701975	0.919356
TRMT1	75	91	0.259685	0.358609	0.70216	0.918018
ADCY7	75	91	0.233879	0.358614	0.70216	0.918009
MLLT10	75	91	0.302041	0.358895	0.70216	0.917473
TAF4	75	91	0.216498	0.359202	0.70216	0.916887
CDYL	75	91	0.324692	0.359318	0.70216	0.916665
RASSF1	75	91	0.283803	0.359328	0.70216	0.916646
NSD1	75	91	0.320364	0.360332	0.703422	0.914732
ITM2B	75	91	0.269454	0.360422	0.703422	0.914561
GPX4	75	91	0.263032	0.362083	0.704889	0.911403
SNRNP27	75	91	0.247848	0.362255	0.704889	0.911077
ARF6	75	91	0.241767	0.363043	0.705403	0.909582
RNF114	75	91	0.300786	0.363314	0.705405	0.909068
IKZF1	75	91	0.304859	0.364632	0.706286	0.906575
WASF2	75	91	0.287298	0.364653	0.706286	0.906535
NGLY1	75	91	0.295915	0.364831	0.706286	0.906198
FARP2	75	91	0.264028	0.365076	0.706286	0.905736
RAC1	75	91	0.298489	0.365463	0.706363	0.905005
VAMP7	75	91	0.216529	0.366505	0.706973	0.90304
FMN1	75	91	0.253099	0.366693	0.707073	0.902686
RCSD1	75	91	0.279109	0.36718	0.707558	0.901768
CIC	75	91	0.245546	0.36734	0.707714	0.901467
IQSEC1	75	91	0.239679	0.367663	0.707868	0.900859
HMGA1P4	75	91	0.275027	0.369368	0.709409	0.897658
ERAP1	75	91	0.231009	0.369986	0.709946	0.8965
GPAT4	75	91	0.30096	0.370518	0.710468	0.895504
RO60	75	91	0.227516	0.370566	0.710468	0.895413
POLR1D	75	91	0.273744	0.371018	0.71071	0.894567
MANBA	75	91	0.328106	0.371243	0.71071	0.894147
PPP1R14B	75	91	0.271647	0.371664	0.710913	0.893361
SND1	75	91	0.298267	0.371704	0.710913	0.893286
RALGDS	75	91	0.290713	0.371705	0.710913	0.893285
MPPE1	75	91	0.257945	0.372233	0.711535	0.892298
BCL7A	75	91	0.291812	0.37252	0.711605	0.891763
YPEL5	75	91	0.272112	0.373219	0.711877	0.890459
SNU13	75	91	0.265621	0.373976	0.712754	0.88905
TSNAX	75	91	0.25588	0.374231	0.712754	0.888576
PPP1R3B	75	91	0.213231	0.374295	0.712754	0.888456
MYCBP2	75	91	0.300326	0.374582	0.713064	0.887922
AP1S2	75	91	0.240494	0.374648	0.713064	0.887801
NUFIP1	75	91	0.260109	0.374832	0.71311	0.887459
SYTL1	75	91	0.27946	0.374887	0.71311	0.887356
SP3	75	91	0.322475	0.375121	0.71311	0.886923
XPNPEP1	75	91	0.287171	0.375642	0.713175	0.885955
ARF3	75	91	0.260829	0.37572	0.713175	0.885809
ITGB2-AS1	75	91	0.218895	0.376133	0.713175	0.885044
KATNAL1	75	91	0.205524	0.37614	0.713175	0.88503
PCDH18	75	91	0.216601	0.376849	0.713175	0.883717
AL133245.2	75	91	0.220043	0.377467	0.713606	0.882574
EFCAB5	75	91	0.232494	0.378716	0.714318	0.880265
ANAPC16	75	91	0.272719	0.378754	0.714318	0.880195
RPL24	75	91	0.176236	0.379454	0.714396	0.878902
KARS1	75	91	0.280615	0.379462	0.714396	0.878887
CD46	75	91	0.243086	0.379745	0.714396	0.878366
PEX6	75	91	0.234536	0.380302	0.714739	0.877341
SRGAP2B	75	91	0.267013	0.38033	0.714739	0.877288
VMP1	75	91	0.254909	0.380448	0.714814	0.87707
PCNX2	75	91	0.228331	0.380805	0.715089	0.876413
GAR1	75	91	0.248004	0.38103	0.715089	0.876001
ANAPC11	75	91	0.243774	0.381265	0.715089	0.875567
ANKIB1	75	91	0.305253	0.381363	0.715089	0.875388
CLK2	75	91	0.25363	0.381478	0.715089	0.875177
SUB1	75	91	0.253422	0.381487	0.715089	0.87516
CTNND1	75	91	0.297138	0.381507	0.715089	0.875123
PSMB10	75	91	0.261456	0.382198	0.715572	0.873854
MAP3K3	75	91	0.289622	0.382231	0.715572	0.873792
ZBTB44	75	91	0.284354	0.382249	0.715572	0.87376
HERC1	75	91	0.273083	0.382343	0.715572	0.873588
NDUFA3	75	91	0.25099	0.382658	0.715659	0.873009
GOLGB1	75	91	0.30973	0.385748	0.718346	0.867354
TRDMT1	75	91	0.242204	0.386031	0.718398	0.866838
PSMA1	75	91	0.263112	0.386396	0.718399	0.866172
YAF2	75	91	0.309895	0.386662	0.718669	0.865686
MTRF1L	75	91	0.239851	0.3869	0.718818	0.865253
SMC5	75	91	0.303514	0.387223	0.719041	0.864665
MINK1	75	91	0.225975	0.388315	0.72008	0.862678
UEVLD	75	91	0.216439	0.388763	0.72008	0.861862
LRRC37A2	75	91	0.242298	0.389297	0.720262	0.860892
CARD11	75	91	0.247787	0.389317	0.720262	0.860857
IFNGR1	75	91	0.268305	0.390034	0.721224	0.859556
RAB7A	75	91	0.241748	0.390231	0.721468	0.859198
DPP10	75	91	0.238741	0.391124	0.722267	0.857581
CA2	75	91	0.225888	0.391581	0.722509	0.856753
COX5A	75	91	0.247564	0.391691	0.722509	0.856555
WDR49	75	91	0.284821	0.394061	0.723749	0.852275
VRK3	75	91	0.277135	0.394291	0.723749	0.851862
RBM33	75	91	0.271751	0.394412	0.723749	0.851644
MBNL1	75	91	0.180321	0.394447	0.723749	0.851581
TAGLN2	75	91	0.22465	0.394562	0.723749	0.851373
KIAA0930	75	91	0.24334	0.395193	0.724135	0.850237
ZNF14	75	91	0.250103	0.395339	0.724135	0.849975
KSR1	75	91	0.323238	0.395386	0.724135	0.84989
NUP93	75	91	0.284292	0.395683	0.724473	0.849357
SENP5	75	91	0.297956	0.396046	0.724654	0.848704
HOXA5	75	91	0.225948	0.396226	0.72467	0.84838
PRIM1	75	91	0.218176	0.396463	0.724845	0.847954
PEA15	75	91	0.215547	0.397117	0.725285	0.846781
VPS39	75	91	0.257491	0.39746	0.725497	0.846166
ERO1A	75	91	0.229977	0.397927	0.725842	0.845328
SPTY2D1	75	91	0.272807	0.398434	0.726139	0.844421
PSMA2	75	91	0.25111	0.39886	0.726246	0.843659
PFN1	75	91	0.174615	0.399608	0.72714	0.842322
ADNP2	75	91	0.261371	0.400728	0.727152	0.840322
TSPYL1	75	91	0.222654	0.401113	0.727261	0.839636
F13A1	75	91	0.317805	0.401321	0.727398	0.839265
RELCH	75	91	0.252645	0.402033	0.727848	0.837996
SERINC1	75	91	0.260513	0.402712	0.728416	0.836788
CSRNP1	75	91	0.256651	0.403103	0.728416	0.836093
APMAP	75	91	0.257913	0.403153	0.728416	0.836003
PEBP1	75	91	0.235306	0.403257	0.728416	0.835819
CNOT9	75	91	0.241032	0.403321	0.728416	0.835706
ESYT2	75	91	0.196019	0.403332	0.728416	0.835685
KLHL24	75	91	0.281452	0.403904	0.729071	0.83467
CD58	75	91	0.254035	0.40422	0.729162	0.834109
RACK1	75	91	0.137231	0.404504	0.729296	0.833604
UBP1	75	91	0.259165	0.404665	0.729296	0.833319
LRRFIP2	75	91	0.291923	0.405403	0.730201	0.832011
TMX2	75	91	0.275887	0.405527	0.730201	0.831792
LACTB	75	91	0.239183	0.406103	0.730383	0.830772
LINC00926	75	91	0.220221	0.406489	0.730592	0.830088
FNBP4	75	91	0.256508	0.407217	0.730911	0.828802
PPA1	75	91	0.238796	0.407228	0.730911	0.828781
HMGN4	75	91	0.228128	0.408378	0.731975	0.826751
MTCH1	75	91	0.279024	0.408445	0.731975	0.826633
DUSP2	75	91	0.261815	0.408996	0.732484	0.825663
CSF2RA	75	91	0.285317	0.409206	0.732672	0.825292
UBXN2A	75	91	0.269318	0.409327	0.732713	0.825078
CLTC	75	91	0.284984	0.409484	0.732713	0.824802
CDC123	75	91	0.278998	0.409548	0.732713	0.824689
CHAMP1	75	91	0.201735	0.409643	0.732713	0.824522
XRCC6	75	91	0.253208	0.410337	0.733146	0.823301
SIRT2	75	91	0.259077	0.410921	0.733626	0.822274
YBX1	75	91	0.232095	0.411763	0.734111	0.820795
YEATS2	75	91	0.255921	0.412337	0.734754	0.819787
VSIR	75	91	0.263165	0.412479	0.734816	0.81954
CCDC28A	75	91	0.202025	0.412975	0.735063	0.81867
RTCB	75	91	0.234103	0.413081	0.735125	0.818484
STX7	75	91	0.235358	0.413646	0.735644	0.817495
HPS1	75	91	0.234115	0.413855	0.735644	0.817129
BTD	75	91	0.226095	0.413904	0.735644	0.817042
GPAT3	75	91	0.197962	0.414094	0.735748	0.81671
ATP1A1	75	91	0.245765	0.414227	0.735853	0.816477
GABARAPL2	75	91	0.215107	0.414683	0.735994	0.815681
PDCD5	75	91	0.242617	0.414709	0.735994	0.815635
ATP5F1E	75	91	0.202558	0.415268	0.736718	0.814657
MED1	75	91	0.280965	0.416056	0.737284	0.813283
SLC12A6	75	91	0.241036	0.416249	0.737284	0.812947
HACD4	75	91	0.250895	0.416262	0.737284	0.812924
WIPF1	75	91	0.239686	0.416308	0.737284	0.812842
KIFBP	75	91	0.203016	0.416717	0.73777	0.81213
CRYZL1	75	91	0.260881	0.418255	0.739067	0.809453
LMO2	75	91	0.267507	0.41906	0.739889	0.808054
CTD-2336O2.1	75	91	0.220059	0.419644	0.740118	0.807039
ZC3H15	75	91	0.258785	0.419849	0.740212	0.806684
UBQLN4	75	91	0.226667	0.420117	0.740245	0.806218
SPCS3	75	91	0.231041	0.420419	0.740245	0.805694
PLXND1	75	91	0.260103	0.420474	0.740245	0.805599
GNAI3	75	91	0.242644	0.420736	0.740448	0.805145
DCP1A	75	91	0.275189	0.421185	0.740903	0.804366
RPTOR	75	91	0.28406	0.422246	0.741582	0.80253
SNHG29	75	91	0.155354	0.42298	0.741921	0.801262
SSBP4	75	91	0.244239	0.423528	0.742281	0.800316
LMBR1L	75	91	0.200659	0.423761	0.742281	0.799914
CAMSAP1	75	91	0.249508	0.42397	0.742472	0.799553
ZSCAN16-AS1	75	91	0.199505	0.425619	0.743393	0.796711
MAFG	75	91	0.217817	0.425647	0.743393	0.796663
TIMM23	75	91	0.279538	0.42716	0.744615	0.794061
XPNPEP3	75	91	0.226123	0.427455	0.744774	0.793554
RASSF2	75	91	0.25078	0.427602	0.744912	0.793302
STAT2	75	91	0.233718	0.428067	0.745007	0.792504
MPST	75	91	0.239243	0.42874	0.745357	0.79135
RNF24	75	91	0.282327	0.429265	0.745605	0.790449
TMEM167B	75	91	0.204972	0.429283	0.745605	0.790419
RAB5IF	75	91	0.235754	0.429395	0.745605	0.790227
ATG4B	75	91	0.256663	0.429494	0.745605	0.790058
ZNF264	75	91	0.213389	0.429833	0.745841	0.789477
DHX15	75	91	0.22663	0.431312	0.747057	0.786948
STK40	75	91	0.246425	0.431418	0.747057	0.786767
APBB2	75	91	0.219257	0.431628	0.747067	0.786408
RIN2	75	91	0.239063	0.432108	0.747504	0.78559
MIR4435-2HG	75	91	0.254263	0.433012	0.748037	0.784048
ZNF91	75	91	0.243945	0.433332	0.748037	0.783502
NDUFA11	75	91	0.244176	0.43334	0.748037	0.78349
MAILR	75	91	0.218948	0.433618	0.748037	0.783016
RPS5	75	91	0.161278	0.433619	0.748037	0.783014
LINC00115	75	91	0.173732	0.434108	0.748379	0.782181
UBE2Q2	75	91	0.23429	0.43479	0.74888	0.781022
PTBP3	75	91	0.267594	0.435279	0.749252	0.780191
RSAD1	75	91	0.200332	0.436118	0.749543	0.778765
TP53BP2	75	91	0.257907	0.4362	0.749543	0.778626
TMEM258	75	91	0.240802	0.436716	0.749597	0.777751
APP	75	91	0.243663	0.436738	0.749597	0.777713
ZNF106	75	91	0.239532	0.436841	0.749597	0.777539
RHEB	75	91	0.251066	0.436918	0.749606	0.777409
ATRAID	75	91	0.210882	0.437125	0.749727	0.777058
PPWD1	75	91	0.206465	0.437376	0.749925	0.776631
USF1	75	91	0.236039	0.437479	0.749949	0.776458
CTB-66B24.1	75	91	0.207014	0.438244	0.750591	0.775163
TIMP2	75	91	0.241282	0.438944	0.751557	0.773978
TBXAS1	75	91	0.266285	0.439542	0.751981	0.772967
TOMM6	75	91	0.247904	0.439823	0.752123	0.772492
CAPG	75	91	0.191696	0.441795	0.753735	0.769166
C2orf69	75	91	0.179088	0.442963	0.754673	0.767199
SRSF5	75	91	0.207055	0.443502	0.755474	0.766293
EFHD2	75	91	0.238067	0.4436	0.755497	0.766128
UPRT	75	91	0.207007	0.443653	0.755497	0.766039
ACBD5	75	91	0.224901	0.443989	0.755717	0.765475
RP11-514P8.10	75	91	0.238493	0.444387	0.755762	0.764806
BLVRA	75	91	0.201703	0.444502	0.755762	0.764613
PRPS1	75	91	0.226121	0.445713	0.75619	0.762582
BLOC1S6	75	91	0.250604	0.446921	0.75721	0.760559
EDF1	75	91	0.214807	0.447531	0.7575	0.759538
CPSF6	75	91	0.23699	0.447588	0.7575	0.759442
ARF1	75	91	0.214676	0.447909	0.757869	0.758905
ARID5B	75	91	0.219448	0.448787	0.758257	0.757439
CSTB	75	91	0.21022	0.448795	0.758257	0.757425
DHRS7B	75	91	0.241613	0.450411	0.759752	0.75473
SLC31A2	75	91	0.191288	0.451169	0.760208	0.753468
HNRNPD	75	91	0.198352	0.451699	0.760822	0.752585
BCL7C	75	91	0.224572	0.451891	0.760872	0.752267
PAK2	75	91	0.228481	0.452105	0.760872	0.75191
CHCHD6	75	91	0.193666	0.45262	0.761322	0.751055
LSM5	75	91	0.225663	0.452945	0.761519	0.750514
ADIPOR2	75	91	0.252451	0.453672	0.762275	0.749307
CXorf38	75	91	0.182472	0.454333	0.762581	0.748211
DNAJC3	75	91	0.277285	0.4544	0.762581	0.748099
CDV3	75	91	0.21641	0.45588	0.763796	0.745649
VDAC2	75	91	0.220571	0.456272	0.763796	0.744999
NUP43	75	91	0.220485	0.456874	0.764219	0.744004
RAB13	75	91	0.21677	0.45695	0.764219	0.743879
CUL5	75	91	0.251051	0.457405	0.764331	0.743126
KIAA1671	75	91	0.230336	0.457631	0.764365	0.742754
ATXN1	75	91	0.252445	0.457872	0.764389	0.742356
GLMN	75	91	0.218803	0.458683	0.764389	0.741017
CNIH4	75	91	0.214552	0.459062	0.764765	0.740393
ARSD	75	91	0.194339	0.459127	0.764765	0.740285
SQOR	75	91	0.165705	0.459382	0.764963	0.739865
PBRM1	75	91	0.276043	0.460122	0.765411	0.738645
G3BP2	75	91	0.221592	0.460174	0.765411	0.73856
NINJ1	75	91	0.210079	0.460183	0.765411	0.738545
GPS2	75	91	0.220875	0.460395	0.765605	0.738197
SNHG9	75	91	0.216344	0.461286	0.766123	0.73673
STX16	75	91	0.269574	0.461627	0.766123	0.736171
NCOA4	75	91	0.230185	0.46174	0.766123	0.735984
SYF2	75	91	0.236175	0.46182	0.766123	0.735854
MRPS18A	75	91	0.196414	0.46184	0.766123	0.73582
PYCARD	75	91	0.212326	0.462749	0.766812	0.734327
LINC00963	75	91	0.182741	0.463527	0.767232	0.733052
MTMR14	75	91	0.205279	0.463748	0.767232	0.732689
FTL	75	91	0.131059	0.463943	0.767438	0.732369
FIBP	75	91	0.205389	0.464523	0.767724	0.73142
THUMPD2	75	91	0.200784	0.464526	0.767724	0.731415
WASHC4	75	91	0.227757	0.464865	0.767817	0.730859
CCNH	75	91	0.251119	0.465186	0.767817	0.730335
PCBP2	75	91	0.168412	0.465288	0.767817	0.730168
CENPB	75	91	0.213844	0.466133	0.768514	0.728786
TMEM254-AS1	75	91	0.176915	0.466871	0.769153	0.72758
SH3BP2	75	91	0.201585	0.468234	0.769915	0.725355
RPL11	75	91	0.122503	0.468273	0.769915	0.725292
SRRM1	75	91	0.220824	0.46875	0.770064	0.724515
SLC20A2	75	91	0.229105	0.469404	0.770432	0.723448
CLASP1	75	91	0.235153	0.469612	0.770432	0.723111
BBX	75	91	0.238263	0.469731	0.770513	0.722917
VAV1	75	91	0.241093	0.469946	0.770658	0.722567
TAB2	75	91	0.243471	0.470339	0.770935	0.721928
CD63	75	91	0.235266	0.471471	0.772003	0.720088
OXSR1	75	91	0.234823	0.473141	0.773564	0.717378
CD99	75	91	0.207934	0.473321	0.773628	0.717086
EVI2B	75	91	0.185572	0.473739	0.774082	0.716408
PIK3CD	75	91	0.242577	0.474074	0.774135	0.715867
PCBP1	75	91	0.19285	0.474124	0.774135	0.715785
RBMS1	75	91	0.235568	0.474387	0.774171	0.71536
HDHD3	75	91	0.175595	0.474428	0.774171	0.715293
GNG2	75	91	0.230242	0.475104	0.774468	0.714199
AP5Z1	75	91	0.20644	0.475453	0.774651	0.713636
MAD1L1	75	91	0.222406	0.475498	0.774651	0.713561
WAPL	75	91	0.238972	0.475658	0.774681	0.713303
MOB3A	75	91	0.217197	0.475921	0.774934	0.712879
TSPAN14	75	91	0.192109	0.477377	0.775827	0.710527
H1-10	75	91	0.231292	0.477464	0.775827	0.710388
GANC	75	91	0.184624	0.477911	0.775961	0.709667
PIK3AP1	75	91	0.213656	0.478021	0.775961	0.709489
MTF1	75	91	0.209249	0.47821	0.775961	0.709184
ANXA6	75	91	0.208967	0.478392	0.776142	0.708891
ANAPC15	75	91	0.177	0.478969	0.776619	0.707961
TTC21B	75	91	0.208366	0.479335	0.776983	0.707372
POU2F2	75	91	0.208367	0.479495	0.777013	0.707115
TMEM170B	75	91	0.213294	0.47958	0.777036	0.706977
RIC1	75	91	0.222455	0.480098	0.777531	0.706145
TMED7	75	91	0.178731	0.480423	0.777553	0.705622
FBP1	75	91	0.181176	0.480728	0.77756	0.705132
NFIL3	75	91	0.217112	0.480978	0.7776	0.704731
ICAM3	75	91	0.203192	0.481043	0.7776	0.704625
TMX4	75	91	0.22141	0.481172	0.7776	0.704418
ANXA1	75	91	0.156512	0.481484	0.777619	0.703917
RBM3	75	91	0.182898	0.482467	0.778497	0.702341
RNASEH1	75	91	0.221022	0.482546	0.77851	0.702214
EEF1E1	75	91	0.207343	0.483133	0.779114	0.701272
SPEN	75	91	0.23349	0.484039	0.779483	0.699821
REPIN1	75	91	0.189262	0.48637	0.781432	0.696094
PSMD11	75	91	0.223047	0.486637	0.781432	0.695667
TUFM	75	91	0.21364	0.487933	0.78226	0.6936
CMTM6	75	91	0.221276	0.488078	0.782379	0.693368
PLCB1	75	91	0.226628	0.48832	0.782651	0.692984
NSA2	75	91	0.196063	0.488791	0.782836	0.692232
LLNLR-245B6.1	75	91	0.168799	0.489003	0.782999	0.691896
YWHAZ	75	91	0.184209	0.489947	0.78343	0.690393
DGKE	75	91	0.180647	0.490051	0.783483	0.690227
PRR13	75	91	0.209378	0.490481	0.783552	0.689544
SEMA7A	75	91	0.157884	0.490494	0.783552	0.689523
BZW2	75	91	0.199738	0.490842	0.783552	0.688971
WDR1	75	91	0.210909	0.490879	0.783552	0.688911
SCOC	75	91	0.154965	0.491517	0.783886	0.687898
PSMD5	75	91	0.225542	0.492259	0.784339	0.68672
EFL1	75	91	0.180482	0.492376	0.784339	0.686534
CCT6A	75	91	0.20647	0.492505	0.784339	0.68633
FOXK1	75	91	0.240808	0.492547	0.784339	0.686264
BLCAP	75	91	0.1861	0.493008	0.784339	0.685532
XPO6	75	91	0.236969	0.493087	0.784339	0.685407
UCHL3	75	91	0.194704	0.493252	0.784375	0.685145
UBXN7	75	91	0.231782	0.493733	0.784678	0.684383
THOC2	75	91	0.232957	0.493871	0.784678	0.684164
MAP2K5	75	91	0.207733	0.494327	0.785031	0.683443
DUSP3	75	91	0.184903	0.494379	0.785031	0.68336
LRCH3	75	91	0.223604	0.495503	0.785906	0.681583
WDR59	75	91	0.239969	0.496089	0.786155	0.680656
DPP9	75	91	0.182861	0.496373	0.786491	0.680207
DPYSL2	75	91	0.185627	0.496636	0.786681	0.679792
FDX1	75	91	0.213848	0.49678	0.786756	0.679565
TRMT2A	75	91	0.195628	0.497449	0.786948	0.678508
DCUN1D1	75	91	0.227438	0.497673	0.787096	0.678155
INO80	75	91	0.226911	0.498648	0.78729	0.676618
RAB22A	75	91	0.220687	0.498967	0.787421	0.676115
MBD4	75	91	0.191242	0.49935	0.787621	0.675512
TUBB2A	75	91	0.158121	0.499461	0.787621	0.675338
AKAP13	75	91	0.229223	0.49972	0.787621	0.67493
TUBA1C	75	91	0.207667	0.499877	0.787621	0.674683
PCGF5	75	91	0.214143	0.499987	0.787621	0.67451
OGFR	75	91	0.190743	0.500019	0.787621	0.67446
DLG1	75	91	0.232444	0.500076	0.787621	0.674371
WHAMM	75	91	0.219363	0.500261	0.787621	0.674079
LINC-PINT	75	91	0.192487	0.500381	0.787621	0.67389
ETHE1	75	91	0.191778	0.500585	0.787621	0.673569
AP2S1	75	91	0.205171	0.500587	0.787621	0.673567
RP11-596C23.6	75	91	0.238373	0.500646	0.787621	0.673474
PRKCD	75	91	0.190709	0.500672	0.787621	0.673432
SLC31A1	75	91	0.180918	0.501229	0.788158	0.672557
SET	75	91	0.193052	0.501516	0.788248	0.672106
TREM1	75	91	0.191857	0.502425	0.788532	0.67068
LYSMD4	75	91	0.156055	0.502558	0.788532	0.670471
ARHGAP26	75	91	0.253527	0.502961	0.788736	0.669838
MXRA7	75	91	0.1686	0.503399	0.789115	0.669151
COX6C	75	91	0.182691	0.504055	0.789159	0.668123
RNF13	75	91	0.193689	0.504144	0.789159	0.667984
FOXP1-IT1	75	91	0.159479	0.504188	0.789159	0.667916
MAPRE2	75	91	0.225518	0.504594	0.789206	0.667279
RSRC1	75	91	0.231533	0.50477	0.789206	0.667003
CDC40	75	91	0.218329	0.50535	0.789389	0.666095
FYTTD1	75	91	0.176004	0.505841	0.789756	0.665328
SOX4	75	91	0.20754	0.50637	0.790002	0.6645
STARD3NL	75	91	0.170581	0.506601	0.790022	0.66414
GLA	75	91	0.200723	0.507161	0.79042	0.663266
FAF1	75	91	0.245736	0.508604	0.791676	0.661014
FAM126B	75	91	0.21738	0.508728	0.791676	0.660819
GABARAPL1	75	91	0.178123	0.509546	0.792275	0.659544
TRPT1	75	91	0.176912	0.509663	0.792345	0.659362
CCZ1	75	91	0.196131	0.510104	0.792686	0.658675
HNRNPA1P48	75	91	0.145639	0.510175	0.792686	0.658566
NDUFAF2	75	91	0.188807	0.510725	0.792984	0.65771
MON2	75	91	0.216428	0.510957	0.793234	0.657348
FASTKD1	75	91	0.191993	0.511904	0.794253	0.655877
DPM3	75	91	0.188882	0.512563	0.794253	0.654852
PSMB7	75	91	0.206097	0.513694	0.794673	0.653097
LUC7L	75	91	0.197956	0.514181	0.794935	0.652342
KDM5B	75	91	0.222287	0.514306	0.794935	0.652147
ZFAND3	75	91	0.190796	0.514411	0.794935	0.651985
PPIG	75	91	0.22028	0.514519	0.794942	0.651817
NTPCR	75	91	0.166517	0.515428	0.795486	0.650409
PIN1	75	91	0.173157	0.516444	0.796318	0.648836
TENT4B	75	91	0.221185	0.51657	0.796318	0.648642
EIF3E	75	91	0.169538	0.517653	0.797161	0.646968
ARID4A	75	91	0.227791	0.51777	0.797161	0.646787
RP11-111A21.1	75	91	0.160353	0.518776	0.79755	0.645233
NCKAP5L	75	91	0.175739	0.519435	0.797712	0.644217
NUFIP2	75	91	0.200692	0.5198	0.798103	0.643654
CLEC16A	75	91	0.206393	0.520082	0.798148	0.643219
ATXN7L3B	75	91	0.189357	0.520083	0.798148	0.643218
KHSRP	75	91	0.168708	0.520258	0.798239	0.642948
VAPA	75	91	0.21034	0.520576	0.798347	0.642458
MORF4L2	75	91	0.191788	0.521063	0.798817	0.641708
AREG	75	91	0.217285	0.521453	0.799022	0.641108
PRKACA	75	91	0.165554	0.521698	0.799287	0.64073
COPS3	75	91	0.189823	0.522021	0.799413	0.640233
SETX	75	91	0.211554	0.522738	0.799413	0.63913
ITGB7	75	91	0.149294	0.523746	0.799968	0.637582
DEK	75	91	0.20117	0.523845	0.800009	0.63743
RNH1	75	91	0.193284	0.523957	0.800026	0.637258
CIRBP	75	91	0.189256	0.524037	0.800026	0.637135
CACUL1	75	91	0.216459	0.524217	0.800061	0.636858
FOXN2	75	91	0.227188	0.52447	0.800061	0.636471
ATRX	75	91	0.221005	0.525268	0.800402	0.635245
FAM78A	75	91	0.162105	0.526467	0.801087	0.633408
POMP	75	91	0.168077	0.526503	0.801087	0.633354
ST3GAL1	75	91	0.189707	0.526593	0.801087	0.633215
BIRC6	75	91	0.170707	0.52702	0.801623	0.632561
ALCAM	75	91	0.240412	0.527091	0.801623	0.632452
IFFO1	75	91	0.179488	0.528374	0.802615	0.63049
PYROXD1	75	91	0.149121	0.528391	0.802615	0.630464
EXOC3	75	91	0.168635	0.52887	0.802615	0.629732
LDAH	75	91	0.16379	0.529214	0.802615	0.629206
PGK1	75	91	0.182329	0.52936	0.802615	0.628984
SERINC3	75	91	0.182083	0.530079	0.803275	0.627885
VPS37A	75	91	0.151173	0.530756	0.803524	0.626853
RBM10	75	91	0.193055	0.530935	0.803685	0.626579
HEATR5B	75	91	0.234729	0.531966	0.804358	0.625008
SART1	75	91	0.17576	0.532223	0.804378	0.624616
AHCTF1	75	91	0.197776	0.532387	0.80444	0.624367
SUCO	75	91	0.211543	0.532644	0.804646	0.623976
EPC2	75	91	0.200955	0.532871	0.804646	0.623629
FAM117B	75	91	0.188897	0.533148	0.804724	0.623208
UPF1	75	91	0.17776	0.533638	0.80497	0.622462
FAF2	75	91	0.202608	0.534641	0.805384	0.620937
XYLT1	75	91	0.219031	0.534771	0.805384	0.620739
UQCR11	75	91	0.177959	0.534886	0.805445	0.620566
STX11	75	91	0.201341	0.535514	0.805618	0.619611
CTNNB1	75	91	0.191839	0.536176	0.806242	0.618605
MINDY1	75	91	0.13907	0.536273	0.806242	0.618459
MARK2	75	91	0.18573	0.53683	0.806604	0.617614
PUM2	75	91	0.173666	0.537082	0.806651	0.617232
RP11-856M9.1	75	91	0.146649	0.537686	0.807217	0.616315
TFCP2	75	91	0.182993	0.537851	0.807254	0.616066
TGFBR1	75	91	0.17731	0.538871	0.807341	0.614522
ZNF148	75	91	0.207726	0.539067	0.807341	0.614225
BCL2L11	75	91	0.163152	0.539135	0.807341	0.614122
SLC49A4	75	91	0.179561	0.539379	0.807341	0.613752
RFX3	75	91	0.220505	0.539939	0.807739	0.612905
TAF9	75	91	0.183051	0.540917	0.808323	0.611426
IQCB1	75	91	0.18524	0.540921	0.808323	0.611421
PPM1B	75	91	0.190904	0.541337	0.808323	0.610793
ZNF335	75	91	0.171335	0.541933	0.808629	0.609892
PKN2	75	91	0.193993	0.542384	0.808881	0.609211
TIPARP	75	91	0.200449	0.542397	0.808881	0.609193
AMBRA1	75	91	0.205129	0.542801	0.808939	0.608583
RPAP1	75	91	0.18447	0.542998	0.809009	0.608286
ATG7	75	91	0.225741	0.543542	0.809559	0.607466
ZMYND8	75	91	0.21287	0.543743	0.809559	0.607162
GPATCH8	75	91	0.218705	0.544557	0.809842	0.605937
PDK3	75	91	0.155583	0.544561	0.809842	0.60593
HMGA1	75	91	0.166107	0.544966	0.809922	0.605321
NSRP1	75	91	0.193278	0.545734	0.810337	0.604165
PHB2	75	91	0.185306	0.546346	0.810679	0.603244
AC008982.2	75	91	0.166228	0.546421	0.810679	0.603132
PEX2	75	91	0.167018	0.546526	0.810679	0.602974
C1orf43	75	91	0.180877	0.54683	0.810939	0.602518
AARS1	75	91	0.153003	0.548757	0.812316	0.599624
IRF2BPL	75	91	0.138361	0.548779	0.812316	0.599591
SFXN3	75	91	0.158121	0.54909	0.812316	0.599124
CEP43	75	91	0.190004	0.549607	0.812462	0.59835
LYST	75	91	0.235922	0.550559	0.812879	0.596923
RNASEK	75	91	0.174667	0.55088	0.812928	0.596442
ODF3B	75	91	0.174044	0.551621	0.813687	0.595333
ZCCHC9	75	91	0.146186	0.551842	0.813724	0.595002
GNA13	75	91	0.193466	0.551949	0.813724	0.594843
H2AJ	75	91	0.15953	0.552016	0.813724	0.594742
TIMM17A	75	91	0.17419	0.552379	0.813931	0.594199
FGGY	75	91	0.164344	0.552549	0.814001	0.593945
SARS1	75	91	0.153359	0.553431	0.814665	0.592627
COX5B	75	91	0.179963	0.554102	0.815048	0.591624
LNPEP	75	91	0.15052	0.554482	0.81525	0.591057
DDX39A	75	91	0.191732	0.555093	0.81544	0.590145
UBN1	75	91	0.20188	0.556075	0.816134	0.588682
MTM1	75	91	0.190033	0.556195	0.816134	0.588502
CIB1	75	91	0.183551	0.556766	0.816134	0.587653
FTX	75	91	0.18981	0.556782	0.816134	0.587629
TCF7L2	75	91	0.212304	0.556909	0.816134	0.587439
MZF1	75	91	0.172324	0.557252	0.816134	0.586929
YIPF4	75	91	0.198313	0.557337	0.816134	0.586802
C1GALT1	75	91	0.163316	0.557571	0.816134	0.586453
CYREN	75	91	0.153281	0.557614	0.816134	0.586388
PFDN2	75	91	0.187645	0.557968	0.816134	0.585862
SEC23A	75	91	0.180047	0.559076	0.816854	0.584214
AAR2	75	91	0.159963	0.559123	0.816854	0.584144
TM9SF4	75	91	0.188523	0.559365	0.816854	0.583786
RP11-909M7.5	75	91	0.138624	0.559764	0.816856	0.583191
TP53I13	75	91	0.175041	0.560471	0.817301	0.582142
DOCK5	75	91	0.202441	0.561142	0.818062	0.581146
TCOF1	75	91	0.19949	0.561303	0.818188	0.580908
CYP51A1	75	91	0.158527	0.562153	0.818406	0.579646
MRI1	75	91	0.14143	0.562221	0.818406	0.579545
FXYD5	75	91	0.151503	0.562485	0.818406	0.579154
MAP3K12	75	91	0.135996	0.562517	0.818406	0.579108
MAPK6	75	91	0.18484	0.562531	0.818406	0.579087
SCNM1	75	91	0.144052	0.562725	0.818523	0.578798
PLEKHB2	75	91	0.197141	0.562993	0.818789	0.578401
EOLA2	75	91	0.132913	0.564508	0.819902	0.576159
CNPY3	75	91	0.175571	0.565331	0.820068	0.574941
SHB	75	91	0.166636	0.565726	0.820068	0.574357
ATP5F1A	75	91	0.164426	0.565767	0.820068	0.574297
NFKBIZ	75	91	0.187527	0.565841	0.820068	0.574188
PFKP	75	91	0.185493	0.565903	0.820068	0.574096
ZNF789	75	91	0.152702	0.56607	0.820068	0.573849
BACH2	75	91	0.181249	0.566527	0.820068	0.573174
ACTR3	75	91	0.188046	0.566635	0.820068	0.573015
CHKA	75	91	0.198315	0.566658	0.820068	0.57298
PRUNE1	75	91	0.140642	0.56673	0.820068	0.572874
MARCHF5	75	91	0.193319	0.566938	0.820068	0.572567
SDCCAG8	75	91	0.194227	0.566974	0.820068	0.572514
TMCC1	75	91	0.179014	0.567385	0.820143	0.571907
SNX30	75	91	0.163512	0.56753	0.820143	0.571693
OTULINL	75	91	0.151861	0.568104	0.820143	0.570846
PHYH	75	91	0.145923	0.568117	0.820143	0.570827
ATP6V0D1-DT	75	91	0.13926	0.569112	0.820757	0.56936
EIF3K	75	91	0.173699	0.569845	0.82105	0.56828
AIF1	75	91	0.152482	0.570106	0.821318	0.567895
FBXO25	75	91	0.124767	0.570323	0.821415	0.567576
SLC25A32	75	91	0.144628	0.570517	0.82149	0.567291
GATAD2A	75	91	0.200158	0.571495	0.821941	0.56585
SIN3A	75	91	0.198729	0.571569	0.821941	0.565743
TUBGCP4	75	91	0.14742	0.571587	0.821941	0.565716
PIK3R6	75	91	0.154113	0.571762	0.821953	0.565459
CTSZ	75	91	0.147495	0.571852	0.821953	0.565326
MAP2K4	75	91	0.183647	0.571927	0.821953	0.565216
TENT2	75	91	0.193191	0.572133	0.821953	0.564914
ARHGAP10	75	91	0.163171	0.572598	0.821996	0.56423
MED23	75	91	0.179178	0.572733	0.822013	0.56403
METTL26	75	91	0.184291	0.573315	0.822634	0.563176
GPATCH3	75	91	0.15069	0.573651	0.822815	0.562683
FAU	75	91	0.117594	0.573728	0.822815	0.562569
EIF4EBP3	75	91	0.148863	0.574013	0.823003	0.562152
EIF4EBP1	75	91	0.163464	0.57411	0.823003	0.562009
HMGB2	75	91	0.164357	0.5745	0.823328	0.561436
RNF41	75	91	0.16018	0.574785	0.82334	0.561018
PRMT7	75	91	0.173106	0.57573	0.824122	0.559633
NT5C3B	75	91	0.140238	0.575923	0.824184	0.55935
SEPTIN9	75	91	0.17622	0.576371	0.824395	0.558693
GGA2	75	91	0.184353	0.577051	0.825046	0.557697
TRIP12	75	91	0.182748	0.577693	0.825429	0.556757
RBMXL1	75	91	0.142262	0.578212	0.825429	0.555998
SNHG25	75	91	0.129717	0.578245	0.825429	0.555949
PIK3CG	75	91	0.16512	0.578364	0.825429	0.555776
TYW1B	75	91	0.169474	0.57981	0.826379	0.553663
RP11-285F7.2	75	91	0.144045	0.580144	0.826623	0.553174
FBXO41	75	91	0.145848	0.581447	0.827154	0.551273
DNTTIP1	75	91	0.139888	0.581494	0.827154	0.551204
RP4-671O14.6	75	91	0.143435	0.581535	0.827154	0.551144
DANT2	75	91	0.19807	0.581628	0.827174	0.551008
LRCH4	75	91	0.154768	0.58235	0.827879	0.549956
RP11-352M15.2	75	91	0.167067	0.583848	0.828914	0.547773
GARS1	75	91	0.171395	0.584443	0.829352	0.546906
STK4	75	91	0.183325	0.58464	0.829524	0.54662
ACADVL	75	91	0.180514	0.585297	0.830241	0.545664
GLRX	75	91	0.16412	0.58541	0.830294	0.5455
RAB11A	75	91	0.166338	0.585509	0.830328	0.545355
MAP3K2	75	91	0.181537	0.585642	0.83038	0.545162
NDUFV3	75	91	0.152157	0.586154	0.830591	0.544418
G3BP1	75	91	0.175353	0.586563	0.830691	0.543823
CELF2	75	91	0.113748	0.586706	0.830691	0.543616
UBE3C	75	91	0.186011	0.586755	0.830691	0.543544
RBM17	75	91	0.182649	0.587059	0.830691	0.543102
RANBP2	75	91	0.17414	0.587693	0.831198	0.542182
MAP3K5	75	91	0.192727	0.588067	0.831486	0.541639
SUPT5H	75	91	0.188814	0.588253	0.83158	0.54137
ATP6V0D1	75	91	0.170141	0.588286	0.83158	0.541321
KYNU	75	91	0.134072	0.58836	0.83158	0.541214
EMP3	75	91	0.154077	0.588497	0.831665	0.541016
SOS1	75	91	0.16262	0.588977	0.831916	0.540319
CHML	75	91	0.139564	0.589217	0.83204	0.539972
CMTM3	75	91	0.144941	0.589436	0.832136	0.539654
CSGALNACT1	75	91	0.146771	0.59003	0.83276	0.538793
KDM7A	75	91	0.142953	0.590692	0.833053	0.537833
CBFB	75	91	0.165688	0.591507	0.83388	0.536654
XPC	75	91	0.168871	0.592184	0.834326	0.535674
SNRPD2	75	91	0.139474	0.592203	0.834326	0.535646
BZW1	75	91	0.162673	0.59266	0.834542	0.534985
NACA	75	91	0.0947678	0.592809	0.834621	0.534769
IGF2BP2	75	91	0.176419	0.593368	0.835003	0.533962
EMILIN2	75	91	0.197924	0.593485	0.835061	0.533793
RNF139	75	91	0.161284	0.593844	0.835372	0.533274
TRIM44	75	91	0.177062	0.594527	0.835777	0.532288
PIM1	75	91	0.163833	0.594826	0.836091	0.531856
CEP68	75	91	0.145353	0.594994	0.836114	0.531613
ANAPC10	75	91	0.147117	0.595198	0.836136	0.531319
CALCRL	75	91	0.15087	0.595803	0.836394	0.530445
LRRC4C	75	91	0.124038	0.596408	0.836815	0.529573
TST	75	91	0.141494	0.597743	0.837832	0.527648
TMEM205	75	91	0.165301	0.597925	0.837897	0.527386
GNB5	75	91	0.169241	0.598049	0.83794	0.527208
FLNB	75	91	0.168614	0.598365	0.838114	0.526753
TMF1	75	91	0.170601	0.598471	0.838114	0.5266
PRXL2C	75	91	0.166746	0.598706	0.838114	0.526263
CEP83	75	91	0.167432	0.599182	0.838114	0.525577
TXNDC9	75	91	0.13371	0.599184	0.838114	0.525574
BSDC1	75	91	0.164604	0.599846	0.838638	0.524623
ATG9A	75	91	0.141981	0.599947	0.838646	0.524477
PI4KB	75	91	0.1606	0.600004	0.838646	0.524395
BRD2	75	91	0.167372	0.6008	0.838959	0.523251
ATL3	75	91	0.149598	0.603333	0.840752	0.519613
PELI2	75	91	0.19498	0.604035	0.841147	0.518607
OGT	75	91	0.151693	0.60404	0.841147	0.518599
CCDC25	75	91	0.13288	0.604627	0.841147	0.517758
DCTN4	75	91	0.170565	0.604921	0.841182	0.517337
ZNF618	75	91	0.138813	0.605036	0.841182	0.517173
ERCC3	75	91	0.169259	0.605166	0.841233	0.516985
CCNL1	75	91	0.147818	0.605552	0.841581	0.516433
RASSF3	75	91	0.162571	0.606379	0.842517	0.515249
ARPP19	75	91	0.164379	0.606858	0.842672	0.514564
CALM1	75	91	0.171081	0.60703	0.842676	0.514317
METTL7A	75	91	0.159462	0.607373	0.842677	0.513827
CCT7	75	91	0.150729	0.607439	0.842677	0.513732
RPS9	75	91	0.0854827	0.607483	0.842677	0.51367
C3orf62	75	91	0.163346	0.607784	0.842859	0.51324
LINC02694	75	91	0.131333	0.608082	0.842964	0.512813
AAK1	75	91	0.174335	0.608192	0.84301	0.512655
H3-3A	75	91	0.102477	0.608403	0.843089	0.512355
RP11-63G10.4	75	91	0.173064	0.60928	0.844092	0.511101
SERTAD3	75	91	0.128057	0.609913	0.844527	0.510198
WDR36	75	91	0.127569	0.610568	0.844703	0.509263
NAPG	75	91	0.162017	0.610881	0.844836	0.508817
DENND4B	75	91	0.168064	0.61091	0.844836	0.508775
UBE2E3	75	91	0.150849	0.611346	0.845142	0.508153
PRCP	75	91	0.133486	0.611977	0.845694	0.507253
QARS1	75	91	0.161767	0.612583	0.846211	0.506391
IFI30	75	91	0.131737	0.614606	0.84826	0.503509
CAPS	75	91	0.127016	0.614828	0.848352	0.503194
BTF3	75	91	0.125499	0.615385	0.848683	0.502402
NDUFB2	75	91	0.171181	0.615483	0.848683	0.502263
MCUB	75	91	0.171579	0.615531	0.848683	0.502195
SMIM4	75	91	0.128052	0.615864	0.848823	0.501721
GALNT1	75	91	0.178225	0.616292	0.84884	0.501112
SLA	75	91	0.154107	0.616611	0.848859	0.500659
NIPA2	75	91	0.150475	0.616669	0.848859	0.500577
CERK	75	91	0.155696	0.61674	0.848859	0.500475
ELOA-AS1	75	91	0.127828	0.616997	0.848977	0.50011
CIAO2A	75	91	0.133024	0.617059	0.848977	0.500023
SSR3	75	91	0.170235	0.617466	0.849326	0.499444
RBM14	75	91	0.156718	0.617663	0.849455	0.499166
NIPSNAP3A	75	91	0.142439	0.617727	0.849455	0.499074
SNRPD3	75	91	0.143696	0.617914	0.849515	0.498809
CCDC88A	75	91	0.157169	0.618128	0.849649	0.498505
MDFIC	75	91	0.136395	0.618235	0.849649	0.498354
RP11-16C1.3	75	91	0.11224	0.618553	0.849649	0.497903
KLF13	75	91	0.165509	0.619243	0.849853	0.496923
CHP1	75	91	0.160566	0.619641	0.850227	0.49636
RTN3	75	91	0.168422	0.62017	0.850701	0.495609
PTPN1	75	91	0.159934	0.622032	0.852238	0.492972
UBB	75	91	0.100522	0.62234	0.852238	0.492537
DHRS13	75	91	0.127066	0.622378	0.852238	0.492484
CHFR	75	91	0.146815	0.62273	0.852296	0.491985
RPS7	75	91	0.0834972	0.623678	0.852856	0.490645
SETD5	75	91	0.159351	0.623856	0.852856	0.490392
MICU1	75	91	0.15555	0.624162	0.852927	0.48996
ACAP1	75	91	0.131564	0.624378	0.852927	0.489655
WBP11	75	91	0.13804	0.62441	0.852927	0.489609
FH	75	91	0.125832	0.626023	0.853863	0.487332
RRP8	75	91	0.12244	0.626334	0.853863	0.486893
KIFC2	75	91	0.120168	0.626397	0.853863	0.486804
MAGI2-AS3	75	91	0.116942	0.626489	0.853863	0.486675
ABHD2	75	91	0.156421	0.626504	0.853863	0.486653
NBEAL1	75	91	0.121602	0.626841	0.854196	0.486178
PIP5K1A	75	91	0.175985	0.626988	0.854256	0.485971
BUB3	75	91	0.145277	0.627244	0.854427	0.48561
LONRF1	75	91	0.14195	0.627975	0.854834	0.484578
RP5-1090P18.1	75	91	0.14972	0.628574	0.855285	0.483734
RP11-281P23.3	75	91	0.115468	0.628958	0.855701	0.483194
DCTN6	75	91	0.142589	0.629667	0.856087	0.482196
TICAM1	75	91	0.105482	0.630363	0.856217	0.481215
ATXN10	75	91	0.155914	0.630645	0.856217	0.480819
TLE3	75	91	0.143989	0.63066	0.856217	0.480799
AGFG1	75	91	0.161203	0.63081	0.856217	0.480587
MAML1	75	91	0.154256	0.630847	0.856217	0.480535
GPR108	75	91	0.122904	0.630954	0.856217	0.480384
LILRB4	75	91	0.116081	0.631525	0.856217	0.479582
OCIAD1	75	91	0.146182	0.631559	0.856217	0.479534
GALNT11	75	91	0.134701	0.631608	0.856217	0.479465
TRIM22	75	91	0.151641	0.631724	0.856217	0.479302
MYADM	75	91	0.154771	0.631734	0.856217	0.479287
UBE2D1	75	91	0.140981	0.63189	0.856217	0.479068
EIF2S2	75	91	0.134495	0.63241	0.856576	0.478338
FAM120A	75	91	0.155353	0.632911	0.856833	0.477633
SVBP	75	91	0.122815	0.633064	0.856935	0.477418
SOCS1	75	91	0.109756	0.633542	0.857264	0.476747
DDX19B	75	91	0.143199	0.634379	0.857558	0.475572
SHOC2	75	91	0.148533	0.634401	0.857558	0.475542
CDK19	75	91	0.164954	0.634497	0.857558	0.475407
ETV3	75	91	0.133032	0.634681	0.857558	0.475149
ARMC9	75	91	0.122112	0.634816	0.857558	0.47496
NME3	75	91	0.137456	0.635248	0.857611	0.474353
CGGBP1	75	91	0.132587	0.635442	0.857721	0.474082
AC005562.1	75	91	0.119813	0.63555	0.857747	0.473929
MAN2B2	75	91	0.118694	0.635617	0.857747	0.473836
SIAH2	75	91	0.148628	0.636413	0.858173	0.47272
GARS1-DT	75	91	0.130485	0.63648	0.858173	0.472627
POLI	75	91	0.109446	0.636597	0.858226	0.472462
RNF126	75	91	0.131071	0.637072	0.858761	0.471797
XRCC5	75	91	0.145505	0.637629	0.859195	0.471017
EVL	75	91	0.136939	0.638158	0.859382	0.470275
CSDE1	75	91	0.131498	0.638293	0.859457	0.470087
ADAM10	75	91	0.165926	0.638595	0.859654	0.469663
GM2A	75	91	0.118796	0.638937	0.859816	0.469185
FLOT1	75	91	0.146012	0.639119	0.859816	0.468931
H2AC20	75	91	0.123184	0.639186	0.859816	0.468838
CIR1	75	91	0.162894	0.63978	0.859957	0.468007
CCN3	75	91	0.103392	0.639918	0.859959	0.467813
ISCA2	75	91	0.116752	0.640587	0.860643	0.466878
SDE2	75	91	0.135186	0.640601	0.860643	0.466859
TBL1XR1	75	91	0.137172	0.641087	0.860882	0.466179
TRABD	75	91	0.159965	0.641091	0.860882	0.466174
HLA-DPB1	75	91	0.141467	0.644986	0.86413	0.460739
MGRN1	75	91	0.156687	0.645469	0.86434	0.460066
ZC3H12D	75	91	0.104288	0.646198	0.864799	0.459051
SF3A1	75	91	0.144693	0.646385	0.864945	0.458789
IDI1	75	91	0.147754	0.646679	0.865127	0.458381
HERC4	75	91	0.12821	0.647962	0.866072	0.456595
PHF20	75	91	0.154263	0.648407	0.866278	0.455976
HMGN2	75	91	0.105442	0.648579	0.86628	0.455737
ZRANB1	75	91	0.140771	0.648932	0.866414	0.455247
NEK7	75	91	0.155437	0.648982	0.866414	0.455177
GPT2	75	91	0.149105	0.650052	0.867315	0.45369
SUMF1	75	91	0.149223	0.650305	0.867442	0.453338
MXD4	75	91	0.132319	0.651279	0.868214	0.451986
RAB20	75	91	0.128382	0.651546	0.868254	0.451615
COTL1	75	91	0.153791	0.651783	0.868359	0.451286
HEBP1	75	91	0.11054	0.651997	0.868538	0.45099
CORO7	75	91	0.137832	0.652339	0.868888	0.450516
SPATA6	75	91	0.107934	0.652485	0.868947	0.450312
MYO15B	75	91	0.15367	0.652979	0.868947	0.449627
ABCF1	75	91	0.168338	0.653149	0.868947	0.449392
RFXANK	75	91	0.123554	0.653319	0.868947	0.449156
RNF149	75	91	0.150961	0.653371	0.868947	0.449085
C20orf27	75	91	0.133021	0.653634	0.868947	0.44872
PUS1	75	91	0.105772	0.653684	0.868947	0.44865
SNX9	75	91	0.164123	0.653728	0.868947	0.44859
NKAP	75	91	0.133295	0.654793	0.869836	0.447114
NLGN3	75	91	0.112338	0.655593	0.870583	0.446006
KCNQ1	75	91	0.108126	0.655761	0.870667	0.445774
DACH1	75	91	0.155736	0.655894	0.870667	0.445589
PSMD13	75	91	0.154371	0.656436	0.870875	0.44484
FBXL17	75	91	0.16226	0.65648	0.870875	0.444778
TMEM18	75	91	0.116788	0.657094	0.870981	0.443929
FBXO7	75	91	0.146437	0.657163	0.870981	0.443834
KIAA1217	75	91	0.104602	0.6572	0.870981	0.443783
DBNL	75	91	0.125794	0.657388	0.870987	0.443523
TMEM106A	75	91	0.115041	0.65772	0.871196	0.443063
NOD1	75	91	0.123591	0.659843	0.872428	0.440131
FAM210A	75	91	0.108091	0.659991	0.872468	0.439926
GUK1	75	91	0.136678	0.660723	0.872629	0.438916
ACTR10	75	91	0.125312	0.660951	0.872634	0.4386
BAIAP2L1	75	91	0.0925037	0.661481	0.872913	0.437869
RDX	75	91	0.134832	0.66202	0.873414	0.437126
CAP1	75	91	0.149171	0.662152	0.873478	0.436945
PPHLN1	75	91	0.136042	0.663157	0.873749	0.435559
DHTKD1	75	91	0.121856	0.663208	0.873749	0.435489
DUS1L	75	91	0.135972	0.663313	0.873749	0.435344
RTEL1	75	91	0.108821	0.663657	0.873749	0.43487
MYO9B	75	91	0.134032	0.66373	0.873749	0.43477
GNB1	75	91	0.108724	0.663767	0.873749	0.434718
RP11-566K19.6	75	91	0.108209	0.664391	0.873777	0.433858
HNRNPM	75	91	0.103923	0.664443	0.873777	0.433788
VPS45	75	91	0.119111	0.664538	0.873781	0.433656
ATP6AP2	75	91	0.146707	0.664904	0.873781	0.433153
NPAT	75	91	0.107763	0.665229	0.873781	0.432705
RARA	75	91	0.130132	0.66548	0.873781	0.432359
ATG12	75	91	0.128651	0.665647	0.873798	0.43213
PGS1	75	91	0.145985	0.665799	0.873798	0.43192
RETSAT	75	91	0.105857	0.666254	0.87389	0.431295
SLC16A3	75	91	0.132553	0.666718	0.874047	0.430657
TTC1	75	91	0.123034	0.667252	0.874282	0.429922
EIF2S3	75	91	0.121985	0.667299	0.874282	0.429858
LZTR1	75	91	0.128314	0.667609	0.874282	0.429432
SUPT6H	75	91	0.138863	0.66795	0.874282	0.428963
INPP5E	75	91	0.102385	0.667982	0.874282	0.42892
HADH	75	91	0.125685	0.668428	0.874412	0.428307
ORC3	75	91	0.10887	0.668588	0.874412	0.428086
FBXL12	75	91	0.106808	0.668781	0.874559	0.427822
GTF2F2	75	91	0.139382	0.669155	0.87474	0.427308
CTA-292E10.6	75	91	0.120588	0.669921	0.875163	0.426257
ERCC1	75	91	0.129741	0.670025	0.875163	0.426114
ZFX	75	91	0.144067	0.670215	0.875163	0.425853
LRP8	75	91	0.138124	0.670572	0.875163	0.425363
RPS27AP5	75	91	0.0888292	0.670595	0.875163	0.425331
C1QTNF7-AS1	75	91	0.134638	0.670792	0.875314	0.425061
POLR3E	75	91	0.110347	0.671894	0.875836	0.42355
TSPOAP1-AS1	75	91	0.129916	0.672704	0.876134	0.42244
ANP32A	75	91	0.139009	0.672789	0.876134	0.422324
DNAJC25	75	91	0.107343	0.672969	0.876134	0.422077
LSM2	75	91	0.120194	0.673305	0.876134	0.421617
OSCAR	75	91	0.118631	0.673384	0.876134	0.421509
XIRP2	75	91	0.0986199	0.673728	0.876134	0.421038
SAPCD1	75	91	0.122175	0.673803	0.876134	0.420934
TUBGCP3	75	91	0.137188	0.673844	0.876134	0.420878
FAM234A	75	91	0.120361	0.673894	0.876134	0.42081
SPG7	75	91	0.136394	0.673999	0.876167	0.420666
PGLS	75	91	0.130153	0.675134	0.877119	0.419112
TOP1	75	91	0.126039	0.675177	0.877119	0.419054
GPN1	75	91	0.106255	0.675501	0.877393	0.41861
ANXA5	75	91	0.118573	0.675817	0.877596	0.418177
PCIF1	75	91	0.115193	0.676628	0.878172	0.417069
RDH5	75	91	0.0968629	0.677935	0.878734	0.415282
PELI1	75	91	0.14302	0.678214	0.878734	0.414902
CYP1B1-AS1	75	91	0.103467	0.678558	0.878878	0.414432
ILF3	75	91	0.108301	0.678764	0.878945	0.414151
PHIP	75	91	0.135486	0.678778	0.878945	0.414132
IL1RAP	75	91	0.148155	0.679083	0.878989	0.413715
TGOLN2	75	91	0.133147	0.679132	0.878989	0.413648
RAP1GAP2	75	91	0.137913	0.679301	0.879001	0.413417
KLF9	75	91	0.119117	0.680539	0.879754	0.411728
PRDM4	75	91	0.115485	0.68138	0.880159	0.41058
URGCP	75	91	0.110391	0.681829	0.880159	0.409969
RP11-1396O13.23	75	91	0.109485	0.681832	0.880159	0.409965
HCLS1	75	91	0.130253	0.681872	0.880159	0.40991
SNTB1	75	91	0.153111	0.68204	0.880159	0.409681
DHX16	75	91	0.104838	0.6821	0.880159	0.409599
HINT1	75	91	0.0938643	0.682119	0.880159	0.409573
MALSU1	75	91	0.104565	0.682752	0.880619	0.40871
EDEM1	75	91	0.118409	0.68355	0.881074	0.407623
NLRP1	75	91	0.114759	0.683813	0.881206	0.407265
EWSR1	75	91	0.111879	0.68396	0.881292	0.407065
HLA-DRB5	75	91	0.11133	0.684394	0.881336	0.406475
ACAP2	75	91	0.134944	0.684609	0.881336	0.406182
SIPA1	75	91	0.107036	0.684627	0.881336	0.406157
AHSA1	75	91	0.10373	0.684808	0.881454	0.40591
TMEM9	75	91	0.109408	0.685216	0.881529	0.405355
MTURN	75	91	0.115901	0.685254	0.881529	0.405304
TMEM219	75	91	0.135688	0.685565	0.881529	0.40488
VPS26A	75	91	0.112728	0.686039	0.881529	0.404236
GAREM2	75	91	0.13678	0.686139	0.881529	0.404101
PSMD10	75	91	0.103533	0.686167	0.881529	0.404062
OXR1	75	91	0.133293	0.686411	0.881529	0.40373
KDM1A	75	91	0.123288	0.686649	0.881653	0.403407
MAPK1	75	91	0.123931	0.687149	0.88181	0.402727
NUP214	75	91	0.133645	0.68726	0.88181	0.402576
ORMDL1	75	91	0.115048	0.687985	0.882028	0.401591
ZFAND6	75	91	0.126666	0.688453	0.882514	0.400955
DIRC3	75	91	0.0922029	0.688896	0.882514	0.400354
SMARCE1	75	91	0.116972	0.689442	0.882514	0.399613
TMEM243	75	91	0.113389	0.689499	0.882514	0.399535
RLIM	75	91	0.123608	0.689676	0.882514	0.399294
RPS6KA5	75	91	0.155179	0.690449	0.88268	0.398246
ABCF2	75	91	0.104724	0.69052	0.88268	0.398149
TSPOAP1	75	91	0.156131	0.690658	0.88268	0.397962
GPX7	75	91	0.0971627	0.690886	0.88268	0.397653
NXPE3	75	91	0.101714	0.690954	0.88268	0.39756
GMFB	75	91	0.0992007	0.690986	0.88268	0.397518
ARL2BP	75	91	0.0939205	0.69136	0.882871	0.397011
PPCS	75	91	0.114178	0.691456	0.882871	0.396879
ARL6IP5	75	91	0.121192	0.691958	0.883306	0.396199
TOB2	75	91	0.128618	0.692735	0.884178	0.395146
RAB18	75	91	0.115503	0.693091	0.884184	0.394664
TMEM143	75	91	0.103875	0.693427	0.884227	0.394208
POLR3GL	75	91	0.0991672	0.693917	0.884281	0.393545
PALD1	75	91	0.140018	0.694369	0.884534	0.392933
VEGFB	75	91	0.0987182	0.695262	0.885363	0.391724
ZNF593	75	91	0.114262	0.695799	0.885841	0.390998
AMFR	75	91	0.0980535	0.696059	0.885864	0.390646
RP3-460G2.1	75	91	0.0924344	0.697112	0.886588	0.389222
CPB2-AS1	75	91	0.0904736	0.697341	0.886707	0.388912
CREBRF	75	91	0.131171	0.697777	0.887078	0.388323
PI4K2B	75	91	0.106095	0.698475	0.887574	0.38738
FLAD1	75	91	0.0988736	0.698845	0.88778	0.38688
NDUFB8	75	91	0.113782	0.699715	0.88785	0.385705
NAA38	75	91	0.111228	0.699834	0.88785	0.385544
GPRIN3	75	91	0.103963	0.700292	0.88785	0.384926
ALG10B	75	91	0.0870296	0.700736	0.88785	0.384327
C9orf78	75	91	0.123348	0.70079	0.88785	0.384254
POLG2	75	91	0.133253	0.700814	0.88785	0.384222
TBC1D14	75	91	0.132292	0.700926	0.88785	0.384071
RBM23	75	91	0.120532	0.701093	0.88785	0.383845
PLEKHA7	75	91	0.0909113	0.701303	0.887908	0.383562
SEC13	75	91	0.122199	0.701504	0.888059	0.383291
H2AZ1	75	91	0.106381	0.701816	0.888352	0.382871
ADAT2	75	91	0.108641	0.702423	0.888792	0.382052
ATP6AP1	75	91	0.121187	0.702842	0.888792	0.381486
COL23A1	75	91	0.120767	0.703296	0.888792	0.380875
PDE4A	75	91	0.112062	0.703635	0.888952	0.380418
ITGAX	75	91	0.0948042	0.703747	0.888952	0.380268
DBF4	75	91	0.109635	0.704201	0.889015	0.379655
RHOG	75	91	0.11289	0.704948	0.889404	0.37865
MRPL43	75	91	0.107475	0.704948	0.889404	0.37865
UBE2Z	75	91	0.113033	0.704949	0.889404	0.378648
PRDX5	75	91	0.115166	0.70505	0.889404	0.378512
SHKBP1	75	91	0.111944	0.705842	0.88996	0.377447
RANBP3	75	91	0.0983845	0.705996	0.890052	0.377239
CHMP1A	75	91	0.112642	0.706086	0.890063	0.377118
TAMALIN	75	91	0.142608	0.706499	0.890396	0.376562
HLA-C	75	91	0.0952109	0.706851	0.890691	0.376089
TFR2	75	91	0.0926166	0.707708	0.891058	0.374936
EMB	75	91	0.112145	0.708189	0.891384	0.37429
SMAD2	75	91	0.11247	0.709952	0.892478	0.371921
TES	75	91	0.123953	0.71029	0.892519	0.371467
ACOT9	75	91	0.0983723	0.710412	0.892519	0.371302
STK26	75	91	0.102181	0.711265	0.892801	0.370158
BCL2L13	75	91	0.0970502	0.71251	0.893954	0.368487
ATG16L2	75	91	0.113473	0.713192	0.894179	0.367573
RNF7	75	91	0.102209	0.714266	0.894734	0.366133
NOCT	75	91	0.120413	0.714318	0.894734	0.366064
BOD1L1	75	91	0.141406	0.714824	0.894809	0.365385
AKAP6	75	91	0.0909079	0.714889	0.894809	0.365298
TFAM	75	91	0.0947565	0.71505	0.894809	0.365083
MORC3	75	91	0.111568	0.715231	0.894813	0.36484
ZNHIT2	75	91	0.0806662	0.715778	0.895353	0.364107
PFKL	75	91	0.121435	0.715908	0.895353	0.363934
TMEM41B	75	91	0.127922	0.716323	0.895625	0.363378
MDN1	75	91	0.127701	0.716967	0.89599	0.362515
TAX1BP3	75	91	0.0928267	0.717125	0.89599	0.362304
CTD-2012K14.6	75	91	0.0890466	0.717388	0.89599	0.361952
UVRAG	75	91	0.117768	0.717395	0.89599	0.361942
ADIPOR1	75	91	0.0932168	0.717781	0.896268	0.361426
CTC-246B18.10	75	91	0.0879369	0.717998	0.896334	0.361136
PSMA5	75	91	0.106816	0.718236	0.896428	0.360817
ST7	75	91	0.100923	0.718718	0.896724	0.360172
CFAP20	75	91	0.113232	0.719745	0.897189	0.3588
BTBD7	75	91	0.11408	0.720209	0.897492	0.358179
MAP1LC3B	75	91	0.119757	0.72024	0.897492	0.358138
MPHOSPH9	75	91	0.11626	0.720413	0.897492	0.357907
VPS26C	75	91	0.0864674	0.720619	0.897566	0.357632
HAUS5	75	91	0.0904673	0.721346	0.89794	0.356661
IMP3	75	91	0.102836	0.723069	0.899273	0.35436
HINFP	75	91	0.0810132	0.724612	0.900368	0.352301
PSMB4	75	91	0.111043	0.724698	0.900368	0.352187
CLASP1-AS1	75	91	0.10705	0.724947	0.900404	0.351855
ZNF439	75	91	0.101438	0.725143	0.900455	0.351594
LINC00173	75	91	0.0822288	0.726473	0.901585	0.349821
TFEB	75	91	0.0858923	0.726622	0.901588	0.349623
CLTB	75	91	0.0880933	0.72705	0.901894	0.349052
C15orf39	75	91	0.0962937	0.727133	0.901894	0.348942
MSN	75	91	0.112796	0.72787	0.902095	0.347961
WAC-AS1	75	91	0.0879351	0.728368	0.902235	0.347297
ARHGAP24	75	91	0.0838209	0.728394	0.902235	0.347263
ARHGAP1	75	91	0.0997251	0.728746	0.902325	0.346794
OR3A2	75	91	0.0762194	0.728998	0.902325	0.346459
LGALS3	75	91	0.0857076	0.729048	0.902325	0.346392
HVCN1	75	91	0.0796024	0.729137	0.902325	0.346274
CMTM8	75	91	0.0838582	0.729519	0.902408	0.345766
SERP1	75	91	0.0919651	0.729992	0.90246	0.345137
DHX36	75	91	0.116323	0.729998	0.90246	0.345128
CARD19	75	91	0.0976598	0.730048	0.90246	0.345062
SF3B1	75	91	0.107922	0.730054	0.90246	0.345054
MFSD12	75	91	0.0906691	0.730895	0.902951	0.343935
SRP72	75	91	0.113209	0.731025	0.902951	0.343762
YBX3	75	91	0.0956713	0.731055	0.902951	0.343722
ABCA2	75	91	0.077593	0.731137	0.902951	0.343614
UBQLN1	75	91	0.118999	0.731236	0.902951	0.343482
CDC42SE1	75	91	0.0882743	0.731283	0.902951	0.34342
NDST2	75	91	0.0862303	0.731734	0.902951	0.342819
WDSUB1	75	91	0.0989104	0.731795	0.902951	0.342739
ESRRA	75	91	0.091764	0.732599	0.903361	0.341671
ARHGEF7	75	91	0.105991	0.732869	0.903391	0.341311
PHF21A	75	91	0.116545	0.733144	0.903432	0.340946
NDUFAF3	75	91	0.0950761	0.733282	0.903501	0.340762
NEGR1	75	91	0.124427	0.733529	0.903704	0.340435
AMPD2	75	91	0.115678	0.733748	0.903873	0.340144
SOGA1	75	91	0.0840431	0.734291	0.904338	0.339423
PRKX	75	91	0.108221	0.734675	0.904463	0.338914
ARHGAP8	75	91	0.0794942	0.735106	0.90465	0.338341
WARS1	75	91	0.111683	0.735269	0.90465	0.338125
EFHC1	75	91	0.0862782	0.735286	0.90465	0.338103
ZNF74	75	91	0.0752362	0.735687	0.904942	0.33757
NDUFB4	75	91	0.0973645	0.736701	0.905413	0.336225
NSUN4	75	91	0.109927	0.736735	0.905413	0.33618
ATL2	75	91	0.115712	0.736949	0.905413	0.335896
KCNK6	75	91	0.079112	0.73761	0.905785	0.33502
GAK	75	91	0.118224	0.73793	0.905865	0.334596
SERTAD1	75	91	0.094388	0.738034	0.905865	0.334457
HLA-DMA	75	91	0.0979014	0.739174	0.906691	0.332948
ETS2	75	91	0.11029	0.739468	0.906849	0.332559
CXCR4	75	91	0.105949	0.739987	0.907261	0.33187
LAP3	75	91	0.0964683	0.740335	0.907467	0.331409
SUPT3H	75	91	0.113009	0.740385	0.907467	0.331344
RASAL2	75	91	0.0942589	0.740836	0.907615	0.330746
SRP9	75	91	0.0865255	0.741295	0.907677	0.330138
PSMA6	75	91	0.0942887	0.741821	0.907677	0.329443
PTDSS1	75	91	0.106435	0.742068	0.907677	0.329116
FBXL19	75	91	0.0773617	0.742843	0.908018	0.328091
CD53	75	91	0.106385	0.742902	0.908018	0.328013
DCP2	75	91	0.10082	0.743024	0.908038	0.327852
TMEM14C	75	91	0.100016	0.743507	0.908152	0.327212
PARN	75	91	0.109734	0.745174	0.909028	0.32501
PLEKHM2	75	91	0.120428	0.745187	0.909028	0.324993
PCNP	75	91	0.0972143	0.745346	0.909028	0.324782
SLC25A22	75	91	0.074175	0.746607	0.909989	0.323116
LAMP2	75	91	0.0885592	0.747022	0.909989	0.322569
RERE	75	91	0.0844933	0.74721	0.909989	0.322321
RPGR	75	91	0.116922	0.747229	0.909989	0.322296
RPIA	75	91	0.0849814	0.747414	0.909989	0.322051
CDR2	75	91	0.112167	0.747815	0.910275	0.321522
PTCD3	75	91	0.109636	0.747969	0.910362	0.321318
KLF7	75	91	0.0897681	0.748201	0.910445	0.321012
RAI1	75	91	0.109949	0.748747	0.910703	0.320292
CNTRL	75	91	0.117005	0.749695	0.91153	0.319042
CDH8	75	91	0.0717896	0.749779	0.91153	0.318931
NCAPD3	75	91	0.0951741	0.74998	0.91153	0.318666
HMGN3	75	91	0.0907125	0.750274	0.911551	0.318278
RBM25	75	91	0.0860555	0.75108	0.912026	0.317215
CTD-2371O3.3	75	91	0.0729079	0.751275	0.91206	0.316959
HSD17B4	75	91	0.0866782	0.751417	0.912133	0.316771
FRAT2	75	91	0.0730708	0.751511	0.912146	0.316647
GEMIN6	75	91	0.0764653	0.751801	0.912397	0.316265
CPSF7	75	91	0.0952272	0.752268	0.912661	0.31565
VKORC1	75	91	0.0899196	0.752559	0.912896	0.315267
CCDC186	75	91	0.0915633	0.753169	0.91325	0.314463
NDUFA13	75	91	0.0852379	0.753612	0.913405	0.313881
ARHGDIB	75	91	0.0842278	0.753922	0.913405	0.313472
RP11-11N9.4	75	91	0.0807721	0.754224	0.913405	0.313075
DDX11	75	91	0.102786	0.754333	0.913405	0.312932
LMBR1	75	91	0.111979	0.754384	0.913405	0.312864
UPP1	75	91	0.0959635	0.754571	0.913405	0.312618
ANTKMT	75	91	0.0765186	0.754662	0.913405	0.312498
RAPGEF1	75	91	0.108649	0.754869	0.913405	0.312226
SNX2	75	91	0.109254	0.756821	0.914397	0.309658
N4BP2L1	75	91	0.0925867	0.757085	0.914565	0.30931
MED26	75	91	0.101561	0.758669	0.915276	0.307229
CTSW	75	91	0.0757203	0.758959	0.915276	0.306848
PPP6C	75	91	0.0997376	0.760785	0.916433	0.30445
METTL16	75	91	0.107164	0.760802	0.916433	0.304428
CNEP1R1	75	91	0.0755348	0.761067	0.916552	0.30408
DDB2	75	91	0.0965238	0.761487	0.916857	0.303529
DDX1	75	91	0.078338	0.761704	0.916917	0.303244
PARP4	75	91	0.113527	0.761944	0.917053	0.30293
SCRN3	75	91	0.0723293	0.762541	0.917251	0.302145
PIGU	75	91	0.083308	0.762566	0.917251	0.302113
PALB2	75	91	0.0710756	0.763135	0.917533	0.301367
PARL	75	91	0.10145	0.763724	0.917889	0.300595
CHMP4B	75	91	0.0901712	0.764303	0.918334	0.299835
PAM16	75	91	0.0855089	0.765314	0.918945	0.29851
ADD3	75	91	0.0853218	0.766361	0.919801	0.297138
TXNDC11	75	91	0.103426	0.766876	0.920117	0.296463
GET3	75	91	0.0696225	0.767199	0.920117	0.29604
FAM204A	75	91	0.0861894	0.767342	0.920117	0.295854
ZNF888	75	91	0.0724664	0.767346	0.920117	0.295848
EYA3	75	91	0.0877551	0.768056	0.920575	0.294918
KIF9	75	91	0.0869492	0.768554	0.920612	0.294266
CPM	75	91	0.0758923	0.768663	0.920612	0.294125
DAP3	75	91	0.104164	0.768704	0.920612	0.29407
RASA2	75	91	0.0961305	0.768946	0.920612	0.293754
JMY	75	91	0.0775212	0.769066	0.920612	0.293597
TPD52	75	91	0.0881524	0.769205	0.920612	0.293415
HINT3	75	91	0.0739984	0.76934	0.920612	0.293238
TNFRSF10D	75	91	0.076461	0.76938	0.920612	0.293186
SDC2	75	91	0.075201	0.769384	0.920612	0.29318
MED15	75	91	0.0994739	0.769797	0.920805	0.292641
SOX12	75	91	0.0807995	0.770915	0.921021	0.291178
EDC3	75	91	0.0736776	0.771029	0.921021	0.291029
EME2	75	91	0.0710966	0.771068	0.921021	0.290978
GTF2B	75	91	0.0927002	0.771648	0.921196	0.29022
DIAPH2	75	91	0.11	0.771718	0.921196	0.290129
STAT3	75	91	0.0960991	0.772042	0.921382	0.289705
NFE2L2	75	91	0.099143	0.772449	0.921768	0.289173
HSPA1B	75	91	0.0764646	0.772568	0.92181	0.289018
SIAH1	75	91	0.093218	0.772756	0.921834	0.288772
CYBA	75	91	0.0789925	0.773018	0.922047	0.28843
MRPL20	75	91	0.0856511	0.773909	0.922396	0.287265
UTP18	75	91	0.0878463	0.774143	0.922396	0.286959
APOC1	75	91	0.0840924	0.774531	0.922621	0.286453
MASTL	75	91	0.0768839	0.774743	0.922621	0.286176
RP11-670E13.6	75	91	0.0654944	0.775096	0.922621	0.285716
B3GAT3	75	91	0.08924	0.775692	0.922876	0.284937
GTF2I	75	91	0.078891	0.775968	0.922876	0.284577
AGO4	75	91	0.100671	0.776249	0.922881	0.284211
HNRNPA3	75	91	0.0763602	0.776437	0.922881	0.283966
SLC11A1	75	91	0.0852857	0.776572	0.922881	0.283789
DGKD	75	91	0.105784	0.77659	0.922881	0.283766
ANAPC7	75	91	0.0928563	0.776866	0.922881	0.283406
MPDU1	75	91	0.0680359	0.776949	0.922881	0.283297
ZNF692	75	91	0.0642005	0.777006	0.922881	0.283223
ATP8A2	75	91	0.0729463	0.77738	0.922881	0.282735
BANP	75	91	0.0745767	0.777392	0.922881	0.282719
PTS	75	91	0.0848692	0.777761	0.922881	0.282238
IREB2	75	91	0.0967534	0.77789	0.922881	0.28207
ARNT	75	91	0.0814481	0.7786	0.922881	0.281144
C2CD2	75	91	0.0721234	0.778678	0.922881	0.281043
PNPLA2	75	91	0.0773853	0.778956	0.922881	0.280679
RASD1	75	91	0.0662933	0.779237	0.922881	0.280313
DHX35	75	91	0.0782057	0.779334	0.922881	0.280187
SLC25A13	75	91	0.085259	0.7796	0.922881	0.279841
ROMO1	75	91	0.084382	0.779669	0.922881	0.27975
TMEM147	75	91	0.0817957	0.779702	0.922881	0.279708
FAM89B	75	91	0.0730209	0.779865	0.922881	0.279495
NDRG1	75	91	0.0911096	0.781647	0.923345	0.277174
TTYH2	75	91	0.071591	0.781663	0.923345	0.277152
RP11-811I7.2	75	91	0.0697546	0.781768	0.923345	0.277016
ECSIT	75	91	0.0789227	0.782118	0.923371	0.27656
DDX5	75	91	0.0618251	0.782253	0.923371	0.276384
ENOSF1	75	91	0.0955524	0.782457	0.923371	0.276119
GNAQ	75	91	0.0755164	0.782727	0.923497	0.275767
LARGE-AS1	75	91	0.0830255	0.782878	0.923567	0.275571
SART3	75	91	0.0863927	0.783345	0.92363	0.274963
SNX27	75	91	0.0774415	0.783873	0.923794	0.274275
ZC3H13	75	91	0.0899553	0.784489	0.923794	0.273474
[truncated: 8,984 more rows]

## Sheet: Table S6e
Table S6e. pDC TET2mut vs TET2WT within CH
[truncated: 11,294 more rows]

## Sheet: Table S6f
Table S6f. Monocytes TET2mut vs TET2WT within CH
[truncated: 8,520 more rows]

[truncated: 18 more sheets: Table S6g, Table S6h, Table S6i, Table S6j, Table S6k, Table S6l, Table S6m, Table S6n, Table S6o, Table S6p, Table S6q, Table S6r, Table S6s, Table S6t, Table S6u, Table S6v, Table S6w, Table S6x]
